# Supplementary material for: Crystal structure, spectroscopic characterization and Hirshfeld surface analysis of trans-di­aqua­[2,5-bis­(pyridin-4-yl)-1,3,4-oxa­diazole]di­thio­cyanato­nickel(II)
Source: Acta Crystallogr E Crystallogr Commun. 2019 Jun 21;75(Pt 7):1046–50. doi: 10.1107/S2056989019008727 (PMC6659318; doi:10.1107/S2056989019008727)
Supplement: Supplementary file 1 [file e-75-01046-sup1.cif]

##############################################################################
#                                                                            #
# This CIF contains the data in a paper accepted for publication in          #
# Acta Crystallographica Section E. It conforms to the requirements of       #
# Notes for Authors for Acta Crystallographica Section E, and has been       #
# peer reviewed under the auspices of the IUCr Commission on Journals.       #
#                                                                            #
# Full details of the Crystallographic Information File format               #
# are given in the paper "The Crystallographic Information File (CIF):       #
# a New Standard Archive File for Crystallography" by S. R. Hall, F. H.      #
# Allen and I. D. Brown [Acta Cryst. (1991), A47, 655-685].                  #
#                                                                            #
# The current version of the core CIF dictionary is obtainable from          #
# ftp://ftp.iucr.org/pub/cif_core.dic.                                       #
#                                                                            #
# Software is freely available for graphical display of the structure(s)     #
# in this CIF. For information consult the CIF software page                 #
# http://www.iucr.org/resources/cif/software.                                #
#                                                                            #
# This file may be used for bona fide research purposes within the           #
# scientific community so long as proper attribution is given to the journal # 
# article from which it was obtained.                                        #
#                                                                            #
##############################################################################
data_I
_database_code_depnum_ccdc_archive 'CCDC 1911306'
_audit_creation_method     'SHELXL-2018/3'
_journal_date_recd_electronic     2019-06-12
_journal_date_accepted     2019-06-18
_journal_name_full     'Acta Crystallographica, Section E'
_journal_year     2019
_journal_volume     75
_journal_issue      7
_journal_page_first     1046
_journal_page_last     1050
_journal_paper_category     GM
_journal_paper_doi     10.1107/S2056989019008727
_journal_coeditor_code     RZ5259
_publ_contact_author_name     'Ferdaousse Rhoufal'
_publ_contact_author_address
;
Laboratoire de Chimie de Coordination et d'Analytique,
Facult\'e des Sciences, Universit\'e Chouaib Doukkali, B.P. 20,
M-24000 El Jadida, Morocco
;
_publ_contact_author_email     'frhoufal@yahoo.com'
_publ_contact_author_fax     '212 537 77 54 40'
_publ_contact_author_phone     '212 537 77 54 40'
_publ_section_title
;\
Crystal structure, spectroscopic characterization and Hirshfeld surface analysis
of
<i>trans</i>-diaqua[2,5-bis(pyridin-4-yl)-1,3,4-oxadiazole]\
dithiocyanatonickel(II)
;
_publ_section_title_footnote     .
loop_
    _publ_author_name
    _publ_author_footnote
    _publ_author_address
    'Rhoufal, Ferdaousse' .
;
Laboratoire de Chimie de Coordination et d'Analytique,
Facult\'e des Sciences, Universit\'e Chouaib Doukkali, BP 20,
M-24000 El Jadida, Morocco
;
    'Bentiss, Fouad' .
;
Laboratoire de Catalyse et de Corrosion de Mat\'eriaux (LCCM),
Facult\'e des Sciences, Universit\'e Chouaib Doukkali, BP 20,
M-24000 El Jadida, Morocco
;
    'Guesmi, Salaheddine' .
;
Laboratoire de Chimie de Coordination et d'Analytique,
Facult\'e des Sciences, Universit\'e Chouaib Doukkali, BP 20,
M-24000 El Jadida, Morocco
;
    'Ketatni, El Mostafa' .
;
Laboratory of Organic and Analytical Chemistry,
University Sultan Moulay Slimane, Faculty of Science and Technology,
PO Box 523, Beni-Mellal, Morocco
;
    'Saadi, Mohamed ' .
;
Laboratoire de Chimie Appliqu\'ee des Mat\'eriaux,
Centre des Sciences des Mat\'eriaux, Faculty of Sciences,
Mohammed V University in Rabat, Avenue Ibn Batouta, BP 1014,
Rabat, Morocco
;
    'El Ammari, Lahcen' .
;
Laboratoire de Chimie Appliqu\'ee des Mat\'eriaux,
Centre des Sciences des Mat\'eriaux, Faculty of Sciences,
Mohammed V University in Rabat, Avenue Ibn Batouta, BP 1014,
Rabat, Morocco
;
_publ_section_synopsis
;
The Ni^II^ atom in the mononuclear title complex has an almost regular
octahedral N~4~O~2~ coordination geometry. In the crystal, the complex
molecules are linked in a three-dimensional network through strong O---H...N
hydrogen bonds.
;
_chemical_name_systematic
;
<i>trans</i>-Diaqua[2,5-bis(pyridin-4-yl)-1,3,4-oxadiazole]\
dithiocyanatonickel(II)
;
_chemical_name_common     ?
_chemical_formula_moiety     'C26 H20 N10 Ni O4 S2'
_chemical_formula_sum     'C26 H20 N10 Ni O4 S2'
_chemical_formula_iupac     '[Ni (N C S)2 (C12 H8 N4 O1)2 (H2 O1)2]'
_chemical_formula_weight     659.35
_chemical_melting_point     ?
_space_group_crystal_system     monoclinic
_space_group_name_H-M_alt     'P 21/c'
_space_group_name_Hall     '-P 2ybc'
loop_
    _space_group_symop_operation_xyz
    'x, y, z'
    '-x, y+1/2, -z+1/2'
    '-x, -y, -z'
    'x, -y-1/2, z-1/2'
_cell_length_a     8.5395(7)
_cell_length_b     20.7595(15)
_cell_length_c     8.6686(6)
_cell_angle_alpha     90
_cell_angle_beta     108.908(3)
_cell_angle_gamma     90
_cell_volume     1453.81(19)
_cell_formula_units_Z     2
_cell_measurement_reflns_used     4425
_cell_measurement_theta_min     2.521
_cell_measurement_theta_max     30.507
_cell_measurement_temperature     296(2)
_exptl_crystal_description     block
_exptl_crystal_colour     green
_exptl_crystal_size_max     0.36
_exptl_crystal_size_mid     0.27
_exptl_crystal_size_min     0.20
_exptl_crystal_density_diffrn     1.506
_exptl_crystal_density_meas     ?
_exptl_crystal_density_method     ?
_exptl_crystal_F_000     676
_exptl_absorpt_coefficient_mu     0.863
_exptl_absorpt_correction_type     multi-scan
_exptl_absorpt_process_details
;
(SADABS; Krause <i>et al.</i>,  2015)
;
_exptl_absorpt_correction_T_min     0.6379
_exptl_absorpt_correction_T_max     0.7464
_diffrn_ambient_temperature     296(2)
_diffrn_radiation_type     MoK\a
_diffrn_radiation_wavelength     0.71073
_diffrn_radiation_source     'INCOATEC I\mS micro-focus source'
_diffrn_radiation_monochromator     'HELIOS mirror optics'
_diffrn_measurement_device_type     'Bruker D8 VENTURE Super DUO'
_diffrn_measurement_method     '\f and \w scans'
_diffrn_detector     'PHOTON100 CMOS area-detector'
_diffrn_detector_area_resol_mean     10.4167
_diffrn_reflns_number     19935
_diffrn_reflns_av_R_equivalents     0.0411
_diffrn_reflns_av_unetI/netI     0.0388
_diffrn_reflns_theta_min     2.521
_diffrn_reflns_theta_max     30.507
_diffrn_reflns_theta_full     25.242
_diffrn_measured_fraction_theta_max     0.997
_diffrn_measured_fraction_theta_full     0.995
_diffrn_reflns_limit_h_min     -11
_diffrn_reflns_limit_h_max     12
_diffrn_reflns_limit_k_min     -29
_diffrn_reflns_limit_k_max     29
_diffrn_reflns_limit_l_min     -12
_diffrn_reflns_limit_l_max     12
_refine_special_details     ?
_reflns_number_total     4425
_reflns_number_gt     3100
_reflns_threshold_expression     'I > 2\s(I)'
_refine_ls_structure_factor_coef     Fsqd
_refine_ls_matrix_type     full
_refine_ls_R_factor_all     0.0733
_refine_ls_R_factor_gt     0.0454
_refine_ls_wR_factor_gt     0.1119
_refine_ls_wR_factor_ref     0.1232
_refine_ls_goodness_of_fit_ref     1.051
_refine_ls_restrained_S_all     1.051
_refine_ls_number_reflns     4425
_refine_ls_number_parameters     197
_refine_ls_number_restraints     0
_refine_ls_hydrogen_treatment     constr
_refine_ls_weighting_scheme     calc
_refine_ls_weighting_details
              'w=1/[\s^2^(Fo^2^)+(0.0514P)^2^+0.6622P] where P=(Fo^2^+2Fc^2^)/3'
_atom_sites_solution_hydrogens     mixed
_atom_sites_solution_primary     ?
_atom_sites_solution_secondary     ?
_refine_ls_shift/su_max     0.000
_refine_ls_shift/su_mean     0.000
_refine_diff_density_max     0.694
_refine_diff_density_min     -0.758
_refine_ls_extinction_method
;
SHELXL2018 (Sheldrick, 2015b)
;
_refine_ls_extinction_coef     0.008(2)
_refine_ls_extinction_expression
                                  'Fc^*^=kFc[1+0.001xFc^2^\l^3^/sin(2\q)]^-1/4^'
loop_
    _atom_type_symbol
    _atom_type_description
    _atom_type_scat_dispersion_real
    _atom_type_scat_dispersion_imag
    _atom_type_scat_source
    'C' 'C' 0.0033 0.0016
                         'International Tables Vol C Tables 4.2.6.8 and 6.1.1.4'
    'H' 'H' 0.0000 0.0000
                         'International Tables Vol C Tables 4.2.6.8 and 6.1.1.4'
    'N' 'N' 0.0061 0.0033
                         'International Tables Vol C Tables 4.2.6.8 and 6.1.1.4'
    'O' 'O' 0.0106 0.0060
                         'International Tables Vol C Tables 4.2.6.8 and 6.1.1.4'
    'S' 'S' 0.1246 0.1234
                         'International Tables Vol C Tables 4.2.6.8 and 6.1.1.4'
    'Ni' 'Ni' 0.3393 1.1124
                         'International Tables Vol C Tables 4.2.6.8 and 6.1.1.4'
_computing_data_collection
;
APEX3 (Bruker, 2016)
;
_computing_cell_refinement
;
SAINT (Bruker, 2016)
;
_computing_data_reduction
;
SAINT (Bruker, 2016)
;
_computing_structure_solution
;
SHELXT (Sheldrick, 2015a)
;
_computing_structure_refinement
;
SHELXL2018 (Sheldrick, 2015b)
;
_computing_molecular_graphics
;
ORTEP-3 for Windows (Farrugia, 2012) and
DIAMOND (Brandenburg, 2006)
;
_computing_publication_material
;
publCIF (Westrip, 2010)
;
loop_
    _atom_site_type_symbol
    _atom_site_label
    _atom_site_fract_x
    _atom_site_fract_y
    _atom_site_fract_z
    _atom_site_U_iso_or_equiv
    _atom_site_adp_type
    _atom_site_calc_flag
    _atom_site_occupancy
    _atom_site_disorder_assembly
    _atom_site_disorder_group
    C C1 0.5151(4) 0.85637(12) 1.0739(3) 0.0652(8) Uani d 1 . .
    H H1 0.560714 0.891631 1.037771 0.078 Uiso calc 1 . .
    C C2 0.5764(4) 0.79567(10) 1.0599(3) 0.0538(6) Uani d 1 . .
    H H2 0.662391 0.790140 1.017334 0.065 Uiso calc 1 . .
    C C3 0.3276(4) 0.81602(14) 1.1842(4) 0.0680(8) Uani d 1 . .
    H H3 0.242154 0.822966 1.226905 0.082 Uiso calc 1 . .
    C C4 0.3778(3) 0.75337(12) 1.1741(3) 0.0549(6) Uani d 1 . .
    H H4 0.327416 0.719031 1.208419 0.066 Uiso calc 1 . .
    C C5 0.5052(3) 0.74335(10) 1.1116(3) 0.0446(5) Uani d 1 . .
    C C6 0.5599(3) 0.67774(9) 1.0969(3) 0.0411(5) Uani d 1 . .
    C C7 0.6815(3) 0.60294(9) 1.0151(2) 0.0370(4) Uani d 1 . .
    C C8 0.7763(3) 0.57441(9) 0.9201(3) 0.0375(4) Uani d 1 . .
    C C9 0.8891(3) 0.61127(10) 0.8754(3) 0.0484(6) Uani d 1 . .
    H H9 0.916670 0.652504 0.917307 0.058 Uiso calc 1 . .
    C C10 0.9594(3) 0.58558(10) 0.7675(3) 0.0516(6) Uani d 1 . .
    H H10 1.035155 0.610562 0.737470 0.062 Uiso calc 1 . .
    C C11 0.7456(3) 0.51207(9) 0.8619(3) 0.0449(5) Uani d 1 . .
    H H11 0.674855 0.485395 0.894781 0.054 Uiso calc 1 . .
    C C12 0.8219(3) 0.49036(9) 0.7543(3) 0.0472(6) Uani d 1 . .
    H H12 0.800741 0.448454 0.715141 0.057 Uiso calc 1 . .
    C C13 0.9838(3) 0.64445(9) 0.3751(3) 0.0399(5) Uani d 1 . .
    N N1 0.3940(3) 0.86677(11) 1.1365(3) 0.0707(7) Uani d 1 . .
    N N2 0.5248(3) 0.62564(9) 1.1590(3) 0.0516(5) Uani d 1 . .
    N N3 0.6058(3) 0.57608(8) 1.1044(2) 0.0478(5) Uani d 1 . .
    N N4 0.9250(3) 0.52657(8) 0.7032(2) 0.0454(5) Uani d 1 . .
    N N5 0.9805(3) 0.59299(8) 0.4230(3) 0.0478(5) Uani d 1 . .
    O O1 0.65795(19) 0.66746(6) 1.00419(17) 0.0398(3) Uani d 1 . .
    O O2 0.7528(2) 0.48479(7) 0.3675(2) 0.0575(5) Uani d 1 . .
    H H1W 0.703394 0.453575 0.366441 0.086 Uiso d 1 . .
    H H2W 0.708961 0.506891 0.292497 0.086 Uiso d 1 . .
    S S2 0.99004(12) 0.71645(3) 0.30546(12) 0.0874(3) Uani d 1 . .
    Ni Ni1 1.000000 0.500000 0.500000 0.03858(14) Uani d 1 . .
loop_
    _atom_site_aniso_label
    _atom_site_aniso_U_11
    _atom_site_aniso_U_22
    _atom_site_aniso_U_33
    _atom_site_aniso_U_12
    _atom_site_aniso_U_13
    _atom_site_aniso_U_23
    C1 0.084(2) 0.0360(11) 0.0605(15) 0.0122(12) 0.0024(15) -0.0055(10)
    C2 0.0703(18) 0.0367(10) 0.0498(13) 0.0101(11) 0.0131(13) -0.0037(9)
    C3 0.0566(18) 0.0648(17) 0.0704(18) 0.0273(14) 0.0038(15) -0.0176(14)
    C4 0.0494(16) 0.0541(13) 0.0537(14) 0.0183(11) 0.0063(12) -0.0082(11)
    C5 0.0505(15) 0.0377(10) 0.0386(10) 0.0136(9) 0.0047(10) -0.0048(8)
    C6 0.0467(13) 0.0361(10) 0.0389(10) 0.0080(9) 0.0116(10) -0.0038(8)
    C7 0.0407(12) 0.0277(8) 0.0410(10) 0.0029(7) 0.0112(9) 0.0004(7)
    C8 0.0404(12) 0.0301(9) 0.0432(10) 0.0021(8) 0.0151(10) 0.0000(7)
    C9 0.0549(15) 0.0342(9) 0.0616(14) -0.0117(9) 0.0265(13) -0.0127(9)
    C10 0.0563(16) 0.0392(10) 0.0696(15) -0.0159(10) 0.0346(14) -0.0113(10)
    C11 0.0537(15) 0.0299(9) 0.0595(13) -0.0042(8) 0.0301(12) -0.0016(8)
    C12 0.0586(16) 0.0287(9) 0.0636(14) -0.0066(9) 0.0325(13) -0.0062(8)
    C13 0.0403(13) 0.0310(9) 0.0456(11) -0.0011(8) 0.0099(10) -0.0038(8)
    N1 0.0738(18) 0.0484(12) 0.0680(14) 0.0283(11) -0.0071(13) -0.0148(10)
    N2 0.0647(14) 0.0390(9) 0.0609(12) 0.0099(9) 0.0340(11) 0.0009(8)
    N3 0.0609(14) 0.0330(8) 0.0583(11) 0.0063(8) 0.0317(11) 0.0018(7)
    N4 0.0526(12) 0.0312(8) 0.0620(12) -0.0059(8) 0.0320(10) -0.0062(8)
    N5 0.0527(13) 0.0311(8) 0.0629(12) -0.0026(7) 0.0234(10) -0.0001(8)
    O1 0.0500(10) 0.0278(6) 0.0421(8) 0.0035(6) 0.0159(7) -0.0007(5)
    O2 0.0481(11) 0.0392(8) 0.0786(12) -0.0102(7) 0.0116(9) 0.0160(8)
    S2 0.0959(7) 0.0375(3) 0.0972(6) -0.0107(3) -0.0123(5) 0.0245(3)
    Ni1 0.0423(3) 0.02354(17) 0.0559(3) -0.00321(14) 0.0241(2) -0.00040(14)
_geom_special_details
;
 All esds (except the esd in the dihedral angle between two l.s. planes)
 are estimated using the full covariance matrix.  The cell esds are taken
 into account individually in the estimation of esds in distances, angles
 and torsion angles; correlations between esds in cell parameters are only
 used when they are defined by crystal symmetry.  An approximate (isotropic)
 treatment of cell esds is used for estimating esds involving l.s. planes.
;
loop_
    _geom_bond_atom_site_label_1
    _geom_bond_atom_site_label_2
    _geom_bond_site_symmetry_2
    _geom_bond_distance
    _geom_bond_publ_flag
    C1 N1 . 1.332(4) ?
    C1 C2 . 1.385(3) ?
    C1 H1 . 0.9300 ?
    C2 C5 . 1.388(3) ?
    C2 H2 . 0.9300 ?
    C3 N1 . 1.325(4) ?
    C3 C4 . 1.381(3) ?
    C3 H3 . 0.9300 ?
    C4 C5 . 1.379(3) ?
    C4 H4 . 0.9300 ?
    C5 C6 . 1.459(3) ?
    C6 N2 . 1.286(3) ?
    C6 O1 . 1.352(3) ?
    C7 N3 . 1.285(3) ?
    C7 O1 . 1.353(2) ?
    C7 C8 . 1.456(3) ?
    C8 C9 . 1.380(3) ?
    C8 C11 . 1.383(3) ?
    C9 C10 . 1.372(3) ?
    C9 H9 . 0.9300 ?
    C10 N4 . 1.338(3) ?
    C10 H10 . 0.9300 ?
    C11 C12 . 1.375(3) ?
    C11 H11 . 0.9300 ?
    C12 N4 . 1.338(3) ?
    C12 H12 . 0.9300 ?
    C13 N5 . 1.150(3) ?
    C13 S2 . 1.619(2) ?
    N2 N3 . 1.404(2) ?
    N4 Ni1 . 2.1327(17) ?
    N5 Ni1 . 2.0316(18) ?
    O2 Ni1 . 2.0748(18) ?
    O2 H1W . 0.7715 ?
    O2 H2W . 0.7846 ?
loop_
    _geom_angle_atom_site_label_1
    _geom_angle_atom_site_label_2
    _geom_angle_atom_site_label_3
    _geom_angle_site_symmetry_1
    _geom_angle_site_symmetry_3
    _geom_angle
    _geom_angle_publ_flag
    N1 C1 C2 . . 123.3(3) ?
    N1 C1 H1 . . 118.4 ?
    C2 C1 H1 . . 118.4 ?
    C1 C2 C5 . . 117.8(3) ?
    C1 C2 H2 . . 121.1 ?
    C5 C2 H2 . . 121.1 ?
    N1 C3 C4 . . 123.8(3) ?
    N1 C3 H3 . . 118.1 ?
    C4 C3 H3 . . 118.1 ?
    C5 C4 C3 . . 117.9(3) ?
    C5 C4 H4 . . 121.1 ?
    C3 C4 H4 . . 121.1 ?
    C4 C5 C2 . . 119.5(2) ?
    C4 C5 C6 . . 119.4(2) ?
    C2 C5 C6 . . 121.1(2) ?
    N2 C6 O1 . . 112.89(17) ?
    N2 C6 C5 . . 128.6(2) ?
    O1 C6 C5 . . 118.47(19) ?
    N3 C7 O1 . . 112.30(17) ?
    N3 C7 C8 . . 130.17(17) ?
    O1 C7 C8 . . 117.41(17) ?
    C9 C8 C11 . . 118.93(19) ?
    C9 C8 C7 . . 120.01(17) ?
    C11 C8 C7 . . 120.85(19) ?
    C10 C9 C8 . . 118.35(19) ?
    C10 C9 H9 . . 120.8 ?
    C8 C9 H9 . . 120.8 ?
    N4 C10 C9 . . 123.7(2) ?
    N4 C10 H10 . . 118.2 ?
    C9 C10 H10 . . 118.2 ?
    C12 C11 C8 . . 118.60(19) ?
    C12 C11 H11 . . 120.7 ?
    C8 C11 H11 . . 120.7 ?
    N4 C12 C11 . . 123.21(18) ?
    N4 C12 H12 . . 118.4 ?
    C11 C12 H12 . . 118.4 ?
    N5 C13 S2 . . 179.0(2) ?
    C3 N1 C1 . . 117.8(2) ?
    C6 N2 N3 . . 105.56(17) ?
    C7 N3 N2 . . 106.48(16) ?
    C12 N4 C10 . . 117.08(18) ?
    C12 N4 Ni1 . . 122.28(14) ?
    C10 N4 Ni1 . . 119.80(14) ?
    C13 N5 Ni1 . . 172.93(19) ?
    C6 O1 C7 . . 102.77(15) ?
    Ni1 O2 H1W . . 126.0 ?
    Ni1 O2 H2W . . 119.7 ?
    H1W O2 H2W . . 111.7 ?
    N5 Ni1 N5 3_766 . 180.0 ?
    N5 Ni1 O2 3_766 3_766 90.13(7) ?
    N5 Ni1 O2 . 3_766 89.87(7) ?
    N5 Ni1 O2 3_766 . 89.87(7) ?
    N5 Ni1 O2 . . 90.13(7) ?
    O2 Ni1 O2 3_766 . 180.00(8) ?
    N5 Ni1 N4 3_766 . 89.38(7) ?
    N5 Ni1 N4 . . 90.62(7) ?
    O2 Ni1 N4 3_766 . 91.57(8) ?
    O2 Ni1 N4 . . 88.43(8) ?
    N5 Ni1 N4 3_766 3_766 90.62(7) ?
    N5 Ni1 N4 . 3_766 89.38(7) ?
    O2 Ni1 N4 3_766 3_766 88.43(8) ?
    O2 Ni1 N4 . 3_766 91.57(8) ?
    N4 Ni1 N4 . 3_766 180.0 ?
loop_
    _geom_hbond_atom_site_label_D
    _geom_hbond_atom_site_label_H
    _geom_hbond_atom_site_label_A
    _geom_hbond_site_symmetry_A
    _geom_hbond_distance_DH
    _geom_hbond_distance_HA
    _geom_hbond_distance_DA
    _geom_hbond_angle_DHA
    _geom_hbond_publ_flag
    O2 H1W N1 2_646 0.77 1.98 2.747(2) 171.7 yes
    O2 H2W N3 1_554 0.78 2.14 2.918(3) 173.4 yes
_shelx_space_group_comment
;
The symmetry employed for this shelxl refinement is uniquely defined
by the following loop, which should always be used as a source of
symmetry information in preference to the above space-group names.
They are only intended as comments.
;
_shelx_estimated_absorpt_T_min     ?
_shelx_estimated_absorpt_T_max     ?
_shelx_hkl_file
;
  -1   0   0   71.87    2.41
   1   0   0   73.38    2.41
   1   0   0   70.58    2.41
  -3   0   0 1000.00   32.84
  -4   0   0  469.18   15.47
   4   0   0  453.03   15.55
   4   0   0  479.68   15.50
   5   0   0  194.12    6.72
   6   0   0   88.80    3.42
   7   0   0   15.25    1.33
   8   0   0   39.02    2.22
   9   0   0   18.45    1.88
  10   0   0    4.64    1.49
  11   0   0   -0.38    1.73
  12   0   0    2.43    2.13
  13   0   0    4.16    2.85
  -1  -1   0  138.51    4.43
   1  -1   0  128.49    4.40
   1  -1   0  132.60    4.41
  -1   1   0  133.16    4.40
  -1   1   0  130.24    4.40
   1   1   0  137.13    4.44
   2  -1   0    5.19    0.28
   2  -1   0    5.35    0.31
  -2  -1   0    5.06    0.32
  -2   1   0    5.64    0.30
   2   1   0    5.56    0.37
   2   1   0    5.54    0.34
  -2   1   0    6.03    0.30
  -3  -1   0  190.25    6.16
   3  -1   0  183.43    6.13
   3  -1   0  179.75    6.16
  -3   1   0  189.36    6.12
  -3   1   0  172.64    6.15
   3   1   0  180.01    6.16
   3   1   0  185.32    6.20
  -4  -1   0    1.03    0.25
   4  -1   0    0.86    0.20
   4  -1   0    0.55    0.30
   4   1   0    0.52    0.30
  -4   1   0    0.63    0.19
   4   1   0    0.74    0.21
   5  -1   0   63.84    2.48
   5  -1   0   64.05    2.38
   5   1   0   67.16    2.53
   6  -1   0    1.33    0.52
   6   1   0    0.95    0.60
   7  -1   0   22.31    1.47
   7   1   0   18.76    1.37
   8  -1   0   -0.07    0.83
   8   1   0    0.06    0.80
   9  -1   0   -0.38    1.06
   9   1   0    1.30    1.07
  10  -1   0    3.90    1.43
  10   1   0    0.52    1.39
  11  -1   0    1.86    1.66
  11   1   0   -0.67    1.72
  12  -1   0    1.77    2.25
  12   1   0    1.29    2.22
  13  -1   0    1.65    2.66
  13   1   0   -2.62    2.67
  -2  -2   0  282.12    8.88
   2  -2   0  260.79    8.83
   2  -2   0  265.36    8.84
   2   2   0  264.87    8.89
  -2   2   0  263.98    8.83
  -2   2   0  266.60    8.82
   3  -2   0    0.68    0.20
   3  -2   0    0.36    0.12
  -3  -2   0    0.00    0.20
   3   2   0    0.04    0.21
  -3   2   0    0.51    0.14
  -3   2   0    0.34    0.13
   3   2   0    0.30    0.17
   4  -2   0  126.29    4.32
   4  -2   0  126.86    4.25
  -4  -2   0  125.92    4.28
   4   2   0  119.12    4.36
  -4   2   0  121.60    4.21
  -4   2   0  124.14    4.29
   5  -2   0   27.13    1.25
   5  -2   0   25.94    1.12
   5   2   0   27.45    1.31
   6  -2   0    9.58    0.93
   6   2   0    8.55    0.92
   7  -2   0    6.28    0.95
   7   2   0    4.81    0.82
   8  -2   0    5.61    1.08
   8   2   0    6.52    1.14
   9  -2   0    1.41    1.17
   9   2   0    1.86    1.18
  10  -2   0   -0.24    1.39
  10   2   0    0.96    1.48
  11  -2   0    0.95    1.67
  11   2   0    0.70    1.75
  12  -2   0    1.66    2.24
  12   2   0    2.69    2.16
  13  -2   0   -2.01    2.67
  13   2   0    2.23    2.71
   0  -3   0    0.04    0.04
   0  -3   0    0.07    0.05
   0  -3   0    0.03    0.02
   0   3   0    0.13    0.04
   0   3   0    0.01    0.01
   0   3   0    0.03    0.06
  -1  -3   0  348.78   10.94
   1   3   0  313.42   10.93
  -2  -3   0    0.59    0.20
   2  -3   0    0.25    0.07
   2  -3   0    0.29    0.13
   2   3   0    0.02    0.20
  -2   3   0    0.44    0.09
  -2   3   0    0.33    0.08
  -3  -3   0   52.16    1.89
   3  -3   0   52.27    1.83
   3  -3   0   51.32    1.85
  -3   3   0   53.22    1.80
   3   3   0   49.38    1.92
  -3   3   0   50.22    1.83
   4  -3   0   44.91    1.72
   4  -3   0   43.92    1.64
  -4  -3   0   45.05    1.70
   4   3   0   44.85    1.73
  -4   3   0   44.65    1.68
  -4   3   0   44.00    1.61
   4   3   0   43.77    1.79
   5  -3   0    0.67    0.33
   5  -3   0    0.39    0.18
  -5   3   0    0.29    0.23
   5   3   0   -0.80    0.33
   6  -3   0    4.33    0.64
   6   3   0    4.24    0.70
   7  -3   0   -0.88    0.64
   7   3   0   -0.22    0.67
   8  -3   0    0.18    0.75
   8   3   0    0.41    0.95
   9  -3   0    0.06    1.12
   9   3   0    0.07    1.04
  10  -3   0    0.37    1.39
  10   3   0   -0.66    1.38
  11  -3   0   -0.90    1.56
  11   3   0    3.08    1.71
  12  -3   0    1.48    2.14
  12   3   0   -0.86    2.19
  13  -3   0    2.67    2.83
  13   3   0    3.71    2.75
   0  -4   0  110.65    3.81
   0  -4   0  121.21    3.86
   0  -4   0  119.13    3.82
   0   4   0  117.22    3.82
   0   4   0  114.13    3.84
   0   4   0  110.95    3.80
  -1  -4   0  560.00   17.48
   1  -4   0  506.62   17.40
   1   4   0  525.32   17.47
  -2  -4   0   12.48    0.61
   2  -4   0   12.86    0.52
   2  -4   0   11.84    0.51
   2   4   0   12.91    0.62
  -2   4   0   12.47    0.51
  -2   4   0   12.65    0.49
   3  -4   0   62.50    2.17
   3  -4   0   59.97    2.20
  -3  -4   0   65.83    2.28
  -3   4   0   63.47    2.15
   3   4   0   61.04    2.30
  -3   4   0   60.87    2.18
  -4  -4   0  223.99    7.53
   4  -4   0  221.63    7.50
   4  -4   0  223.79    7.44
   4   4   0  223.61    7.60
  -4   4   0  218.72    7.41
  -4   4   0  220.49    7.46
   5  -4   0   85.50    3.06
   5  -4   0   81.45    2.94
   5   4   0   80.42    3.14
  -5   4   0   83.65    2.99
   6  -4   0    4.68    0.71
   6   4   0    5.22    0.79
   7  -4   0   13.18    1.23
   7   4   0   11.88    1.23
   8  -4   0   17.37    1.59
   8   4   0   18.77    1.70
   9  -4   0   -0.86    1.07
   9   4   0   -0.31    1.13
  10  -4   0    2.05    1.41
  10   4   0    2.06    1.44
  11  -4   0    2.96    1.85
  11   4   0    2.82    1.76
  12  -4   0   -0.20    2.12
  12   4   0    5.22    2.26
  13  -4   0   -1.14    2.75
  13   4   0    3.92    2.79
   0  -5   0    0.05    0.06
   0  -5   0    0.11    0.10
   0   5   0    0.11    0.03
   0   5   0    0.09    0.10
   0   5   0    0.19    0.06
  -1  -5   0    4.53    0.21
   1  -5   0    4.39    0.22
   1  -5   0    4.40    0.20
  -1  -5   0    4.24    0.34
   1  -5   0    4.30    0.23
  -1   5   0    4.40    0.23
   1   5   0    4.29    0.31
  -1   5   0    4.51    0.22
   2  -5   0   29.07    1.03
  -2  -5   0   28.24    1.12
   2  -5   0   26.46    0.98
   2  -5   0   27.01    1.00
   2   5   0   26.18    1.10
  -2   5   0   28.67    0.98
  -2   5   0   26.64    1.00
   3  -5   0    2.67    0.27
  -3  -5   0    4.23    0.42
   3  -5   0    3.06    0.28
  -3   5   0    3.03    0.28
   3   5   0    2.96    0.38
  -3   5   0    3.53    0.25
   4  -5   0    5.35    0.40
   4  -5   0    4.73    0.45
  -4   5   0    4.94    0.39
   4   5   0    5.27    0.58
   5  -5   0    8.77    0.56
   5  -5   0    9.99    0.70
  -5   5   0    9.35    0.62
   5   5   0    9.72    0.82
   6  -5   0   10.20    0.96
   6   5   0    9.20    1.08
  -6   5   0   11.35    0.78
   7  -5   0    2.50    0.73
   7   5   0    2.11    0.83
   8  -5   0    2.37    0.95
   8   5   0    2.28    1.07
   9  -5   0    1.41    1.11
   9   5   0    1.29    1.24
  10  -5   0    0.30    1.35
  10   5   0   -0.23    1.50
  11  -5   0   -0.09    1.81
  11   5   0   -0.71    1.73
  12  -5   0    1.23    2.20
  12   5   0   -0.20    2.09
  13  -5   0   -1.45    2.71
  13   5   0   -0.26    2.65
   0  -6   0  229.02    7.44
   0  -6   0  222.36    7.38
   0   6   0  226.07    7.38
   0   6   0  217.86    7.41
  -1  -6   0   15.81    0.60
   1  -6   0   16.29    0.61
  -1  -6   0   16.27    0.71
   1  -6   0   15.85    0.63
   1  -6   0   15.67    0.59
  -1   6   0   18.08    0.73
   1   6   0   16.37    0.60
  -1   6   0   16.68    0.63
   1   6   0   15.40    0.68
  -1   6   0   16.63    0.61
   2  -6   0   25.76    1.02
   2  -6   0   25.45    0.94
   2  -6   0   26.84    0.95
  -2  -6   0   25.95    0.93
   2  -6   0   25.57    0.96
  -2  -6   0   27.42    1.10
  -2   6   0   26.26    0.94
   2   6   0   26.38    1.08
  -2   6   0   24.88    0.97
   3  -6   0   42.86    1.59
   3  -6   0   44.69    1.59
  -3  -6   0   43.02    1.70
  -3   6   0   43.15    1.53
  -3   6   0   44.80    1.58
   3   6   0   42.33    1.71
   4  -6   0   56.83    2.10
   4  -6   0   58.16    2.06
   4   6   0   55.61    2.23
  -4   6   0   56.39    2.06
   5  -6   0    7.90    0.54
   5  -6   0    7.51    0.66
  -5   6   0    9.97    0.59
   5   6   0    8.88    0.81
   6  -6   0   13.77    1.08
   6   6   0   16.83    1.31
  -6   6   0   17.86    0.93
   7  -6   0   19.04    1.37
   7   6   0   17.84    1.52
   8  -6   0    2.51    0.96
   8   6   0    2.76    1.07
   9  -6   0    7.72    1.47
   9   6   0   11.67    1.64
  10  -6   0    0.93    1.46
  10   6   0    0.21    1.40
  11  -6   0    4.87    1.93
  11   6   0    4.63    1.96
  12  -6   0    1.35    2.34
  12   6   0    2.47    2.42
  13  -6   0   -1.74    2.65
  13   6   0    2.47    2.77
   0  -7   0    0.52    0.10
   0  -7   0   -0.01    0.14
   0  -7   0    0.26    0.08
   0   7   0    0.29    0.12
   0   7   0    0.01    0.08
   1  -7   0   17.17    0.68
  -1  -7   0   17.22    0.76
   1  -7   0   16.75    0.64
   1  -7   0   17.07    0.62
  -1  -7   0   17.20    0.64
   1   7   0   15.86    0.72
  -1   7   0   17.85    0.80
  -1   7   0   16.56    0.66
   1   7   0   17.52    0.64
  -1   7   0   17.24    0.64
   2  -7   0   78.41    2.70
  -2  -7   0   81.79    2.85
   2  -7   0   77.72    2.68
   2  -7   0   79.66    2.81
  -2  -7   0   74.67    2.67
   2  -7   0   79.44    2.71
  -2   7   0   81.44    2.73
  -2   7   0   80.53    2.69
   2   7   0   80.60    2.83
   3  -7   0   55.15    1.96
   3  -7   0   58.17    2.02
  -3  -7   0   57.66    2.14
   3  -7   0   54.37    2.00
  -3   7   0   57.36    2.00
   3   7   0   55.04    2.14
  -3   7   0   55.32    1.95
   4  -7   0    6.89    0.52
   4  -7   0    6.82    0.47
   4   7   0    7.01    0.64
  -4   7   0    7.01    0.46
   5  -7   0    0.60    0.31
   5  -7   0    0.52    0.20
   5   7   0    0.30    0.41
  -5   7   0    0.46    0.19
   6  -7   0    2.40    0.62
   6   7   0    2.33    0.76
  -6   7   0    1.52    0.34
   7  -7   0    6.63    0.96
   7   7   0    5.86    1.01
  -7   7   0    7.48    0.86
   8  -7   0   -0.01    0.81
   8   7   0   -0.46    0.95
   9  -7   0    1.04    1.00
   9   7   0    1.27    1.30
  10  -7   0    1.85    1.44
  10   7   0    2.60    1.60
  11  -7   0   -3.68    1.70
  11   7   0   -1.03    1.72
  12  -7   0    1.77    2.34
  12   7   0   -3.42    2.17
  13  -7   0    2.80    2.85
  13   7   0   -1.29    2.58
   0  -8   0  645.08   20.74
   0   8   0  614.00   20.66
   1  -8   0   73.83    2.54
   1  -8   0   75.59    2.51
  -1  -8   0   71.42    2.53
   1  -8   0   74.72    2.58
  -1  -8   0   77.16    2.67
  -1   8   0   73.58    2.56
   1   8   0   78.23    2.54
   1   8   0   73.60    2.62
  -1   8   0   71.73    2.66
   1   8   0   75.50    2.56
  -1   8   0   77.70    2.54
  -2  -8   0  180.57    6.04
  -2  -8   0  182.72    6.21
   2  -8   0  175.99    6.04
   2  -8   0  187.11    6.07
  -2   8   0  183.27    6.10
   2   8   0  179.19    6.18
  -2   8   0  184.12    6.05
   3  -8   0    0.58    0.22
  -3  -8   0    0.45    0.15
   3  -8   0    0.65    0.18
   3  -8   0    0.22    0.09
   3  -8   0    0.43    0.19
  -3  -8   0   -0.08    0.35
  -3   8   0    0.38    0.14
   3   8   0    0.21    0.24
  -3   8   0    0.66    0.15
   4  -8   0  145.20    5.07
   4  -8   0  146.96    5.04
   4   8   0  146.46    5.22
  -4   8   0  151.43    5.03
   5  -8   0    3.92    0.48
  -5   8   0    5.03    0.47
   5   8   0    4.15    0.82
   6  -8   0   28.72    1.49
  -6   8   0   29.40    1.31
   6   8   0   27.38    1.66
   7  -8   0    5.22    0.86
   7   8   0    6.01    1.02
  -7   8   0    5.44    0.69
   8  -8   0   37.06    2.14
   8   8   0   36.43    2.32
   9  -8   0   -0.76    1.07
   9   8   0    1.64    1.27
  10  -8   0    3.74    1.57
  10   8   0    7.30    1.68
  11  -8   0    2.51    1.78
  11   8   0    1.94    1.88
  12  -8   0    2.85    2.40
  12   8   0    1.79    2.27
  13  -8   0    1.34    2.96
  13   8   0   -3.57    2.61
   0  -9   0    0.07    0.10
   0  -9   0    0.00    0.18
   0   9   0    0.34    0.12
   0   9   0    0.01    0.04
   0   9   0    0.18    0.15
   1  -9   0  148.21    4.98
  -1  -9   0  146.91    4.97
   1  -9   0  146.20    4.95
  -1  -9   0  151.07    5.11
   1  -9   0  151.71    5.03
  -1   9   0  147.24    5.00
  -1   9   0  150.15    4.97
   1   9   0  148.49    5.07
   1   9   0  158.03    4.98
   1   9   0  143.43    4.97
  -2  -9   0   92.04    3.29
   2  -9   0   92.34    3.10
  -2  -9   0   89.25    3.11
   2  -9   0   94.20    3.14
   2  -9   0   90.15    3.15
  -2   9   0   90.49    3.13
  -2   9   0   92.42    3.18
   2   9   0   91.49    3.26
  -2   9   0   94.36    3.12
   3  -9   0    8.23    0.46
   3  -9   0    7.07    0.66
   3  -9   0    7.85    0.40
  -3  -9   0    8.03    0.40
   3  -9   0    7.68    0.42
   3   9   0    7.85    0.62
  -3   9   0    7.99    0.46
   4  -9   0   27.51    1.19
   4  -9   0   28.30    1.19
   4  -9   0   26.38    1.08
   4   9   0   28.09    1.35
  -4   9   0   28.31    1.14
   5  -9   0    0.64    0.38
   5  -9   0   -0.26    0.24
   5   9   0   -0.13    0.49
  -5   9   0    0.04    0.18
   6  -9   0   24.94    1.37
  -6   9   0   27.08    1.23
   6   9   0   27.30    1.65
   7  -9   0    6.35    0.95
   7   9   0    7.82    1.16
  -7   9   0    7.71    0.91
   8  -9   0    2.09    0.99
   8   9   0    3.08    1.14
   9  -9   0   -0.42    0.99
   9   9   0   -0.42    1.12
  10  -9   0    0.45    1.40
  10   9   0    1.47    1.55
  11  -9   0    3.16    1.96
  11   9   0   -2.33    1.75
  12  -9   0    2.85    2.41
  12   9   0   -1.29    2.21
   0 -10   0  505.17   17.10
   0 -10   0  547.44   17.22
   0  10   0  527.79   17.11
   0  10   0  499.54   17.15
   1 -10   0  480.03   16.43
  -1 -10   0  528.42   16.59
  -1 -10   0  489.55   16.42
   1 -10   0  520.44   16.50
   1  10   0  512.24   16.43
  -1  10   0  475.52   16.45
   1  10   0  473.46   16.51
  -1  10   0  512.61   16.43
  -2 -10   0   29.29    1.07
   2 -10   0   28.71    1.05
   2 -10   0   26.24    1.10
   2 -10   0   29.48    1.09
  -2  10   0   28.20    1.06
   2  10   0   30.28    1.23
  -2  10   0   27.87    1.08
  -2  10   0   30.30    1.16
  -3 -10   0  185.29    6.22
   3 -10   0  182.94    6.28
   3 -10   0  189.02    6.24
  -3  10   0  184.77    6.29
   3  10   0  190.14    6.43
   4 -10   0  121.49    4.13
   4 -10   0  121.97    4.17
  -4 -10   0  120.04    4.05
   4 -10   0  113.93    4.20
  -4  10   0  118.23    4.13
   4  10   0  119.49    4.33
   5 -10   0   52.24    2.08
   5 -10   0   49.43    2.13
   5  10   0   52.33    2.30
  -5  10   0   54.95    2.00
   6 -10   0    9.85    0.91
  -6  10   0   10.16    0.75
   6  10   0    8.99    1.10
   7 -10   0   50.64    2.37
   7  10   0   50.95    2.56
   8 -10   0    0.03    0.91
   8  10   0    0.70    1.01
   9 -10   0   11.57    1.55
   9  10   0    9.97    1.59
  10 -10   0    2.33    1.54
  10  10   0    3.27    1.60
  11 -10   0    0.05    1.99
  11  10   0    0.90    1.96
  12 -10   0   -0.01    2.48
  12  10   0    1.31    2.29
   0 -11   0   -0.44    0.25
   0 -11   0    0.17    0.13
   0  11   0    0.10    0.16
   0  11   0    0.15    0.05
   0  11   0    0.41    0.13
   1 -11   0    7.59    0.36
   1 -11   0    8.87    0.42
  -1 -11   0    7.20    0.38
   1 -11   0    8.95    0.56
   1  11   0    8.89    0.42
   1  11   0    7.66    0.50
  -1  11   0    8.03    0.44
  -1  11   0    7.28    0.38
   1  11   0    7.30    0.37
   2 -11   0    9.69    0.44
   2 -11   0    9.96    0.48
  -2 -11   0    9.20    0.46
  -2  11   0   10.05    0.58
   2  11   0    9.19    0.58
  -2  11   0    9.43    0.47
  -3 -11   0   42.40    1.56
   3 -11   0   43.93    1.57
   3 -11   0   43.78    1.62
  -3  11   0   43.09    1.64
   3  11   0   43.69    1.78
   4 -11   0   13.90    1.03
   4 -11   0   12.62    0.82
  -4 -11   0   14.38    0.65
  -4  11   0   15.77    0.74
   4  11   0   13.99    1.11
   5 -11   0   -0.10    0.37
  -5 -11   0   -0.27    0.22
   5  11   0    0.13    0.61
  -5  11   0   -0.14    0.21
   6 -11   0    3.15    0.65
   6  11   0    4.40    0.91
  -6  11   0    5.16    0.60
   7 -11   0    1.05    0.71
   7  11   0    0.88    0.90
   8 -11   0    0.42    0.94
  -8  11   0   -0.06    0.56
   8  11   0    0.07    1.03
   9 -11   0   -1.54    1.11
   9  11   0    1.91    1.37
  10 -11   0    1.74    1.50
  10  11   0    1.25    1.52
  12 -11   0    2.29    2.58
  12  11   0    0.83    2.27
   0 -12   0  227.13    7.69
   0  12   0  228.92    7.75
   0  12   0  227.58    7.61
   0  12   0  241.24    7.70
   1 -12   0   10.37    0.50
  -1 -12   0   10.98    0.50
   1 -12   0   11.08    0.46
  -1  12   0   10.36    0.54
   1  12   0   10.48    0.50
   1  12   0   10.29    0.59
   1  12   0   10.63    0.45
   2 -12   0    4.02    0.35
  -2 -12   0    4.84    0.33
   2 -12   0    4.42    0.30
  -2  12   0    4.48    0.35
   2  12   0    5.17    0.52
  -2  12   0    4.82    0.48
   2  12   0    4.76    0.49
   3 -12   0   75.95    2.72
   3 -12   0   76.85    2.66
  -3 -12   0   76.97    2.66
  -3  12   0   78.07    2.75
   3  12   0   75.81    2.87
   4 -12   0   20.65    1.04
  -4 -12   0   21.15    0.88
  -4  12   0   21.45    0.96
   4  12   0   19.63    1.22
  -5 -12   0   29.93    1.23
   5 -12   0   31.01    1.49
  -5  12   0   33.97    1.36
   5  12   0   32.44    1.71
   6 -12   0   20.88    1.33
  -6 -12   0   19.49    0.95
   6  12   0   25.01    1.60
  -6  12   0   22.87    1.12
   7 -12   0   -0.51    0.73
  -7  12   0    0.22    0.48
   7  12   0   -1.55    0.81
   8 -12   0    8.08    1.28
  -8  12   0    9.12    1.23
   8  12   0    8.24    1.39
   9 -12   0    1.36    1.31
   9  12   0    1.53    1.36
  10 -12   0    1.84    1.64
  10  12   0    0.36    1.64
  11 -12   0    1.04    2.12
  11  12   0    1.62    1.99
  12 -12   0    0.70    2.62
  12  12   0    2.63    2.39
   0 -13   0    0.32    0.17
   0  13   0    0.05    0.20
   0  13   0    0.05    0.05
   1 -13   0    3.79    0.28
  -1 -13   0    3.18    0.31
   1 -13   0    3.20    0.32
  -1  13   0    3.83    0.36
   1  13   0    3.67    0.42
   1  13   0    3.81    0.35
   1  13   0    3.54    0.24
   2 -13   0    1.84    0.28
  -2 -13   0    2.33    0.27
   2 -13   0    2.11    0.25
   2  13   0    1.84    0.35
  -2  13   0    2.40    0.30
   2  13   0    1.62    0.24
  -2  13   0    1.80    0.31
   3 -13   0   10.19    0.52
   3 -13   0    9.93    0.58
  -3 -13   0   10.80    0.53
   3  13   0    9.01    0.84
  -3  13   0   11.01    0.63
   4 -13   0   28.14    1.27
  -4 -13   0   28.30    1.13
   4  13   0   28.22    1.49
  -4  13   0   30.10    1.24
  -5 -13   0    0.71    0.26
   5 -13   0    0.33    0.49
   5  13   0   -0.03    0.63
  -5  13   0    0.35    0.23
   6 -13   0   -0.47    0.60
  -6 -13   0    0.42    0.27
  -6  13   0    0.09    0.29
   6  13   0   -0.43    0.72
   7 -13   0    0.55    0.79
  -7  13   0    0.67    0.45
   7  13   0    1.32    0.94
   8 -13   0    0.39    1.00
  -8 -13   0   -0.06    0.43
   8  13   0    0.32    1.07
  -8  13   0   -0.10    0.55
  -9 -13   0    0.41    0.53
   9 -13   0    1.25    1.30
   9  13   0    0.46    1.30
 -10 -13   0    0.91    0.65
  10 -13   0   -2.25    1.52
  10  13   0    0.73    1.60
  11 -13   0    0.19    2.08
  11  13   0   -0.01    1.95
  12 -13   0    3.74    2.73
  12  13   0    3.61    2.53
   0 -14   0  197.88    6.38
   0  14   0  185.76    6.43
   0  14   0  186.48    6.26
   1 -14   0  199.08    6.69
  -1 -14   0  201.55    6.67
   1 -14   0  203.98    6.63
   1  14   0  196.67    6.77
  -1  14   0  192.87    6.71
   1  14   0  201.57    6.60
   2 -14   0  133.39    4.56
  -2 -14   0  134.76    4.52
   2 -14   0  137.74    4.50
  -2  14   0  131.48    4.66
   2  14   0  134.70    4.53
  -2  14   0  128.04    4.55
   3 -14   0   68.45    2.74
  -3 -14   0   72.50    2.58
   3 -14   0   75.09    2.58
   3  14   0   75.61    2.84
  -3  14   0   77.63    2.71
  -4 -14   0  174.28    5.89
   4 -14   0  170.98    6.01
   4  14   0  171.53    6.17
  -4  14   0  180.49    5.98
  -5 -14   0  174.48    5.82
   5 -14   0  167.79    6.00
  -5  14   0  175.65    5.93
   5  14   0  167.91    6.17
   6 -14   0   17.20    1.28
  -6 -14   0   15.97    0.83
  -6  14   0   17.48    1.00
   6  14   0   16.52    1.48
   7 -14   0   33.10    1.86
  -7 -14   0   27.49    1.28
  -7  14   0   29.16    1.55
   7  14   0   28.10    1.98
  -8 -14   0   19.61    1.12
   8 -14   0   20.46    1.92
   8  14   0   20.02    2.01
  -8  14   0   23.67    1.58
   9 -14   0    1.61    1.40
  -9 -14   0    2.03    0.60
   9  14   0    1.76    1.48
  10 -14   0    3.07    1.73
 -10 -14   0    2.41    0.70
  10  14   0    2.80    1.72
  11 -14   0    2.16    2.05
  11  14   0    0.72    2.03
  12 -14   0    1.95    2.61
  12  14   0   -0.47    2.38
   0 -15   0    0.40    0.21
   1 -15   0    4.31    0.37
  -1 -15   0    3.99    0.33
   1 -15   0    4.02    0.37
   1  15   0    4.19    0.25
   1  15   0    5.02    0.55
   2 -15   0    0.92    0.26
  -2 -15   0    0.79    0.21
   2 -15   0    0.63    0.14
   2  15   0    0.54    0.15
   2  15   0    1.07    0.39
  -2  15   0    0.96    0.32
  -2  15   0    0.73    0.31
   3 -15   0   14.83    0.68
   3 -15   0   15.18    0.80
  -3 -15   0   14.17    0.69
  -3  15   0   15.14    0.84
   3  15   0   13.82    0.99
   3  15   0   15.32    0.93
   4 -15   0   20.37    1.08
  -4 -15   0   19.98    0.88
   4  15   0   19.07    1.28
  -4  15   0   20.76    0.99
   5 -15   0    7.61    0.90
  -5 -15   0    7.66    0.56
  -5  15   0    7.93    0.69
   5  15   0    8.91    1.03
  -6 -15   0   23.06    1.40
   6 -15   0   24.35    1.44
   6  15   0   24.43    1.69
  -6  15   0   25.64    1.25
   7 -15   0    1.19    0.86
  -7 -15   0    0.56    0.42
  -7  15   0    0.68    0.49
   7  15   0    1.19    0.94
   8 -15   0    2.66    1.08
  -8 -15   0    2.94    0.59
  -8  15   0    2.53    0.69
   8  15   0    0.73    1.19
  -9 -15   0    0.87    0.60
   9 -15   0    0.96    1.46
   9  15   0    2.39    1.42
 -10 -15   0    0.76    0.71
  10 -15   0    0.68    1.67
  10  15   0   -0.38    1.65
  11 -15   0    1.52    2.24
  11  15   0    0.58    2.01
  12 -15   0    5.45    2.90
  12  15   0   -1.06    2.47
   0 -16   0    6.76    0.44
   0  16   0    6.66    0.59
  -1 -16   0   47.79    1.75
   1 -16   0   47.64    1.78
   1 -16   0   48.80    1.72
   1  16   0   44.95    1.86
   1  16   0   48.37    1.63
  -1  16   0   48.38    1.83
   2 -16   0    0.64    0.16
  -2 -16   0    0.73    0.24
   2 -16   0    1.11    0.34
  -2  16   0    1.08    0.35
  -2  16   0    0.51    0.32
   2  16   0    0.89    0.44
   2  16   0    0.55    0.14
  -3 -16   0   12.79    0.66
   3 -16   0   12.83    0.65
   3 -16   0   12.56    0.80
   3  16   0   13.10    0.91
   3  16   0   13.59    0.82
  -3  16   0   14.28    0.82
  -4 -16   0    2.02    0.34
   4 -16   0    1.93    0.51
   4  16   0    2.11    0.61
  -4  16   0    1.23    0.30
   5 -16   0    6.12    0.77
  -5 -16   0    4.38    0.50
   5  16   0    5.29    0.85
  -5  16   0    4.88    0.65
   6 -16   0    1.92    0.77
  -6 -16   0    1.37    0.40
   6  16   0    0.98    0.81
  -7 -16   0    3.67    0.54
   7 -16   0    5.15    1.06
  -7  16   0    3.18    0.58
   7  16   0    3.60    1.14
   8 -16   0    6.82    1.36
  -8 -16   0    5.60    0.68
  -8  16   0    3.83    0.76
   8  16   0    5.35    1.33
   9 -16   0    0.14    1.41
  -9 -16   0    0.77    0.65
   9  16   0   -0.34    1.37
  11 -16   0    3.50    2.39
  11  16   0    0.59    2.01
   0 -17   0   -0.07    0.22
   0  17   0    0.59    0.35
   1 -17   0   17.07    0.95
  -1 -17   0   18.98    0.85
  -1  17   0   21.86    1.43
  -1  17   0   18.72    0.94
   1  17   0   17.87    1.01
   1  17   0   18.37    0.67
   2 -17   0    0.34    0.30
   2 -17   0    0.72    0.18
  -2 -17   0    0.81    0.27
  -2  17   0    1.12    0.40
  -2  17   0    0.54    0.34
   2  17   0    0.68    0.14
   2  17   0    0.48    0.40
   3 -17   0    0.60    0.40
   3 -17   0    0.50    0.18
  -3 -17   0    0.29    0.24
  -3  17   0    0.66    0.30
   3  17   0    0.33    0.21
   3  17   0    0.25    0.46
  -4 -17   0   15.23    0.77
   4 -17   0   14.62    1.00
  -4  17   0   17.12    0.92
   4  17   0   16.27    1.20
   4  17   0   14.45    1.07
  -5 -17   0    9.40    0.78
   5 -17   0   10.70    1.05
  -5  17   0   10.14    0.79
   5  17   0   10.93    1.21
  -6 -17   0    0.61    0.42
   6 -17   0    0.59    0.75
   6  17   0    1.41    0.86
  -6  17   0   -0.06    0.42
  -7 -17   0    1.11    0.48
   7 -17   0    0.74    0.83
  -7  17   0    0.87    0.52
   7  17   0    0.11    0.98
  -8 -17   0   -0.58    0.52
   8 -17   0    0.09    1.14
  -8  17   0   -0.17    0.62
   8  17   0   -1.83    1.13
  -9 -17   0    0.73    0.67
   9 -17   0   -0.91    1.43
   9  17   0    0.92    1.48
  10 -17   0   -0.30    1.92
  10  17   0   -0.65    1.71
  11 -17   0   -2.58    2.36
  11  17   0   -0.43    2.08
   0 -18   0   19.13    0.91
   0  18   0   18.72    0.96
   1 -18   0   77.06    2.76
   1  18   0   75.89    2.86
  -1  18   0   77.07    2.80
  -1  18   0   76.39    3.41
   2 -18   0    9.23    0.58
  -2 -18   0    8.52    0.65
   2 -18   0    9.83    0.71
   2  18   0    9.19    0.46
  -2  18   0    8.73    0.69
   2  18   0    8.47    0.84
  -2  18   0   10.03    0.89
   3 -18   0   42.21    1.73
   3 -18   0   39.25    1.55
   3  18   0   40.55    1.86
  -3  18   0   43.34    1.76
   3  18   0   40.45    1.57
  -4 -18   0   13.99    0.79
   4 -18   0   13.35    1.01
   4  18   0   15.46    1.18
   4  18   0   12.49    0.96
  -4  18   0   13.93    0.89
   5 -18   0    6.10    0.83
  -5 -18   0    5.82    0.61
   5  18   0    4.80    0.85
  -5  18   0    4.99    0.63
  -6 -18   0   22.62    1.11
   6 -18   0   23.93    1.60
   6  18   0   23.42    1.73
  -6  18   0   21.73    1.35
   7 -18   0   12.69    1.45
  -7 -18   0   12.70    0.92
  -7  18   0   12.78    1.29
   7  18   0   14.26    1.57
  -8 -18   0    0.94    0.57
   8 -18   0    0.95    1.14
   8  18   0    1.66    1.27
  -8  18   0    1.73    0.70
   9 -18   0    9.71    1.89
  -9 -18   0    6.36    0.82
   9  18   0    6.71    1.69
  -9  18   0    6.37    1.00
  10 -18   0   -2.78    1.85
  10  18   0   -0.35    1.74
  11 -18   0   -0.31    2.38
  11  18   0    1.47    2.10
   0 -19   0    0.22    0.33
   0  19   0    0.36    0.38
  -1 -19   0    2.33    0.39
   1 -19   0    1.88    0.39
  -1  19   0    3.09    0.49
  -1  19   0    2.48    0.72
   1  19   0    2.74    0.54
   2 -19   0    3.75    0.51
   2 -19   0    4.64    0.53
  -2 -19   0    5.71    0.56
  -2  19   0    5.37    0.57
   2  19   0    5.30    0.33
   2  19   0    5.66    0.69
  -2  19   0    3.73    0.64
   3 -19   0    0.60    0.19
  -3 -19   0    1.30    0.35
   3 -19   0    0.73    0.47
   3  19   0    1.58    0.57
   3  19   0    0.47    0.18
  -3  19   0    0.97    0.45
   4 -19   0    0.51    0.52
  -4 -19   0    1.28    0.41
   4  19   0    0.70    0.30
   4  19   0    0.85    0.69
  -4  19   0    1.25    0.42
  -5 -19   0    0.66    0.41
   5 -19   0    1.01    0.66
   5  19   0    0.30    0.41
  -5  19   0    0.90    0.43
   5  19   0    0.85    0.74
  -6 -19   0   -0.12    0.45
   6 -19   0    1.18    0.85
  -6  19   0   -0.25    0.45
   6  19   0   -1.23    0.84
  -7 -19   0    0.94    0.51
   7 -19   0   -0.01    0.94
  -7  19   0    0.12    0.57
   7  19   0    1.99    1.08
   8 -19   0    0.96    1.20
  -8 -19   0    1.12    0.63
  -8  19   0    0.99    0.70
   8  19   0    1.23    1.27
   9 -19   0   -2.45    1.67
  -9 -19   0   -0.53    0.68
   9  19   0    0.10    1.51
  -9  19   0   -0.72    0.83
  10 -19   0   -0.17    1.98
  10  19   0    1.52    1.78
  11 -19   0   -3.36    2.37
  11  19   0    0.84    2.10
   0 -20   0    2.41    0.43
   0  20   0    2.95    0.53
  -1 -20   0   16.84    0.90
   1 -20   0   17.26    0.94
  -1  20   0   17.25    0.99
  -1  20   0   17.88    1.60
   1  20   0   16.54    1.00
   2 -20   0   12.17    0.85
  -2 -20   0   13.27    0.77
   2 -20   0   10.49    0.73
  -2  20   0   13.41    0.86
   2  20   0   13.85    1.01
  -2  20   0   11.90    1.15
  -3 -20   0   14.16    0.85
   3 -20   0   13.28    0.92
   3 -20   0   14.68    0.76
  -3  20   0   15.58    1.11
   3  20   0   14.29    0.69
   3  20   0   14.82    1.14
  -4 -20   0   12.07    0.79
   4 -20   0   10.36    0.95
   4  20   0   12.58    1.21
   4  20   0   10.26    0.77
  -4  20   0   12.00    0.99
   5 -20   0    3.32    0.79
  -5 -20   0    3.14    0.52
  -5  20   0    2.04    0.49
   5  20   0    1.33    0.45
   5  20   0    1.74    0.78
  -6 -20   0   19.43    1.09
   6 -20   0   17.53    1.59
   6  20   0   14.48    1.73
  -6  20   0   18.66    1.33
   6  20   0   19.76    1.71
   7 -20   0    7.89    1.34
  -7 -20   0    6.72    0.73
  -7  20   0    5.45    0.77
   7  20   0    6.64    1.30
  -8 -20   0    3.85    0.72
   8 -20   0    3.37    1.40
  -8  20   0    2.52    0.75
   8  20   0    4.19    1.40
   9  20   0   -0.41    1.81
  10 -20   0    5.89    2.21
  10  20   0    3.69    1.92
   0 -21   0    0.19    0.34
   0  21   0    0.64    0.47
   1 -21   0    0.64    0.44
  -1 -21   0    0.82    0.41
   1  21   0    1.91    0.57
  -1  21   0    1.35    0.50
  -1  21   0    0.92    0.69
   2 -21   0    1.92    0.53
  -2 -21   0    1.99    0.46
  -2  21   0    1.94    0.51
  -2  21   0    1.26    0.58
   2  21   0    2.20    0.64
   3 -21   0    0.11    0.54
  -3 -21   0    0.15    0.41
   3  21   0    0.69    0.55
   3  21   0    0.39    0.17
  -3  21   0    0.08    0.44
   4 -21   0    1.21    0.63
  -4 -21   0    1.59    0.45
   4  21   0    0.83    0.26
  -4  21   0    0.79    0.47
   4  21   0    1.31    0.71
  -5 -21   0    2.22    0.52
   5 -21   0    2.27    0.83
  -5  21   0    1.87    0.51
   5  21   0    2.49    0.84
   5  21   0    0.87    0.40
   6 -21   0    2.36    0.90
  -6 -21   0    1.55    0.54
   6  21   0    1.14    0.99
   6  21   0    0.01    0.62
  -6  21   0    1.24    0.57
  -7 -21   0    1.06    0.62
   7 -21   0    0.72    1.17
  -7  21   0    1.09    0.66
   7  21   0   -0.69    0.78
   7  21   0    0.41    1.10
  -8 -21   0   -0.76    0.65
   8 -21   0    0.43    1.45
   8  21   0    0.46    1.26
  -8  21   0   -0.25    0.69
   9 -21   0    0.03    1.71
   9  21   0   -0.63    1.57
  10 -21   0   -3.08    2.21
  10  21   0    2.25    1.95
   0 -22   0    9.77    0.75
   0  22   0   11.17    0.85
   1 -22   0   27.59    1.31
  -1 -22   0   26.16    1.24
  -1  22   0   25.38    1.29
  -1  22   0   28.33    1.92
   1  22   0   26.21    1.41
  -2 -22   0   34.35    1.45
   2 -22   0   33.17    1.57
  -2  22   0   36.23    1.85
   2  22   0   31.94    1.61
  -2  22   0   33.54    1.51
  -3 -22   0   26.91    1.27
   3 -22   0   28.10    1.41
   3  22   0   26.90    1.01
   3  22   0   26.64    1.55
  -3  22   0   27.31    1.57
   4 -22   0   21.54    1.40
  -4 -22   0   20.05    1.09
  -4  22   0   18.27    1.32
   4  22   0   19.55    0.94
   4  22   0   19.45    1.47
  -5 -22   0   14.10    1.00
   5 -22   0   17.63    1.43
   5  22   0   13.50    1.49
   5  22   0   13.22    0.97
  -5  22   0   15.55    1.25
  -6 -22   0   12.61    1.01
   6 -22   0   14.79    1.64
   6  22   0   13.49    1.45
   6  22   0   10.94    1.45
  -6  22   0   13.92    1.35
   7 -22   0   11.49    1.61
   7  22   0    9.59    1.43
   7  22   0    5.08    0.94
  -7  22   0    6.55    0.86
  -8 -22   0    0.06    0.69
   8 -22   0    0.79    1.39
   8  22   0   -1.92    1.90
   8  22   0   -1.28    0.89
   9 -22   0    2.12    2.01
   9  22   0    2.26    1.71
   9  22   0   -1.72    1.14
  10 -22   0   -4.67    2.36
  10  22   0   -0.42    1.88
   0 -23   0    0.65    0.49
   0  23   0    0.25    0.48
  -1 -23   0    6.41    0.75
   1 -23   0    7.81    0.77
  -1  23   0    5.47    0.93
   1  23   0    6.03    0.75
  -1  23   0    7.87    0.80
   2 -23   0    0.73    0.58
  -2 -23   0    0.44    0.47
  -2  23   0    0.01    0.56
   2  23   0   -0.17    0.62
  -2  23   0    0.51    0.47
   3 -23   0    0.21    0.63
  -3 -23   0   -0.01    0.48
  -3  23   0   -0.77    0.48
   3  23   0   -0.09    0.66
  -4 -23   0    4.29    0.63
   4 -23   0    3.04    0.84
   4  23   0    4.44    0.49
  -4  23   0    3.46    0.61
   4  23   0    3.40    0.92
   5 -23   0    3.11    0.93
  -5 -23   0    2.12    0.60
   5  23   0    2.97    0.99
  -5  23   0    1.48    0.56
   5  23   0    1.52    0.33
  -6 -23   0   -0.34    0.57
   6 -23   0    0.55    1.08
  -6  23   0   -0.01    0.62
   6  23   0   -0.90    0.49
   6  23   0    1.07    1.04
  -7 -23   0    0.76    0.70
   7 -23   0    0.47    1.26
   7  23   0    0.89    1.18
  -7  23   0    0.89    0.68
   7  23   0   -0.47    0.67
  -8 -23   0    0.91    0.90
   8  23   0    0.73    1.44
   9 -23   0    1.88    1.95
   9  23   0   -1.32    1.66
   0 -24   0   21.97    1.24
   0  24   0   22.53    1.31
   1 -24   0    1.52    0.55
  -1 -24   0    3.59    0.59
  -1  24   0    2.99    0.64
  -1  24   0    1.30    0.85
   1  24   0    3.31    0.72
   2 -24   0   24.37    1.35
  -2 -24   0   23.03    1.23
   2  24   0   21.15    1.42
  -2  24   0   23.76    1.64
  -2  24   0   23.17    1.24
  -3 -24   0    8.36    0.87
   3 -24   0   10.09    1.12
  -3  24   0    7.32    0.83
   3  24   0    9.09    1.03
  -4 -24   0    4.62    0.66
   4 -24   0    4.20    0.93
   4  24   0    2.48    0.84
  -4  24   0    3.32    0.65
   5 -24   0   17.75    1.48
  -5 -24   0   14.52    1.18
  -5  24   0   15.92    1.41
   5  24   0   16.17    1.59
   6 -24   0    7.60    1.40
  -6 -24   0    5.74    0.80
   6  24   0    5.61    1.26
  -6  24   0    3.80    0.77
  -7 -24   0    1.93    0.75
   7 -24   0    1.15    1.31
  -7  24   0    2.03    1.15
   7  24   0    3.06    1.52
   8 -24   0    5.31    1.92
   8  24   0    2.67    1.53
   9 -24   0    0.92    2.25
   9  24   0   -0.62    1.65
   0 -25   0    0.64    0.58
   0  25   0   -0.07    1.01
   0  25   0    1.38    0.65
   1 -25   0    1.54    0.64
  -1 -25   0    0.80    0.49
  -1  25   0    0.80    0.61
  -1  25   0    1.24    0.84
   1  25   0    1.06    0.68
   2 -25   0    2.27    0.65
  -2 -25   0    2.81    0.58
  -2  25   0    2.46    0.72
  -2  25   0    2.44    0.61
   2  25   0    2.52    0.71
  -3 -25   0    0.17    0.58
   3 -25   0   -0.09    0.72
  -3  25   0   -0.65    0.57
   3  25   0   -0.24    0.74
   4 -25   0   -0.41    0.79
  -4 -25   0   -0.03    0.59
  -4  25   0   -0.32    0.57
   4  25   0   -0.79    0.79
   5 -25   0    1.37    1.09
  -5 -25   0    1.31    0.68
  -5  25   0    1.34    0.65
   5  25   0    1.14    0.95
   6 -25   0   -1.28    1.20
  -6 -25   0    0.08    0.73
  -6  25   0    0.95    0.66
   6  25   0   -1.25    1.08
  -7 -25   0    2.58    0.83
   7  25   0    4.19    1.36
   8 -25   0    2.22    1.84
   8  25   0    0.12    1.49
   9 -25   0    0.89    2.34
   9  25   0   -0.38    1.74
   0 -26   0    1.61    0.67
   0  26   0   -1.32    1.07
   0  26   0    2.16    0.73
   1 -26   0    5.87    0.81
  -1 -26   0    6.22    0.78
  -1  26   0    6.53    0.86
  -1  26   0    4.39    1.02
   1  26   0    6.37    0.91
   2 -26   0    1.34    0.70
  -2 -26   0    0.43    0.60
  -2  26   0    0.67    0.57
   2  26   0    0.26    0.79
  -2  26   0    0.51    0.71
  -3 -26   0   -0.52    0.60
   3 -26   0    0.05    0.79
   3  26   0   -0.14    0.72
  -3  26   0   -0.22    0.65
  -4 -26   0    0.98    0.69
   4 -26   0    0.08    0.93
   4  26   0    2.03    0.97
  -4  26   0   -0.17    0.63
  -5 -26   0    2.92    0.76
   5 -26   0    2.07    1.13
   5  26   0    2.79    1.13
  -5  26   0    1.30    0.70
  -6 -26   0    0.74    0.80
   6 -26   0    2.93    1.36
  -6  26   0    0.84    0.72
   7 -26   0    3.99    1.71
   7  26   0    2.03    1.41
   8 -26   0    3.63    2.09
   8  26   0    1.05    1.59
   0 -27   0    0.06    0.71
   0  27   0    0.39    1.10
   0  27   0    0.50    0.74
   1 -27   0    0.37    0.67
  -1 -27   0    1.56    0.70
  -1  27   0   -0.02    0.88
   1  27   0    0.19    0.66
  -1  27   0    0.72    0.68
   2 -27   0    0.54    0.79
  -2 -27   0   -0.26    0.59
   2  27   0    0.76    0.75
  -2  27   0   -0.59    0.73
  -2  27   0    0.79    0.69
   3 -27   0    1.54    0.93
  -3 -27   0    1.84    0.68
  -3  27   0    0.44    0.74
   3  27   0    0.27    0.83
   4 -27   0    0.90    1.07
  -4 -27   0    0.04    0.71
  -4  27   0    0.12    0.69
   4  27   0    0.11    0.98
   5 -27   0    0.83    1.27
  -5 -27   0    1.56    0.82
  -5  27   0    0.76    0.70
   5  27   0   -0.23    1.09
  -6 -27   0    1.34    0.83
   6  27   0    2.43    1.24
   7 -27   0    2.10    1.85
   7  27   0    2.19    1.42
   8 -27   0    0.37    2.16
   8  27   0   -0.55    1.55
   0 -28   0   27.98    1.58
   0  28   0   27.49    1.66
   0  28   0   20.59    2.55
   1 -28   0    8.85    1.05
  -1 -28   0    7.52    0.94
  -1  28   0    4.35    1.10
   1  28   0    6.84    1.00
  -1  28   0    7.86    1.00
  -2 -28   0   13.81    1.26
   2 -28   0   16.01    1.35
  -2  28   0   14.95    1.81
  -2  28   0   17.17    1.34
   2  28   0   16.52    1.49
  -3 -28   0    9.18    0.98
   3 -28   0   11.45    1.34
  -3  28   0    6.94    1.01
   3  28   0   11.64    1.32
  -4 -28   0    4.51    0.91
   4 -28   0    4.67    1.26
  -4  28   0    3.34    0.84
   4  28   0    5.72    1.25
   5 -28   0    5.56    1.46
  -5 -28   0    4.27    0.98
  -5  28   0    2.98    0.82
   5  28   0    4.60    1.26
  -6 -28   0    3.45    1.06
   6 -28   0    6.89    1.61
   6  28   0    3.95    1.38
   7 -28   0    2.88    1.98
   7  28   0    4.33    1.56
   0 -29   0    0.56    0.83
   0  29   0    1.84    0.83
   0  29   0   -1.02    1.19
   1 -29   0    1.71    0.87
  -1 -29   0   -0.40    0.75
   1  29   0   -2.42    1.41
  -1  29   0   -0.80    0.96
  -1  29   0   -0.52    0.78
   1  29   0    0.52    0.87
   2 -29   0    1.17    0.98
  -2 -29   0   -0.44    0.73
   2  29   0    0.59    0.86
  -2  29   0   -0.49    0.87
  -3 -29   0   -0.22    0.80
   3 -29   0   -0.01    1.06
  -3  29   0   -0.87    0.82
   3  29   0    0.73    1.15
   4 -29   0    2.17    1.28
  -4 -29   0    1.00    0.87
   4  29   0    0.58    1.09
  -4  29   0    1.32    0.79
   5 -29   0    3.77    1.61
  -5 -29   0    3.32    1.06
   5  29   0    2.31    1.23
   6 -29   0    0.32    1.73
   6  29   0   -1.07    1.36
   7 -29   0   -0.98    2.06
   7  29   0    1.05    1.51
   0 -30   0    0.72    0.91
   0  30   0   -0.85    0.82
   0  30   0   -1.94    1.22
  -1 -30   0    0.54    0.88
   1 -30   0   -1.12    0.84
   1  30   0   -1.05    1.03
  -1  30   0   -1.43    1.00
  -1  30   0   -0.39    0.76
  -2 -30   0    0.75    0.91
   2 -30   0    1.73    1.04
  -2  30   0   -0.66    0.95
   2  30   0   -1.32    1.51
  -3 -30   0    2.12    0.97
   3 -30   0    0.39    1.19
   3  30   0    2.69    1.07
  -3  30   0    1.05    0.94
  -4 -30   0   -0.42    0.97
  -4  30   0   -0.16    0.81
   4  30   0   -1.13    1.14
   5 -30   0    1.75    1.58
  -5 -30   0    0.37    1.05
   5  30   0    0.73    1.25
   6 -30   0   -0.54    1.90
   6  30   0   -0.90    1.32
   0 -31   0    0.77    1.03
   0  31   0   -0.66    1.33
   0  31   0    0.06    0.84
  -1 -31   0    2.32    1.03
   1 -31   0   -0.06    1.01
  -1  31   0    0.94    0.94
   1  31   0   -1.66    1.51
  -1  31   0    0.77    1.13
   1  31   0    1.35    1.04
   2 -31   0    3.59    1.28
  -2 -31   0    2.72    1.02
   2  31   0    4.80    1.10
  -2  31   0    3.06    1.15
  -3 -31   0    1.31    1.03
   3  31   0    1.41    1.16
  -3  31   0    1.03    0.94
   4 -31   0    0.21    1.58
  -4 -31   0    0.94    1.05
   4  31   0   -0.67    1.15
   5 -31   0    4.56    1.87
   5  31   0    0.51    1.35
   0 -32   0    0.48    1.15
   0  32   0   -1.80    1.34
   0  32   0    1.70    0.92
  -1 -32   0   11.06    1.38
   1 -32   0   11.81    1.51
  -1  32   0   12.72    1.36
   1  32   0    5.87    2.01
  -1  32   0    7.44    1.41
   1  32   0    9.11    1.30
   2 -32   0   12.65    2.57
  -2 -32   0   14.37    1.47
   2  32   0   14.46    1.54
  -2  32   0    8.00    1.38
   2  32   0    0.74    2.03
   3 -32   0    4.15    1.55
  -3 -32   0    4.02    1.22
   3  32   0    6.35    1.38
   4 -32   0    3.96    1.74
   4  32   0    2.58    1.31
   0  33   0   -0.31    1.05
   1 -33   0   -0.30    1.39
   1  33   0    2.19    1.16
  -1  33   0   -0.86    1.28
   1  33   0   -0.96    1.71
  -1  33   0    1.15    1.09
  -2 -33   0   -0.85    1.86
   2 -33   0    1.98    1.52
  -2  33   0   -0.80    1.16
   2  33   0    0.94    1.15
  -3 -33   0    1.50    1.98
   3 -33   0    3.04    1.75
   3  33   0   -0.41    1.19
   0 -34   0    0.54    1.46
   0  34   0   -0.65    1.11
   0  34   0   -2.65    1.52
  -1 -34   0    5.48    1.56
   1 -34   0    1.18    1.62
  -1  34   0    0.85    1.34
   1  34   0   -1.58    1.79
   1  34   0    0.99    1.24
   2  34   0    8.51    1.51
  13   0  -1    1.21    2.46
  12   0  -1   -0.86    2.04
  11   0  -1    1.41    1.59
  10   0  -1   -0.02    1.13
   9   0  -1   -0.44    0.98
   8   0  -1    0.22    0.77
   7   0  -1   -0.32    0.58
   6   0  -1    0.09    0.36
   5   0  -1   -0.54    0.25
   4   0  -1   -0.23    0.18
  -4   0   1   -0.09    0.16
  -4   0   1   -0.09    0.15
   4   0  -1   -0.09    0.14
  -3   0   1    0.00    0.11
  -3   0   1   -0.10    0.11
   3   0  -1    0.02    0.10
   3   0  -1    0.04    0.15
   2   0  -1   -0.06    0.07
  -2   0   1    0.05    0.06
  -2   0   1   -0.06    0.07
   2   0  -1    0.05    0.05
   2   0  -1   -0.07    0.06
  -1   0   1    0.00    0.04
   1   0  -1    0.07    0.02
  -1   0   1    0.03    0.02
   1   0  -1    0.00    0.02
   1   0  -1    0.03    0.04
   0   0   1    0.03    0.04
   0   0   1    0.00    0.05
   0   0  -1    0.03    0.05
   0   0   1    0.00    0.05
   0   0  -1    0.04    0.05
   1   0   1    0.14    0.12
  -1   0  -1   -0.17    0.11
  -2   0  -1   -0.08    0.21
   2   0   1   -0.12    0.21
   3   0   1   -0.02    0.12
  -3   0  -1   -0.35    0.20
   3   0   1    0.25    0.28
   4   0   1   -0.14    0.34
   4   0   1    0.57    0.19
   5   0   1    0.09    0.38
   5   0   1   -0.15    0.23
   6   0   1    0.09    0.62
   7   0   1   -0.65    0.81
   8   0   1   -0.76    0.90
   9   0   1   -1.20    1.12
  10   0   1    0.54    1.46
  11   0   1   -1.86    1.77
  12   0   1    1.16    2.39
  13   0   1   -0.35    3.00
  13  -1  -1    0.93    2.42
  13   1  -1   -1.80    2.42
  12  -1  -1   -1.33    2.10
  12   1  -1    1.76    2.17
  11  -1  -1    4.70    1.66
  11   1  -1    3.19    1.67
  10  -1  -1    6.01    1.43
  10   1  -1    6.77    1.48
   9  -1  -1    7.12    1.26
   9   1  -1    7.07    1.23
   8  -1  -1   25.87    1.69
   8   1  -1   25.64    1.73
   7  -1  -1   31.01    1.64
   7   1  -1   31.13    1.69
   6  -1  -1   24.24    1.33
   6   1  -1   27.75    1.33
   5  -1  -1  114.44    4.08
  -5   1   1  116.90    4.12
   5   1  -1  117.17    4.12
   4  -1  -1  178.26    6.09
   4  -1  -1  182.17    6.09
  -4  -1   1  184.06    6.04
  -4   1   1  176.43    6.12
   4   1  -1  174.66    6.11
   4   1  -1  182.71    6.12
  -4   1   1  182.04    6.01
   3  -1  -1  152.05    5.11
  -3  -1   1  157.21    5.10
  -3  -1   1  153.48    5.19
   3  -1  -1  150.02    5.14
   3   1  -1  150.00    5.14
  -3   1   1  146.81    5.15
  -3   1   1  153.88    5.07
   3   1  -1  157.61    5.17
   2  -1  -1   13.83    0.53
   2  -1  -1   13.54    0.56
  -2  -1   1   13.49    0.57
   2  -1  -1   13.67    0.50
  -2  -1   1   13.58    0.50
  -2   1   1   13.50    0.56
   2   1  -1   12.68    0.51
   2   1  -1   13.41    0.57
   2   1  -1   13.68    0.53
  -2   1   1   13.90    0.49
   0  -1  -1   82.01    2.74
   0  -1   1   81.13    2.68
   0  -1   1   81.05    2.73
   0  -1   1   83.45    2.71
   0  -1  -1   82.60    2.74
   0   1   1   78.94    2.74
   0   1  -1   79.79    2.68
   0   1   1   83.79    2.73
   0   1  -1   77.07    2.73
   0   1  -1   84.23    2.71
   3  -1   1  137.09    4.79
  -3  -1  -1  142.10    4.86
  -3   1  -1  148.43    4.84
   3   1   1  140.24    4.92
   4  -1   1  223.07    7.70
   4  -1   1  229.46    7.58
   4   1   1  220.29    7.73
   4   1   1  227.93    7.62
   5  -1   1   70.53    2.61
   5  -1   1   69.93    2.77
   5   1   1   74.83    2.85
   6  -1   1   26.35    1.55
   6   1   1   27.31    1.61
   7  -1   1   25.42    1.76
   7   1   1   26.01    1.75
   8  -1   1    8.98    1.33
   8   1   1    8.84    1.32
   9  -1   1    0.54    1.12
   9   1   1   -0.93    1.16
  10  -1   1    0.44    1.52
  10   1   1    1.07    1.60
  11  -1   1    0.85    1.96
  11   1   1    0.82    1.94
  12  -1   1    2.38    2.41
  12   1   1   -0.20    2.35
  13  -1   1    2.65    3.05
  13   1   1   -0.12    2.91
  13  -2  -1   -0.62    2.46
  13   2  -1    1.69    2.47
  12  -2  -1    1.00    3.03
  12   2  -1    0.30    2.04
  11  -2  -1    1.06    1.53
  11   2  -1    0.92    1.56
  10  -2  -1    1.90    1.32
  10   2  -1    0.15    1.26
   9  -2  -1   -0.28    0.89
   9   2  -1    0.07    1.00
   8  -2  -1    4.98    0.98
   8   2  -1    3.85    0.94
   7  -2  -1    2.67    0.67
   7   2  -1    1.67    0.71
  -6   2   1   11.36    0.81
   6   2  -1   11.67    0.87
   5  -2  -1    0.28    0.25
  -5   2   1    0.05    0.19
   5   2  -1   -0.14    0.29
   4  -2  -1   55.63    2.03
  -4  -2   1   58.53    2.01
  -4   2   1   56.34    1.95
   4   2  -1   57.47    2.09
   4   2  -1   54.24    2.09
  -4   2   1   54.38    2.06
   3  -2  -1    8.23    0.41
  -3  -2   1    8.46    0.43
   3  -2  -1    8.26    0.44
   3   2  -1    9.06    0.47
  -3   2   1    8.36    0.45
   3   2  -1    8.46    0.48
  -3   2   1    8.98    0.37
   2  -2  -1    2.70    0.16
  -2  -2   1    2.60    0.20
   2  -2  -1    2.92    0.22
   2  -2  -1    2.59    0.18
  -2  -2   1    2.63    0.25
   2   2  -1    2.53    0.23
  -2   2   1    2.64    0.21
   2   2  -1    3.04    0.24
  -2   2   1    2.89    0.15
   0  -2   1    8.13    0.31
   0  -2   1    8.27    0.30
   0  -2  -1    8.56    0.37
   0  -2  -1    8.90    0.37
   0  -2   1    7.63    0.34
   0   2  -1    8.44    0.29
   0   2   1    7.84    0.35
   0   2   1    8.35    0.36
   0   2  -1    7.94    0.31
  -1  -2  -1  426.70   13.58
   1  -2   1  386.96   13.52
   1   2   1  406.32   13.57
  -1   2  -1  422.85   13.51
  -2  -2  -1  541.21   17.16
   2  -2   1  492.00   17.12
  -2   2  -1  528.10   17.09
   2   2   1  513.80   17.18
   3  -2   1    0.29    0.24
  -3  -2  -1    0.23    0.26
   3  -2   1   -0.16    0.11
  -3   2  -1    0.08    0.18
   3   2   1    0.02    0.26
   4  -2   1   29.39    1.33
   4  -2   1   31.56    1.21
   4   2   1   30.78    1.41
   5  -2   1   47.99    1.81
   5  -2   1   46.75    2.01
   5   2   1   49.00    2.07
   6  -2   1   18.25    1.30
   6   2   1   16.50    1.32
   7  -2   1   11.46    1.24
   7   2   1    7.96    1.09
   8  -2   1    7.74    1.22
   8   2   1    7.49    1.22
   9  -2   1    0.41    1.22
   9   2   1    2.08    1.33
  10  -2   1    0.09    1.43
  10   2   1   -0.07    1.57
  11  -2   1    3.95    1.94
  11   2   1    1.23    1.92
  12  -2   1    2.42    2.43
  12   2   1    1.47    2.49
  13  -2   1   -1.76    2.93
  13   2   1   -1.22    2.97
  13  -3  -1    1.85    2.52
  13   3  -1    1.50    2.49
  12   3  -1   -1.88    2.77
  11  -3  -1    0.34    1.51
  11   3  -1    2.59    1.62
  10  -3  -1    0.23    1.24
  10   3  -1    0.77    1.29
   9  -3  -1   14.52    1.66
   9   3  -1   16.32    1.64
   8  -3  -1    6.02    0.99
   8   3  -1    4.19    0.97
   7  -3  -1    0.49    0.59
   7   3  -1   -0.07    0.64
  -6   3   1   14.47    0.85
   6   3  -1   10.64    1.09
   5  -3  -1    0.23    0.28
   5  -3  -1    0.33    0.23
   5   3  -1   -0.43    0.26
  -5   3   1    0.18    0.21
   4  -3  -1   17.06    0.78
   4  -3  -1   17.11    0.77
  -4  -3   1   18.00    0.79
  -4   3   1   17.30    0.80
   4   3  -1   16.66    0.84
   4   3  -1   16.51    0.82
  -4   3   1   18.62    0.69
   3  -3  -1    2.98    0.28
   3  -3  -1    3.27    0.23
   3  -3  -1    3.03    0.24
  -3  -3   1    3.47    0.31
   3   3  -1    3.64    0.34
  -3   3   1    3.17    0.20
   3   3  -1    3.26    0.33
  -3   3   1    3.22    0.29
   2  -3  -1   12.93    0.50
   2  -3  -1   13.13    0.56
  -2  -3   1   12.70    0.55
   2  -3  -1   13.86    0.49
   2  -3  -1   13.49    0.53
  -2   3   1   14.04    0.49
  -2   3   1   13.40    0.56
   2   3  -1   12.56    0.57
   2   3  -1   13.98    0.60
  -2   3   1   12.59    0.52
   1  -3  -1    7.44    0.31
  -1  -3   1    7.12    0.28
  -1  -3   1    7.31    0.32
   1  -3  -1    8.18    0.29
  -1  -3   1    7.19    0.27
   1  -3  -1    7.58    0.32
   1  -3  -1    8.44    0.40
   1   3  -1    7.36    0.31
  -1   3   1    7.38    0.31
  -1   3   1    8.17    0.29
  -1   3   1    7.68    0.30
   1   3  -1    7.08    0.28
  -1   3   1    7.64    0.36
   1   3  -1    7.24    0.27
   0  -3  -1  142.73    4.64
   0  -3  -1  146.42    4.65
   0  -3   1  139.01    4.58
   0  -3   1  140.52    4.58
   0  -3   1  137.40    4.59
   0  -3  -1  137.72    4.58
   0   3   1  140.17    4.63
   0   3   1  139.07    4.63
   0   3  -1  132.98    4.58
   0   3  -1  133.16    4.58
  -1  -3  -1  426.31   13.63
   1  -3   1  393.44   13.55
   1   3   1  415.76   13.63
   2  -3   1    4.05    0.22
   2  -3   1    4.40    0.34
  -2  -3  -1    4.04    0.43
  -2   3  -1    4.06    0.24
  -2   3  -1    4.43    0.28
   2   3   1    3.45    0.40
   3  -3   1  210.95    7.22
  -3  -3  -1  225.96    7.37
   3  -3   1  213.36    7.33
  -3   3  -1  221.84    7.26
   3   3   1  213.57    7.40
   4  -3   1   28.06    1.25
   4  -3   1   28.11    1.09
   4   3   1   26.59    1.30
   5  -3   1    5.50    0.47
   5  -3   1    6.20    0.68
   5   3   1    4.25    0.64
   6  -3   1   33.35    1.69
   6   3   1   33.98    1.84
   7  -3   1   20.84    1.48
   7   3   1   20.52    1.69
   8  -3   1    2.15    1.03
   8   3   1    4.02    1.17
   9  -3   1    6.50    1.51
   9   3   1    3.45    1.28
  10  -3   1   -0.22    1.52
  10   3   1    1.27    1.63
  11  -3   1    1.13    1.76
  11   3   1    3.91    2.15
  12  -3   1    0.27    2.38
  12   3   1    3.44    2.41
  13  -4  -1   -0.70    2.49
  13   4  -1   -1.15    2.45
  11  -4  -1   -1.05    1.54
  11   4  -1    0.34    1.65
  10  -4  -1   -1.81    1.18
  10   4  -1    2.42    1.36
   9  -4  -1    2.54    1.06
   9   4  -1    0.21    1.06
   8  -4  -1    0.22    0.74
   8   4  -1   -0.55    0.81
   7  -4  -1    9.32    1.00
  -7   4   1   10.19    0.99
   7   4  -1   11.04    1.17
   6  -4  -1    3.45    0.59
  -6   4   1    4.38    0.57
   5  -4  -1    4.34    0.47
   5  -4  -1    5.65    0.52
   5   4  -1    4.59    0.55
  -5   4   1    4.48    0.45
   4  -4  -1  206.74    6.98
   4  -4  -1  209.59    7.01
  -4  -4   1  211.40    7.03
   4  -4  -1  215.53    7.03
  -4   4   1  208.09    7.04
  -4   4   1  212.68    6.93
   4   4  -1  198.54    7.09
   4   4  -1  207.21    7.10
   3  -4  -1   51.70    1.83
  -3  -4   1   53.73    1.88
   3  -4  -1   53.78    1.87
   3  -4  -1   51.69    1.82
  -3   4   1   49.62    1.87
   3   4  -1   52.90    1.94
   3   4  -1   50.34    1.91
  -3   4   1   53.25    1.79
   2  -4  -1   89.51    3.04
  -2  -4   1   90.10    3.08
  -2  -4   1   87.53    2.99
   2  -4  -1   96.50    3.09
   2  -4  -1   88.66    3.02
   2  -4  -1   93.56    3.02
  -2   4   1   88.70    3.08
  -2   4   1   88.42    3.04
  -2   4   1   90.38    3.01
   2   4  -1   88.79    3.08
   1  -4  -1  231.83    7.63
  -1  -4   1  226.73    7.64
   1  -4  -1  234.59    7.63
   1  -4  -1  248.64    7.72
  -1   4   1  222.39    7.62
   1   4  -1  219.76    7.62
  -1   4   1  234.79    7.68
  -1   4   1  223.51    7.62
  -1   4   1  237.35    7.60
   0  -4  -1  176.38    5.68
   0  -4  -1  179.35    5.70
   0  -4   1  166.87    5.62
   0  -4   1  167.82    5.63
   0  -4  -1  166.69    5.63
   0   4  -1  167.99    5.62
   0   4  -1  165.92    5.62
   0   4   1  166.04    5.66
   0   4   1  177.92    5.68
  -1  -4  -1  596.48   19.23
   1   4   1  568.33   19.21
   2  -4   1  137.61    4.54
   2  -4   1  134.96    4.62
  -2  -4  -1  141.79    4.71
  -2   4  -1  142.98    4.59
   2   4   1  134.22    4.71
  -2   4  -1  128.46    4.54
  -3  -4  -1    0.87    0.34
   3  -4   1    0.37    0.11
   3  -4   1    0.49    0.24
  -3   4  -1    0.38    0.16
  -3   4  -1    0.39    0.13
   3   4   1    0.09    0.29
   4  -4   1   25.18    0.97
   4  -4   1   23.33    1.09
   4   4   1   22.50    1.20
   5  -4   1   23.65    1.20
   5  -4   1   24.09    1.01
   5   4   1   21.04    1.23
   6  -4   1   -0.35    0.52
   6   4   1   -0.54    0.68
   7  -4   1    0.66    0.84
   7   4   1    1.13    0.93
   8  -4   1    2.12    1.05
   8   4   1    1.52    1.16
   9  -4   1    0.08    1.12
   9   4   1    0.27    1.34
  10  -4   1   -1.02    1.45
  10   4   1    0.66    1.69
  11  -4   1    0.73    1.81
  11   4   1    2.18    1.98
  12  -4   1   -0.49    2.38
  12   4   1   -1.00    2.46
  13  -5  -1    2.75    2.56
  13   5  -1   -2.12    2.44
  12  -5  -1    1.35    2.43
  11  -5  -1   -0.78    1.56
  11   5  -1   -0.96    1.61
  10  -5  -1   17.33    1.99
  10   5  -1   15.38    1.87
   9  -5  -1   12.46    1.47
   9   5  -1   13.42    1.57
   8  -5  -1    7.08    1.04
   8   5  -1    7.01    1.12
   7  -5  -1   12.30    1.11
  -7   5   1   13.47    1.03
   7   5  -1   13.74    1.33
   6  -5  -1    9.45    0.84
   6   5  -1   10.11    0.98
  -6   5   1   11.33    0.75
   5  -5  -1   54.08    2.01
   5   5  -1   50.63    2.10
  -5   5   1   53.80    2.02
   4  -5  -1  152.32    5.02
   4  -5  -1  143.71    4.97
   4  -5  -1  143.71    4.99
  -4  -5   1  145.01    5.04
  -4   5   1  147.01    4.92
   4   5  -1  146.93    5.12
   4   5  -1  148.92    5.11
  -4   5   1  149.89    5.04
   3  -5  -1   31.02    1.18
   3  -5  -1   33.48    1.20
  -3  -5   1   32.12    1.27
   3  -5  -1   33.54    1.16
   3  -5  -1   33.07    1.24
  -3   5   1   32.47    1.15
   3   5  -1   31.13    1.29
  -3   5   1   33.23    1.24
   2  -5  -1   77.76    2.50
   2  -5  -1   78.55    2.58
  -2  -5   1   72.70    2.57
  -2  -5   1   71.60    2.46
   2  -5  -1   70.03    2.49
   2  -5  -1   73.03    2.51
  -2   5   1   77.01    2.48
  -2   5   1   74.99    2.56
   2   5  -1   70.22    2.56
  -2   5   1   72.20    2.51
  -1  -5   1  125.74    4.48
   1  -5  -1  141.58    4.53
   1  -5  -1  134.67    4.49
   1  -5  -1  136.52    4.52
  -1  -5   1  137.18    4.54
   1   5  -1  132.33    4.52
  -1   5   1  144.63    4.61
  -1   5   1  134.02    4.51
  -1   5   1  133.49    4.51
   1   5  -1  133.94    4.48
  -1   5   1  138.61    4.49
   0  -5  -1  580.01   18.85
   0  -5  -1  564.87   18.82
  -1  -5  -1  126.98    4.18
   1  -5   1  118.15    4.05
   1  -5   1  121.51    4.03
  -1   5  -1  115.79    4.01
  -1   5  -1  119.39    4.04
   1   5   1  125.88    4.16
  -2  -5  -1   15.54    0.80
   2  -5   1   16.11    0.60
   2  -5   1   14.84    0.66
   2   5   1   15.38    0.77
  -2   5  -1   15.88    0.63
  -2   5  -1   15.79    0.59
   3  -5   1  148.70    4.80
  -3  -5  -1  145.69    4.99
   3  -5   1  138.64    4.90
  -3   5  -1  145.11    4.83
   3   5   1  143.24    5.02
  -3   5  -1  137.16    4.80
   4  -5   1    8.39    0.47
   4  -5   1    7.22    0.60
   4   5   1    7.27    0.73
  -4   5  -1    8.58    0.52
   5  -5   1   12.75    0.67
   5  -5   1   12.20    0.90
   6  -5   1    9.34    0.97
   6   5   1   10.45    1.14
   7  -5   1    8.48    1.09
   7   5   1    7.70    1.21
   8  -5   1    7.63    1.22
   8   5   1    8.33    1.48
   9  -5   1    3.06    1.32
   9   5   1    3.02    1.42
  10  -5   1    0.83    1.56
  10   5   1    1.70    1.69
  11  -5   1    1.93    1.80
  11   5   1   -0.03    1.86
  12  -5   1    1.54    2.50
  12   5   1    0.01    2.45
  13  -6  -1   -0.93    2.50
  13   6  -1   -2.07    2.43
  12  -6  -1   -1.55    2.09
  12   6  -1   -1.72    2.36
  11  -6  -1   -1.18    1.47
  11   6  -1   -0.41    1.64
  10  -6  -1   -0.20    1.25
  10   6  -1    0.38    1.30
   9  -6  -1    0.68    0.98
   9   6  -1    1.87    1.17
   8  -6  -1    0.51    0.74
   8   6  -1    1.30    0.90
  -8   6   1    1.02    0.57
   7  -6  -1    2.78    0.69
   7   6  -1    2.77    0.82
  -7   6   1    2.55    0.48
   6  -6  -1   17.62    1.07
   6   6  -1   18.70    1.26
  -6   6   1   19.30    0.99
   5  -6  -1   49.46    1.92
  -5   6   1   51.24    1.94
   5   6  -1   51.08    2.07
   4  -6  -1   11.33    0.62
  -4  -6   1   10.23    0.66
   4  -6  -1   11.99    0.51
   4  -6  -1   11.44    0.58
   4  -6  -1   11.53    0.54
  -4   6   1   11.05    0.60
   4   6  -1   11.02    0.71
   3  -6  -1   18.27    0.74
   3  -6  -1   18.68    0.75
  -3  -6   1   18.22    0.84
   3  -6  -1   19.35    0.73
  -3  -6   1   18.51    0.70
   3  -6  -1   19.06    0.82
   3   6  -1   18.05    0.85
  -3   6   1   19.37    0.80
  -3   6   1   18.99    0.71
   2  -6  -1  111.04    3.62
  -2  -6   1  106.48    3.69
   2  -6  -1  107.00    3.62
   2  -6  -1  115.90    3.73
  -2  -6   1  102.76    3.57
   2  -6  -1  106.45    3.60
  -2   6   1  105.84    3.60
  -2   6   1  104.09    3.61
   2   6  -1  101.67    3.67
  -2   6   1  107.61    3.59
  -2   6   1  113.91    3.68
  -1  -6   1   31.61    1.16
   1  -6  -1   31.77    1.12
   1  -6  -1   32.21    1.14
  -1  -6   1   30.70    1.08
   1  -6  -1   31.61    1.09
  -1   6   1   32.68    1.09
   1   6  -1   29.45    1.12
   1   6  -1   27.38    1.05
   1   6  -1   30.94    1.08
  -1   6   1   34.11    1.26
  -1   6   1   30.27    1.10
  -1   6   1   32.32    1.12
   0  -6   1   13.13    0.54
   0  -6  -1   14.59    0.61
   0  -6  -1   13.57    0.52
   0  -6  -1   15.39    0.64
   0  -6   1   12.74    0.51
   0   6   1   13.23    0.55
   0   6  -1   13.66    0.51
   0   6  -1   12.89    0.53
   0   6   1   12.82    0.58
   0   6   1   14.24    0.52
   1  -6   1   82.24    2.80
  -1  -6  -1   86.05    2.94
   1  -6   1   83.66    2.79
  -1  -6  -1   82.85    2.79
   1   6   1   84.19    2.91
  -1   6  -1   85.08    2.79
  -1   6  -1   75.14    2.78
   2  -6   1   35.21    1.36
   2  -6   1   38.26    1.31
  -2  -6  -1   37.84    1.50
   2  -6   1   35.50    1.32
  -2   6  -1   36.29    1.29
   2   6   1   36.84    1.49
  -2   6  -1   39.02    1.33
  -3  -6  -1  110.77    4.04
   3  -6   1  113.01    3.84
   3  -6   1  111.45    3.93
  -3   6  -1  121.82    3.87
   3   6   1  109.46    4.05
  -3   6  -1  115.17    3.85
   4  -6   1   -0.16    0.14
   4  -6   1   -0.05    0.25
   4   6   1    0.17    0.33
  -4   6  -1   -0.18    0.14
   5  -6   1    8.68    0.55
   5   6   1    7.42    0.94
   6  -6   1    0.75    0.63
   6   6   1    2.38    0.80
   7  -6   1    4.57    0.97
   7   6   1    4.57    1.13
   8  -6   1    0.88    1.04
   8   6   1    0.66    1.14
   9  -6   1    1.11    1.22
   9   6   1    1.18    1.37
  10  -6   1   -1.98    1.54
  10   6   1   -1.50    1.59
  11  -6   1    1.72    2.04
  11   6   1    0.11    2.07
  12  -6   1   -0.11    2.49
  12   6   1    1.24    2.52
  13  -7  -1    2.35    2.58
  13   7  -1    0.64    2.51
  12  -7  -1    1.48    2.10
  12   7  -1   -1.69    2.02
  11  -7  -1    3.47    1.63
  11   7  -1    2.63    1.77
  10  -7  -1   10.11    1.61
  10   7  -1   10.78    1.70
   9  -7  -1    9.60    1.27
   9   7  -1    9.00    1.42
   8  -7  -1   11.21    1.30
  -8   7   1   11.66    1.23
   8   7  -1   11.05    1.33
   7  -7  -1    5.62    0.81
   7   7  -1    5.63    0.98
  -7   7   1    4.39    0.57
   6  -7  -1    9.48    0.81
  -6   7   1   10.52    0.73
   6   7  -1    9.22    1.03
   5  -7  -1  107.33    3.77
   5  -7  -1  109.59    3.89
  -5   7   1  114.42    3.91
   5   7  -1  112.24    4.04
   4  -7  -1   59.45    2.13
   4  -7  -1   60.99    2.08
   4  -7  -1   59.35    2.11
   4  -7  -1   59.36    2.18
   4   7  -1   55.87    2.25
  -4   7   1   60.50    2.18
   3  -7  -1   14.56    0.60
   3  -7  -1   14.15    0.59
   3  -7  -1   13.64    0.59
   3  -7  -1   14.30    0.70
  -3  -7   1   13.11    0.73
  -3  -7   1   13.55    0.54
   3   7  -1   13.46    0.71
  -3   7   1   13.95    0.56
  -3   7   1   13.00    0.64
  -2  -7   1    6.00    0.28
   2  -7  -1    5.75    0.32
   2  -7  -1    6.35    0.35
  -2  -7   1    5.99    0.44
   2  -7  -1    7.37    0.59
   2  -7  -1    5.82    0.30
  -2   7   1    6.20    0.30
  -2   7   1    6.09    0.31
  -2   7   1    6.28    0.31
  -2   7   1    6.49    0.41
   2   7  -1    5.57    0.39
   1  -7  -1   29.11    1.05
  -1  -7   1   29.18    1.03
   1  -7  -1   29.41    1.07
  -1  -7   1   30.04    1.12
   1  -7  -1   30.56    1.11
  -1   7   1   31.39    1.25
   1   7  -1   28.44    1.08
  -1   7   1   29.97    1.05
  -1   7   1   29.23    1.08
   1   7  -1   29.71    1.04
  -1   7   1   29.57    1.06
   1   7  -1   28.42    0.99
   0  -7  -1  189.32    6.12
   0  -7   1  178.47    6.05
   0  -7  -1  173.97    6.05
   0  -7  -1  192.60    6.16
   0  -7   1  181.47    6.08
   0   7  -1  176.57    6.07
   0   7   1  179.46    6.12
   0   7   1  180.82    6.08
   0   7   1  188.10    6.06
   0   7  -1  187.01    6.05
   1  -7   1   41.32    1.42
   1  -7   1   38.74    1.42
  -1  -7  -1   38.86    1.40
  -1  -7  -1   41.67    1.57
   1   7   1   43.07    1.53
  -1   7  -1   40.18    1.41
   1   7   1   39.01    1.52
  -1   7  -1   37.48    1.43
  -1   7  -1   41.68    1.41
   2  -7   1  101.95    3.55
  -2  -7  -1  106.21    3.71
   2  -7   1  105.05    3.51
  -2   7  -1  107.22    3.51
   2   7   1  101.55    3.68
  -2   7  -1  102.01    3.49
   3  -7   1   30.94    1.23
   3  -7   1   30.81    1.14
  -3   7  -1   31.26    1.13
  -3   7  -1   29.08    1.13
   3   7   1   29.49    1.37
   4  -7   1   82.22    2.77
   4  -7   1   73.06    2.88
  -4   7  -1   82.96    2.78
   4   7   1   78.07    3.04
   5  -7   1   18.55    1.10
   5  -7   1   18.39    0.87
   5   7   1   18.98    1.35
  -5   7  -1   20.42    0.93
   6  -7   1    7.56    0.93
   6   7   1    7.26    1.04
   7  -7   1    3.49    0.95
   7   7   1    3.00    0.97
   8  -7   1   16.23    1.59
   8   7   1   14.03    1.74
   9  -7   1    1.01    1.17
   9   7   1    0.05    1.31
  10  -7   1    0.69    1.56
  10   7   1    2.25    1.67
  11  -7   1    3.64    2.56
  11   7   1    2.41    2.41
  12  -7   1    1.80    2.57
  12   7   1    0.61    2.44
  13  -8  -1   -0.09    2.71
  13   8  -1   -1.87    2.47
  12  -8  -1   -1.22    2.03
  12   8  -1   -2.75    1.99
  11  -8  -1    0.43    1.58
  11   8  -1    0.13    1.67
  10  -8  -1   -1.39    1.16
  10   8  -1    0.88    1.40
   9  -8  -1    2.95    1.06
   9   8  -1    1.92    1.19
   8  -8  -1    3.95    0.93
  -8   8   1    2.97    0.60
   8   8  -1    2.33    0.96
   7  -8  -1    0.60    0.56
   7   8  -1    0.47    0.72
  -7   8   1    0.48    0.40
   6  -8  -1   -0.52    0.41
   6   8  -1    0.59    0.60
  -6   8   1    0.13    0.24
   5  -8  -1    0.17    0.28
   5   8  -1   -0.37    0.36
  -5   8   1    0.23    0.21
   4  -8  -1   33.32    1.32
   4  -8  -1   32.15    1.30
   4  -8  -1   34.39    1.28
   4  -8  -1   34.46    1.39
  -4  -8   1   35.27    1.24
   4   8  -1   34.94    1.48
  -4   8   1   36.34    1.38
   3  -8  -1   54.57    2.01
  -3  -8   1   58.07    1.97
   3  -8  -1   58.15    2.03
   3  -8  -1   56.93    2.02
  -3  -8   1   58.60    2.16
   3  -8  -1   59.57    2.16
  -3   8   1   56.23    1.99
   3   8  -1   57.38    2.14
  -3   8   1   57.81    2.09
   2  -8  -1  108.48    3.65
  -2  -8   1  105.02    3.75
  -2  -8   1  103.96    3.61
   2  -8  -1  108.81    3.64
   2  -8  -1  114.52    3.67
  -2   8   1  111.30    3.63
  -2   8   1  106.63    3.73
  -2   8   1  106.08    3.63
   2   8  -1  103.03    3.71
  -2   8   1  104.95    3.64
   2   8  -1  114.20    3.62
  -1  -8   1    5.25    0.37
   1  -8  -1    4.79    0.27
   1  -8  -1    5.43    0.30
   1  -8  -1    5.27    0.37
  -1  -8   1    4.88    0.26
   1   8  -1    5.23    0.27
  -1   8   1    4.93    0.31
  -1   8   1    7.27    0.60
  -1   8   1    5.34    0.28
   1   8  -1    4.69    0.32
  -1   8   1    5.02    0.27
   0  -8  -1  187.07    6.42
   0  -8  -1  195.99    6.48
   0  -8   1  192.12    6.42
   0  -8  -1  209.47    6.55
   0  -8   1  197.24    6.46
   0   8  -1  195.32    6.41
   0   8  -1  185.33    6.44
   0   8   1  185.86    6.43
   0   8   1  201.66    6.43
   0   8   1  187.16    6.49
   1  -8   1   75.41    2.55
  -1  -8  -1   72.02    2.53
  -1  -8  -1   77.38    2.71
   1  -8   1   72.97    2.54
  -1   8  -1   73.06    2.53
   1   8   1   78.84    2.63
  -1   8  -1   75.99    2.52
   1   8   1   76.85    2.66
  -1   8  -1   66.36    2.57
  -2  -8  -1    0.54    0.33
   2  -8   1    0.79    0.18
   2  -8   1    0.58    0.20
  -2  -8  -1    0.73    0.16
   2   8   1    0.93    0.27
  -2   8  -1    0.36    0.14
  -2   8  -1    0.56    0.12
   3  -8   1   54.50    1.98
   3  -8   1   53.68    2.00
   3   8   1   52.26    2.14
  -3   8  -1   57.01    1.92
   4  -8   1   22.99    1.11
   4  -8   1   23.48    0.99
  -4   8  -1   23.90    0.97
   4   8   1   22.65    1.26
   5  -8   1    4.33    0.65
   5  -8   1    4.42    0.49
  -5   8  -1    4.74    0.49
   5   8   1    4.92    0.77
   6  -8   1    2.65    0.71
   6   8   1    3.58    0.90
   7  -8   1   -0.30    0.70
   7   8   1   -0.10    0.92
   8  -8   1    4.08    1.14
   8   8   1    3.97    1.31
   9  -8   1    1.39    1.26
   9   8   1    1.76    1.43
  10  -8   1    0.33    1.60
  10   8   1   -0.24    1.59
  12  -8   1   -2.69    2.58
  12   8   1    2.54    2.57
  13  -9  -1   -2.48    2.64
  13   9  -1    4.64    2.65
  12  -9  -1    3.46    2.29
  12   9  -1    1.00    2.15
  11  -9  -1    1.24    1.75
  11   9  -1    5.05    1.83
  10  -9  -1    3.41    1.39
  10   9  -1    2.69    1.48
   9  -9  -1   12.91    1.47
   9   9  -1   14.27    1.67
   8  -9  -1   11.80    1.36
  -8   9   1   12.04    1.24
   8   9  -1   13.35    1.42
   7  -9  -1   21.44    1.39
  -7   9   1   22.64    1.30
   7   9  -1   23.25    1.60
   6  -9  -1   24.11    1.28
   6   9  -1   23.06    1.46
  -6   9   1   26.72    1.21
   5  -9  -1  237.17    8.07
  -5  -9   1  235.72    7.90
  -5   9   1  239.73    8.06
  -4  -9   1   77.18    2.60
   4  -9  -1   72.12    2.77
   4  -9  -1   75.06    2.69
   4  -9  -1   76.55    2.65
   4  -9  -1   81.70    2.75
   4   9  -1   72.07    2.82
  -4   9   1   76.47    2.74
   3  -9  -1  185.04    6.02
   3  -9  -1  179.60    6.17
   3  -9  -1  176.05    6.01
  -3  -9   1  180.17    6.17
  -3  -9   1  172.83    5.96
   3  -9  -1  184.33    6.02
   3   9  -1  173.94    6.12
  -3   9   1  182.19    6.09
   2  -9  -1  159.41    5.11
  -2  -9   1  145.33    5.03
  -2  -9   1  151.77    5.19
   2  -9  -1  151.34    5.06
   2  -9  -1  150.35    5.07
   2   9  -1  156.85    5.04
  -2   9   1  145.70    5.05
  -2   9   1  148.00    5.07
  -2   9   1  155.87    5.05
   2   9  -1  147.50    5.14
  -2   9   1  150.85    5.16
   1  -9  -1   32.87    1.18
   1  -9  -1   34.19    1.20
  -1  -9   1   31.09    1.27
  -1  -9   1   31.68    1.16
   1  -9  -1   33.91    1.27
   1   9  -1   32.96    1.17
  -1   9   1   32.56    1.17
  -1   9   1   32.78    1.22
  -1   9   1   35.02    1.18
   1   9  -1   31.41    1.22
   0  -9   1  348.50   11.80
   0  -9  -1  387.80   11.95
   0  -9   1  355.68   11.86
   0  -9  -1  371.93   11.87
   0  -9  -1  344.01   11.80
   0   9   1  346.12   11.81
   0   9  -1  368.10   11.80
   0   9  -1  340.43   11.82
   0   9   1  348.81   11.88
   0   9   1  369.10   11.81
   1  -9   1  161.63    5.42
   1  -9   1  164.17    5.44
   1  -9   1  153.94    5.35
  -1  -9  -1  169.02    5.60
  -1  -9  -1  155.24    5.41
   1   9   1  166.52    5.54
  -1   9  -1  171.10    5.41
   1   9   1  159.61    5.48
  -1   9  -1  158.80    5.42
   2  -9   1  134.86    4.60
  -2  -9  -1  136.19    4.59
   2  -9   1  136.29    4.63
  -2  -9  -1  137.25    4.82
  -2   9  -1  139.78    4.59
  -2   9  -1  137.73    4.59
   2   9   1  133.18    4.76
   3  -9   1  183.56    6.11
  -3   9  -1  179.00    6.01
   3   9   1  175.96    6.25
   4  -9   1   27.26    1.26
   4  -9   1   28.30    1.20
  -4   9  -1   30.67    1.16
   4   9   1   29.89    1.48
   5  -9   1   61.61    2.29
   5  -9   1   60.94    2.50
   5   9   1   61.20    2.67
  -5   9  -1   65.21    2.31
   6  -9   1    3.45    0.81
   6   9   1    4.07    0.98
  -6   9  -1    2.80    0.43
   7  -9   1   14.48    1.36
   7   9   1   13.51    1.51
   8  -9   1    1.51    1.05
   8   9   1    2.00    1.08
   9  -9   1    2.30    1.39
   9   9   1    1.88    1.45
  10  -9   1    1.38    1.75
  10   9   1   -0.29    1.62
  11  -9   1    1.03    3.61
  11   9   1   -0.95    2.36
  12  -9   1   -2.33    2.76
  12   9   1    1.73    2.59
  13 -10  -1   -3.39    2.59
  13  10  -1    1.31    2.47
  12 -10  -1   -0.40    2.11
  12  10  -1    1.49    2.08
  11 -10  -1    0.20    1.65
  11  10  -1   -0.39    1.65
  10 -10  -1    0.47    1.33
  10  10  -1    0.18    1.36
   9 -10  -1   -1.41    0.93
  -9  10   1    0.91    0.69
   9  10  -1    0.32    1.15
   8 -10  -1    0.86    0.86
   8  10  -1    0.71    0.96
  -8  10   1    0.75    0.54
   7 -10  -1    4.23    0.78
   7  10  -1    4.08    0.94
  -7  10   1    3.94    0.56
  -6 -10   1   35.14    1.31
   6 -10  -1   34.36    1.59
   6  10  -1   32.26    1.77
  -6  10   1   35.89    1.52
  -5 -10   1    4.87    0.36
   5 -10  -1    5.13    0.55
  -5  10   1    4.55    0.52
   5  10  -1    4.46    0.70
   4 -10  -1   37.30    1.46
  -4 -10   1   37.95    1.36
   4 -10  -1   35.78    1.74
  -4  10   1   37.89    1.50
   4  10  -1   38.43    1.61
  -3 -10   1    1.88    0.20
   3 -10  -1    2.16    0.26
   3 -10  -1    2.15    0.30
   3 -10  -1    1.38    0.17
  -3  10   1    1.79    0.26
   3  10  -1    1.66    0.34
   2 -10  -1  127.81    4.37
  -2 -10   1  125.11    4.50
  -2 -10   1  124.08    4.33
   2 -10  -1  136.71    4.44
   2 -10  -1  128.44    4.38
   2  10  -1  124.93    4.44
  -2  10   1  124.62    4.38
   2  10  -1  132.30    4.35
  -2  10   1  134.86    4.49
  -2  10   1  139.91    4.39
  -2  10   1  127.09    4.35
   1 -10  -1    3.20    0.28
  -1 -10   1    3.36    0.37
   1 -10  -1    3.08    0.23
  -1 -10   1    3.14    0.24
   1 -10  -1    3.59    0.36
   1  10  -1    2.79    0.30
   1  10  -1    2.92    0.23
  -1  10   1    3.62    0.23
  -1  10   1    3.10    0.28
  -1  10   1    3.19    0.23
   0 -10  -1    4.69    0.45
   0 -10   1    3.85    0.34
   0 -10  -1    3.57    0.27
   0 -10   1    4.49    0.29
   0 -10  -1    4.30    0.48
   0  10   1    4.09    0.28
   0  10  -1    4.31    0.28
   0  10  -1    4.07    0.31
   0  10   1    3.96    0.36
   0  10   1    4.67    0.29
  -1 -10  -1  115.60    3.98
   1 -10   1  109.28    3.72
   1 -10   1  111.19    3.80
   1 -10   1  107.93    3.82
  -1 -10  -1  111.02    3.78
  -1  10  -1  114.09    3.78
  -1  10  -1  112.43    3.79
   1  10   1  113.41    3.91
   1  10   1  113.86    3.84
   2 -10   1    1.96    0.28
  -2 -10  -1    1.37    0.19
  -2  10  -1    1.55    0.20
  -2  10  -1    1.93    0.21
   2  10   1    1.60    0.37
   3 -10   1   50.92    1.91
  -3 -10  -1   52.15    1.82
  -3  10  -1   50.08    1.82
   3  10   1   49.58    2.06
   4 -10   1   41.82    1.75
   4 -10   1   45.22    1.79
  -4  10  -1   46.09    1.65
   4  10   1   43.13    2.12
   5 -10   1    0.43    0.30
   5 -10   1    0.99    0.50
  -5  10  -1    0.56    0.24
   5  10   1    0.71    0.65
   6 -10   1   69.04    2.85
  -6  10  -1   69.55    2.57
   6  10   1   64.16    2.94
   7 -10   1    3.48    0.92
   7  10   1    4.91    1.15
   8 -10   1   -0.60    0.93
   8  10   1    1.42    1.18
   9 -10   1    0.08    1.33
   9  10   1    0.08    1.30
  10 -10   1   -0.89    1.58
  10  10   1    0.51    1.61
  11 -10   1    3.25    2.24
  11  10   1   -1.02    1.97
  12 -10   1   -0.61    2.82
  12  10   1   -0.33    2.54
  12 -11  -1    0.47    2.17
  12  11  -1    1.84    2.13
  11 -11  -1    0.88    1.78
  11  11  -1    1.86    1.81
  10 -11  -1    2.46    1.38
  10  11  -1    2.52    1.45
   9 -11  -1   -0.58    1.07
   9  11  -1   -0.28    1.11
  -9  11   1    0.44    0.67
   8 -11  -1    3.38    0.85
  -8  11   1    2.19    0.60
   8  11  -1    4.02    1.09
   7 -11  -1    8.19    0.92
  -7 -11   1    8.38    0.53
   7  11  -1    7.21    1.07
  -7  11   1    7.18    0.91
   6 -11  -1    4.39    0.66
  -6 -11   1    3.89    0.36
  -6  11   1    3.20    0.42
   6  11  -1    3.67    0.82
   5 -11  -1    4.34    0.51
  -5 -11   1    5.50    0.37
   5  11  -1    4.54    0.70
  -5  11   1    5.00    0.54
  -4 -11   1   86.44    2.92
   4 -11  -1   80.45    3.08
  -4  11   1   89.30    3.06
   4  11  -1   83.69    3.15
  -3 -11   1    3.99    0.29
   3 -11  -1    4.10    0.34
   3 -11  -1    4.08    0.35
   3  11  -1    4.79    0.49
  -3  11   1    4.03    0.43
   2 -11  -1   19.79    0.81
  -2 -11   1   19.41    0.78
   2 -11  -1   19.79    0.89
   2 -11  -1   21.32    0.83
  -2  11   1   19.94    0.83
   2  11  -1   21.13    0.80
  -2  11   1   20.71    0.98
   2  11  -1   19.74    0.90
  -2  11   1   20.16    0.79
   1 -11  -1  125.45    4.39
   1 -11  -1  130.74    4.29
  -1 -11   1  124.12    4.27
  -1  11   1  123.20    4.26
   1  11  -1  124.70    4.34
  -1  11   1  126.38    4.34
  -1  11   1  129.76    4.29
   1  11  -1  133.96    4.28
   0 -11  -1    3.16    0.40
   0 -11   1    4.53    0.30
   0 -11  -1    4.13    0.28
   0  11   1    4.22    0.29
   0  11   1    4.34    0.29
   0  11  -1    3.85    0.30
   0  11  -1    4.12    0.27
   0  11   1    4.46    0.39
   1 -11   1  171.56    5.73
   1 -11   1  171.44    5.64
  -1 -11  -1  166.08    5.71
   1  11   1  167.71    5.84
  -1  11  -1  179.78    5.71
   1  11   1  173.81    5.75
  -1  11  -1  164.83    5.72
   2 -11   1   97.92    3.52
   2 -11   1  102.69    3.44
  -2 -11  -1  103.66    3.49
   2  11   1  101.49    3.66
   2  11   1  105.53    3.64
  -2  11  -1  101.36    3.51
  -3 -11  -1   30.64    1.18
   3 -11   1   31.87    1.28
   3  11   1   31.09    1.44
  -3  11  -1   30.31    1.19
  -4 -11  -1   45.11    1.67
   4  11   1   44.10    2.05
  -4  11  -1   46.19    1.69
   5 -11   1   22.59    1.25
   5 -11   1   20.19    1.19
  -5  11  -1   23.96    1.03
   5  11   1   23.22    1.45
   6 -11   1   41.36    2.06
  -6  11  -1   41.03    1.73
   6  11   1   43.57    2.27
   7 -11   1   10.48    1.26
   7  11   1    9.21    1.34
   8 -11   1   17.87    1.92
   8  11   1   17.67    2.05
   9 -11   1    3.97    1.52
   9  11   1    1.30    1.50
  10 -11   1   -1.71    1.68
  10  11   1    1.49    1.76
  11 -11   1    3.75    2.30
  11  11   1    2.82    2.22
  12 -11   1    1.40    2.82
  12  11   1    1.80    2.64
  12 -12  -1    3.27    2.35
  12  12  -1   -1.54    2.07
  11 -12  -1    2.97    2.79
  11  12  -1    2.63    1.87
  10 -12  -1    0.49    1.35
 -10 -12   1    0.92    0.55
  10  12  -1    0.70    1.50
  -9 -12   1   -0.15    0.41
   9 -12  -1   -0.47    0.95
   9  12  -1   -0.05    1.18
  -9  12   1    0.34    0.63
   8 -12  -1    3.24    0.95
  -8 -12   1    2.47    0.39
   8  12  -1    1.87    1.05
  -8  12   1    2.70    0.63
   7 -12  -1    1.79    0.71
  -7 -12   1    1.43    0.30
  -7  12   1    1.29    0.47
   7  12  -1    0.94    0.85
  -6 -12   1    3.35    0.35
   6 -12  -1    3.27    0.61
   6  12  -1    2.73    0.79
   5 -12  -1    4.20    0.52
  -5 -12   1    5.32    0.39
  -5  12   1    3.99    0.55
   5  12  -1    4.05    0.70
   4 -12  -1    2.65    0.39
  -4 -12   1    2.33    0.27
   4  12  -1    2.04    0.49
  -4  12   1    1.80    0.31
  -3 -12   1   60.87    2.13
   3 -12  -1   61.53    2.18
   3 -12  -1   61.41    2.18
   3  12  -1   60.57    2.30
  -3  12   1   61.04    2.17
  -3  12   1   60.36    2.28
  -2 -12   1    5.87    0.36
   2 -12  -1    6.65    0.40
   2 -12  -1    6.12    0.39
  -2  12   1    6.48    0.42
   2  12  -1    6.68    0.38
  -2  12   1    7.29    0.61
   2  12  -1    6.59    0.49
   1 -12  -1   17.55    0.74
   1 -12  -1   16.79    0.70
  -1 -12   1   16.46    0.68
   1  12  -1   16.17    0.76
  -1  12   1   16.69    0.76
   1  12  -1   16.94    0.68
  -1  12   1   16.74    0.67
   0 -12  -1  104.19    3.55
   0 -12   1  107.34    3.55
   0  12   1  101.10    3.63
   0  12  -1  107.71    3.54
   0  12  -1  102.14    3.58
   0  12   1  103.64    3.53
  -1 -12  -1  129.04    4.28
   1 -12   1  128.09    4.20
   1 -12   1  125.12    4.29
  -1  12  -1  124.03    4.30
   1  12   1  124.61    4.41
   1  12   1  128.15    4.30
   2 -12   1    4.30    0.37
  -2 -12  -1    4.34    0.33
   2 -12   1    4.42    0.29
   2  12   1    5.55    0.61
   2  12   1    4.70    0.54
  -2  12  -1    4.42    0.42
   3 -12   1    6.61    0.39
  -3 -12  -1    6.38    0.41
   3 -12   1    6.41    0.54
  -3  12  -1    7.06    0.46
  -4 -12  -1   26.89    1.11
   4 -12   1   28.93    1.32
   4  12   1   27.73    1.55
  -4  12  -1   30.29    1.17
   5 -12   1   -0.52    0.53
  -5 -12  -1    0.01    0.25
   5  12   1   -0.20    0.70
  -5  12  -1   -0.35    0.19
   6 -12   1    8.92    1.06
   6  12   1    9.89    1.24
  -6  12  -1    8.80    0.76
   7 -12   1    1.92    0.90
   7  12   1    1.18    1.07
   8 -12   1   -0.58    1.11
   8  12   1    0.21    1.19
   9 -12   1    0.00    1.27
   9  12   1    0.95    1.45
  10 -12   1   -0.62    1.78
  10  12   1    3.15    1.90
  11 -12   1    0.68    2.21
  11  12   1   -0.79    2.05
  12 -12   1    4.33    3.07
  12  12   1    1.78    2.63
  12 -13  -1   -0.39    2.31
  12  13  -1   -0.30    2.12
  11 -13  -1    1.83    3.16
  10 -13  -1    0.78    1.41
 -10 -13   1    1.70    0.61
  10  13  -1    3.31    1.57
   9 -13  -1    5.71    1.28
  -9  13   1    5.47    0.86
   9  13  -1    5.77    1.40
  -8 -13   1   13.69    0.75
   8 -13  -1   14.34    1.49
  -8  13   1   15.07    1.32
   8  13  -1   13.91    1.51
  -7 -13   1    8.56    0.56
   7 -13  -1    8.45    0.95
   7  13  -1   10.05    1.22
  -7  13   1    8.62    1.01
  -6 -13   1   46.66    1.71
   6 -13  -1   46.11    1.99
  -6  13   1   44.30    2.08
   6  13  -1   45.78    2.18
  -5 -13   1    8.98    0.50
   5 -13  -1    8.60    0.75
  -5  13   1    9.14    0.70
   5  13  -1    8.57    0.91
  -4 -13   1  108.97    3.70
   4 -13  -1  106.15    3.79
   4  13  -1  105.16    3.94
  -4  13   1  113.18    3.86
  -3 -13   1  119.90    4.17
   3 -13  -1  123.79    4.22
   3 -13  -1  122.46    4.24
  -3  13   1  122.34    4.21
  -3  13   1  127.70    4.34
   2 -13  -1  151.27    5.02
  -2 -13   1  145.63    4.98
   2 -13  -1  149.71    5.01
  -2  13   1  146.33    5.03
   2  13  -1  141.68    5.09
   2  13  -1  157.40    5.00
   2  13  -1  145.93    4.94
  -2  13   1  147.66    5.17
  -1 -13   1  117.84    3.99
   1 -13  -1  121.30    4.02
   1 -13  -1  118.12    4.01
   1  13  -1  124.55    4.00
  -1  13   1  112.31    4.05
  -1  13   1  115.39    3.96
   1  13  -1  114.24    4.06
   0 -13   1   49.92    1.73
   0 -13  -1   46.16    1.73
   0  13   1   50.26    1.84
   0  13  -1   47.71    1.72
   0  13  -1   45.92    1.76
   0  13   1   49.92    1.71
   1 -13   1  145.42    4.92
  -1 -13  -1  153.85    5.02
   1 -13   1  151.59    5.03
  -1  13  -1  144.51    5.03
   1  13   1  145.75    5.01
   1  13   1  150.78    5.15
  -2 -13  -1  102.71    3.53
   2 -13   1  103.90    3.59
   2 -13   1  103.62    3.47
  -2  13  -1  103.48    3.59
   2  13   1  106.55    3.64
   2  13   1   97.57    3.71
  -3 -13  -1    5.30    0.42
   3 -13   1    6.03    0.54
   3 -13   1    6.05    0.38
   3  13   1    6.22    0.73
  -3  13  -1    6.53    0.45
   4 -13   1   26.83    1.29
  -4 -13  -1   27.96    1.11
  -4  13  -1   26.66    1.13
   4  13   1   26.98    1.54
  -5 -13  -1    8.46    0.64
   5 -13   1    7.49    0.84
   5  13   1    8.94    1.05
  -5  13  -1    8.30    0.61
   6 -13   1   18.11    1.42
  -6 -13  -1   20.05    0.97
   6  13   1   18.00    1.64
  -6  13  -1   17.72    1.00
   7 -13   1   33.92    2.08
  -7  13  -1   31.64    1.59
   7  13   1   34.04    2.25
   8 -13   1    1.89    1.14
   8  13   1    1.45    1.28
   9 -13   1    2.85    1.36
   9  13   1    1.42    1.52
  10 -13   1    4.08    1.92
  10  13   1    2.20    1.95
  11 -13   1    1.45    2.31
  11  13   1   -0.28    2.11
  12 -13   1    1.39    2.94
  12  13   1    3.32    2.70
  12 -14  -1   -3.32    2.31
  12  14  -1   -0.25    2.21
  11 -14  -1    3.19    1.96
  11  14  -1   -0.08    1.85
  10 -14  -1    1.16    1.46
  10  14  -1    2.10    1.56
  -9 -14   1    0.13    0.52
   9 -14  -1    0.55    1.09
  -9  14   1    0.18    0.69
   9  14  -1    0.90    1.28
   8 -14  -1    3.05    1.00
  -8 -14   1    2.55    0.43
   8  14  -1    2.46    1.11
  -8  14   1    1.82    0.60
   7 -14  -1   -0.55    0.67
  -7 -14   1    0.12    0.26
  -7  14   1    0.05    0.44
   7  14  -1    0.28    0.84
   6 -14  -1    8.13    0.96
  -6 -14   1    9.54    0.57
  -6  14   1    9.48    0.90
   6  14  -1    8.01    1.01
   5 -14  -1    0.71    0.45
  -5 -14   1    0.88    0.24
  -5  14   1    1.06    0.29
   5  14  -1    0.45    0.56
  -4 -14   1   11.22    0.57
   4 -14  -1   10.69    0.69
  -4  14   1   11.73    0.75
   4  14  -1   11.52    0.92
  -3 -14   1    2.60    0.31
   3 -14  -1    3.24    0.39
   3 -14  -1    3.29    0.37
   3  14  -1    2.84    0.49
  -3  14   1    2.37    0.35
  -3  14   1    4.18    0.41
  -2 -14   1    9.71    0.51
   2 -14  -1   10.06    0.54
   2 -14  -1   10.30    0.55
   2  14  -1    9.57    0.51
   2  14  -1   10.44    0.43
  -2  14   1   11.54    0.80
  -2  14   1    9.71    0.55
  -1 -14   1   18.89    0.78
   1 -14  -1   19.03    0.85
   1 -14  -1   18.30    0.79
  -1  14   1   18.45    0.84
  -1  14   1   18.78    0.74
   1  14  -1   18.83    0.79
   1  14  -1   17.81    0.84
   0 -14  -1    1.33    0.24
   0 -14   1    1.18    0.24
   0  14   1    1.15    0.15
   0  14   1    1.43    0.31
   0  14  -1    1.19    0.24
  -1 -14  -1   28.36    1.11
   1 -14   1   29.42    1.14
   1 -14   1   27.96    1.00
   1  14   1   29.67    1.12
  -1  14  -1   28.51    1.15
   1  14   1   28.49    1.26
   2 -14   1   25.02    0.93
   2 -14   1   24.53    1.07
  -2 -14  -1   23.62    0.99
  -2  14  -1   24.46    1.08
   2  14   1   26.54    1.12
   2  14   1   25.31    1.27
  -3 -14  -1   13.58    0.68
   3 -14   1   13.48    0.63
  -3  14  -1   13.35    0.70
   3  14   1   12.46    0.96
   3  14   1   16.43    1.04
  -4 -14  -1    4.82    0.46
   4 -14   1    4.50    0.59
  -4  14  -1    4.87    0.48
   4  14   1    4.13    0.76
   5 -14   1    4.88    0.76
  -5 -14  -1    5.91    0.56
  -5  14  -1    5.24    0.55
   5  14   1    4.27    0.92
   6 -14   1    7.76    1.00
  -6 -14  -1    6.26    0.64
  -6  14  -1    4.98    0.65
   6  14   1    5.39    1.12
   7 -14   1    7.37    1.22
  -7 -14  -1    6.56    0.72
  -7  14  -1    6.80    0.88
   7  14   1    6.29    1.33
  -8 -14  -1    0.45    0.51
   8 -14   1    0.06    1.09
   8  14   1   -0.19    1.26
   9 -14   1    2.70    1.53
  -9 -14  -1    0.47    0.61
   9  14   1    2.33    1.61
  10 -14   1    0.10    1.90
 -10 -14  -1    1.44    0.79
  10  14   1    3.87    2.91
  11 -14   1   -1.00    2.42
  11  14   1   -0.61    2.25
  12 -15  -1   -1.47    2.43
  12  15  -1    3.71    2.21
  11 -15  -1   -1.48    1.87
  11  15  -1    1.51    1.92
  10 -15  -1    0.61    1.49
  10  15  -1   -0.90    1.47
   9 -15  -1    3.07    1.28
  -9 -15   1    3.11    0.59
  -9  15   1    1.67    0.78
   9  15  -1    1.52    1.32
   8 -15  -1    2.45    0.96
  -8 -15   1    1.14    0.39
   8  15  -1    1.23    1.05
  -8  15   1    0.79    0.59
  -7 -15   1    5.92    0.54
   7 -15  -1    5.94    0.93
   7  15  -1    6.37    1.10
  -7  15   1    5.21    0.66
   6 -15  -1   21.15    1.24
  -6 -15   1   19.85    0.91
  -6  15   1   21.74    1.24
   6  15  -1   21.12    1.52
  -5 -15   1    4.83    0.44
   5 -15  -1    4.12    0.62
   5  15  -1    5.30    0.78
   4 -15  -1   19.87    1.02
  -4 -15   1   19.46    0.85
   4  15  -1   20.42    1.21
  -4  15   1   20.91    1.05
   3 -15  -1  114.87    4.13
  -3 -15   1  120.29    4.06
   3 -15  -1  120.42    4.11
  -3  15   1  120.56    4.24
   3  15  -1  119.66    4.26
   2 -15  -1   30.37    1.15
   2 -15  -1   24.36    1.37
  -2 -15   1   29.50    1.11
   2  15  -1   29.24    1.27
  -2  15   1   30.67    1.41
  -2  15   1   27.20    1.17
   1 -15  -1    1.53    0.25
   1 -15  -1    1.76    0.28
  -1 -15   1    1.57    0.23
   1  15  -1    1.24    0.33
  -1  15   1    1.18    0.14
  -1  15   1    1.61    0.29
   0 -15   1  124.87    4.08
   0 -15  -1  118.73    4.07
   0  15   1  119.68    4.02
   0  15  -1  113.13    4.12
   0  15   1  118.57    4.27
   1 -15   1    2.09    0.30
  -1 -15  -1    2.22    0.31
   1  15   1    2.45    0.48
   1  15   1    2.78    0.32
  -1  15  -1    2.91    0.38
   2 -15   1   34.15    1.39
  -2 -15  -1   34.88    1.35
   2 -15   1   36.03    1.27
   2  15   1   35.24    1.41
   2  15   1   33.73    1.58
  -2  15  -1   36.48    1.44
   3 -15   1   19.24    1.02
   3 -15   1   18.58    0.81
  -3 -15  -1   19.48    0.87
   3  15   1   20.38    1.23
   3  15   1   19.66    1.13
  -3  15  -1   19.28    0.91
   4 -15   1    0.01    0.49
   4  15   1    0.83    0.66
  -4  15  -1    0.38    0.21
   5 -15   1    3.15    0.74
  -5 -15  -1    2.26    0.43
   5  15   1    2.73    0.87
  -5  15  -1    1.65    0.32
   6 -15   1   25.55    1.61
  -6 -15  -1   27.15    1.23
  -6  15  -1   26.59    1.27
   6  15   1   27.79    1.91
  -7 -15  -1   10.60    0.82
   7 -15   1    8.37    1.24
   7  15   1    8.76    1.40
  -7  15  -1   10.59    0.96
  -8 -15  -1    0.88    0.55
   8 -15   1    2.93    1.35
   8  15   1    0.74    1.31
   9 -15   1    5.93    1.78
  -9 -15  -1    4.38    0.76
   9  15   1    4.62    1.68
 -10 -15  -1    1.91    0.82
  10  15   1    2.65    2.31
  11 -15   1   -0.48    2.41
  11  15   1    0.32    2.34
  12 -16  -1    4.34    2.60
  12  16  -1   -0.59    2.10
  11 -16  -1   -0.22    2.01
  11  16  -1   -0.36    1.78
  10 -16  -1    0.45    1.62
  10  16  -1    2.10    1.57
   9 -16  -1    0.37    1.26
  -9 -16   1    0.30    0.55
  -9  16   1    0.88    0.76
   9  16  -1    0.67    1.32
   8 -16  -1    0.69    0.96
  -8  16   1    0.26    0.58
   8  16  -1    0.39    1.06
  -7 -16   1    2.75    0.42
   7 -16  -1    1.88    0.85
  -7  16   1    2.59    0.57
   7  16  -1    4.05    1.01
   6 -16  -1   17.65    1.16
  -6 -16   1   16.56    0.81
  -6  16   1   18.37    1.19
   6  16  -1   15.95    1.35
  -5 -16   1   12.12    0.63
   5 -16  -1   12.11    0.93
  -5  16   1   10.72    0.94
   5  16  -1   12.68    1.17
  -4 -16   1   29.43    1.14
   4 -16  -1   28.67    1.27
   4  16  -1   26.80    1.42
   3 -16  -1    8.61    0.65
   3 -16  -1    9.88    0.59
  -3 -16   1    8.88    0.54
   3  16  -1    9.72    0.82
  -3  16   1    8.76    0.75
  -3  16   1    9.60    0.65
   3  16  -1   10.33    0.62
   2 -16  -1   13.90    0.73
  -2 -16   1   14.24    0.67
   2 -16  -1   14.77    0.77
  -2  16   1   16.15    1.05
   2  16  -1   12.61    0.81
  -2  16   1   14.84    0.80
   1 -16  -1    6.00    0.58
   1 -16  -1    6.76    0.65
  -1 -16   1    7.09    0.46
  -1  16   1    7.76    0.39
  -1  16   1    7.42    0.61
   1  16  -1    8.69    0.63
   0 -16   1    3.12    0.36
   0 -16  -1    3.12    0.35
   0  16   1    3.88    0.50
   0  16   1    2.86    0.29
   0  16  -1    2.66    0.36
  -1 -16  -1   12.55    0.65
   1 -16   1   12.36    0.67
   1  16   1   12.93    0.61
  -1  16  -1   15.77    1.12
  -1  16  -1   11.88    0.71
   1  16   1   12.35    0.81
  -2 -16  -1   -0.18    0.21
  -2  16  -1    0.39    0.27
   2  16   1    0.13    0.48
   2  16   1    0.30    0.18
  -2  16  -1    0.29    0.26
   3 -16   1   28.61    1.34
   3 -16   1   28.16    1.12
  -3  16  -1   29.02    1.23
   3  16   1   28.53    1.53
   3  16   1   29.95    1.37
  -4 -16  -1    0.29    0.33
   4 -16   1   -0.27    0.52
   4  16   1    0.42    0.57
  -4  16  -1    0.66    0.24
   4  16   1    0.30    0.40
  -5 -16  -1    0.30    0.34
   5 -16   1   -0.97    0.59
   5  16   1   -0.35    0.71
  -5  16  -1   -0.09    0.25
   6 -16   1   -0.35    0.82
  -6 -16  -1   -0.22    0.41
  -6  16  -1    0.13    0.30
   6  16   1   -1.30    0.76
  -7 -16  -1   13.44    0.95
   7 -16   1   15.87    1.75
   7  16   1   12.56    1.59
  -7  16  -1   13.06    1.06
   8 -16   1   -0.07    1.25
  -8 -16  -1    0.59    0.58
   8  16   1    2.70    1.35
   9 -16   1   -1.64    1.55
  -9 -16  -1    0.42    0.70
   9  16   1    0.39    1.55
 -10 -16  -1    1.70    0.88
  10 -16   1    3.11    2.13
  10  16   1    2.62    2.02
  11 -16   1   -0.65    2.64
  11  16   1   -0.05    2.30
  11 -17  -1   -0.54    2.04
  11  17  -1    0.36    1.85
 -10  17   1    0.05    1.01
  10  17  -1    0.30    1.85
   9 -17  -1    1.01    1.34
  -9 -17   1   -0.17    0.56
   9  17  -1   -1.21    1.27
  -9  17   1   -0.67    0.75
  -8 -17   1    1.80    0.53
   8 -17  -1    2.14    0.96
  -8  17   1    0.72    0.61
   8  17  -1    2.95    1.16
   7 -17  -1    9.30    1.12
  -7 -17   1    9.15    0.66
   7  17  -1    8.15    1.19
  -7  17   1    9.14    1.14
   6 -17  -1    3.15    0.70
  -6 -17   1    2.96    0.40
  -6  17   1    2.76    0.54
   6  17  -1    2.75    0.83
  -5 -17   1   35.03    1.40
   5 -17  -1   36.48    1.62
   5  17  -1   35.41    1.82
  -5  17   1   36.74    1.68
  -4 -17   1   10.63    0.60
   4 -17  -1   10.35    0.81
  -4  17   1   10.75    0.91
   4  17  -1   12.84    1.00
   3 -17  -1   56.03    2.06
   3 -17  -1   56.48    2.13
  -3 -17   1   58.15    2.03
   3  17  -1   57.41    1.98
  -3  17   1   54.30    2.09
  -3  17   1   55.49    2.73
   3  17  -1   52.88    2.23
  -2 -17   1    0.35    0.24
   2 -17  -1    0.06    0.31
   2 -17  -1    0.13    0.20
   2  17  -1    0.54    0.36
  -2  17   1    0.23    0.32
   1 -17  -1   42.09    1.65
  -1 -17   1   44.54    1.64
   1 -17  -1   43.40    1.74
  -1  17   1   44.03    1.55
  -1  17   1   42.76    1.74
  -1  17   1   46.34    2.26
   1  17  -1   43.70    1.75
   0 -17  -1    4.78    0.45
   0 -17   1    5.21    0.45
   0  17   1    4.89    0.58
   0  17   1    4.91    0.34
   0  17  -1    4.01    0.48
  -1 -17  -1   37.68    1.51
   1 -17   1   40.55    1.54
   1  17   1   37.16    1.65
  -1  17  -1   39.13    1.85
  -1  17  -1   37.72    1.53
   1  17   1   41.19    1.45
   2 -17   1    3.00    0.45
  -2 -17  -1    3.76    0.42
   2 -17   1    3.12    0.32
   2  17   1    3.84    0.42
  -2  17  -1    4.41    0.48
   2  17   1    3.08    0.57
  -2  17  -1    3.26    0.42
  -3 -17  -1    3.84    0.44
   3 -17   1    3.10    0.52
   3 -17   1    3.91    0.40
   3  17   1    3.36    0.67
  -3  17  -1    4.28    0.54
   3  17   1    3.08    0.37
   4 -17   1    2.50    0.63
  -4 -17  -1    2.16    0.38
   4  17   1    2.74    0.77
  -4  17  -1    1.88    0.32
   4  17   1    1.46    0.45
  -5 -17  -1    4.43    0.55
   5 -17   1    3.51    0.75
   5  17   1    4.23    0.99
  -5  17  -1    3.20    0.41
   6 -17   1    2.26    0.92
  -6 -17  -1    3.67    0.56
  -6  17  -1    2.99    0.44
   6  17   1    3.56    1.08
   7 -17   1    1.84    1.05
  -7 -17  -1    2.04    0.57
   7  17   1    0.24    1.13
  -7  17  -1    1.86    0.49
  -8 -17  -1    1.11    0.62
   8 -17   1    1.91    1.46
   8  17   1    2.35    1.38
  -9 -17  -1    0.97    0.77
   9 -17   1    0.05    1.72
   9  17   1    1.65    1.60
 -10 -17  -1    1.65    0.99
  10 -17   1    2.00    2.23
  10  17   1    0.73    2.01
  11 -17   1   -0.98    2.59
  11  17   1    1.44    2.34
  11 -18  -1   -0.75    2.22
  11  18  -1   -1.72    1.82
  10 -18  -1   -1.29    1.67
  10  18  -1    0.84    1.74
 -10  18   1   -0.24    1.03
   9 -18  -1   -0.88    1.27
  -9 -18   1   -0.53    0.65
   9  18  -1    1.15    1.35
  -9  18   1   -0.35    0.80
  -8 -18   1    1.52    0.52
   8 -18  -1    0.62    1.01
  -8  18   1    0.78    0.66
   8  18  -1    1.31    1.11
   7 -18  -1    5.87    1.08
  -7 -18   1    5.41    0.68
   7  18  -1    4.56    1.08
  -7  18   1    3.70    0.67
  -6 -18   1    0.77    0.32
   6 -18  -1    1.16    0.69
  -6  18   1    0.35    0.45
   6  18  -1    1.00    0.79
   5 -18  -1    1.04    0.57
  -5 -18   1    0.78    0.32
   5  18  -1    0.80    0.65
  -5  18   1    0.74    0.43
   4 -18  -1   33.49    1.51
  -4 -18   1   33.63    1.33
   4  18  -1   32.59    1.43
   4  18  -1   33.84    1.67
  -4  18   1   33.57    1.60
  -3 -18   1   20.85    0.91
   3 -18  -1   20.30    0.94
   3 -18  -1   21.38    1.02
   3  18  -1   20.48    0.79
  -3  18   1   20.67    1.22
   3  18  -1   20.60    1.18
   3  18  -1   19.94    0.75
  -3  18   1   19.67    0.99
   2 -18  -1    0.03    0.23
  -2 -18   1    0.76    0.28
   2 -18  -1    0.89    0.38
  -2  18   1    0.78    0.51
   2  18  -1    0.17    0.41
  -2  18   1    0.85    0.40
   1 -18  -1    2.56    0.40
  -1 -18   1    2.55    0.34
  -1  18   1    3.03    0.77
   1  18  -1    1.85    0.44
  -1  18   1    1.91    0.43
   0 -18   1    9.21    0.59
   0 -18  -1    8.69    0.62
   0  18   1    8.38    0.71
   0  18   1    8.85    0.45
   0  18  -1    8.79    0.69
  -1 -18  -1   73.69    2.72
   1 -18   1   75.92    2.76
   1  18   1   77.31    2.65
  -1  18  -1   75.89    2.78
  -1  18  -1   75.99    3.06
   1  18   1   78.88    2.91
   2 -18   1    5.42    0.61
   2 -18   1    5.40    0.39
  -2 -18  -1    6.15    0.57
  -2  18  -1    6.91    0.62
   2  18   1    6.84    0.50
  -2  18  -1    5.68    0.68
   2  18   1    5.86    0.76
  -3 -18  -1   36.36    1.48
   3 -18   1   38.16    1.67
   3 -18   1   36.18    1.40
   3  18   1   38.31    1.84
   3  18   1   37.69    1.56
  -3  18  -1   37.87    1.56
  -4 -18  -1   -0.10    0.34
   4 -18   1   -0.70    0.56
   4  18   1    0.73    0.74
  -4  18  -1    0.11    0.24
   4  18   1   -0.04    0.35
  -5 -18  -1   23.64    1.16
   5 -18   1   24.74    1.48
   5  18   1   23.72    1.70
   5  18   1   21.72    1.67
  -5  18  -1   24.49    1.16
  -6 -18  -1    0.25    0.46
   6 -18   1   -0.23    0.84
   6  18   1   -0.08    0.94
  -6  18  -1    0.07    0.36
  -7 -18  -1    0.70    0.54
   7 -18   1    0.57    1.07
   7  18   1   -0.34    1.09
  -8 -18  -1    3.05    0.71
   8 -18   1    0.96    1.46
   8  18   1    3.65    1.52
  -9 -18  -1    2.10    0.80
   9 -18   1    1.29    1.87
   9  18   1    3.82    2.53
  10 -18   1    2.47    2.25
  10  18   1   -2.04    1.97
  11 -18   1   -0.84    2.62
  11  18   1   -1.57    2.23
  11 -19  -1    0.19    2.30
  11  19  -1   -3.14    1.77
  10 -19  -1    2.82    1.85
  10  19  -1    0.21    1.68
 -10  19   1   -0.26    1.03
   9 -19  -1    4.42    1.56
  -9  19   1    1.16    0.88
   9  19  -1    1.71    1.38
   8 -19  -1    5.37    1.23
  -8 -19   1    4.44    0.64
  -8  19   1    4.25    0.83
   8  19  -1    6.52    1.33
  -7 -19   1   14.58    0.96
   7 -19  -1   14.27    1.43
   7  19  -1   13.02    1.38
  -7  19   1   14.90    1.37
   6 -19  -1    9.99    1.08
  -6  19   1    8.95    1.07
   6  19  -1    9.48    1.15
  -5 -19   1   40.58    1.63
   5 -19  -1   43.52    1.93
  -5  19   1   41.93    1.91
   5  19  -1   41.57    2.06
   4 -19  -1   84.58    3.02
  -4 -19   1   80.36    2.85
   4  19  -1   75.88    2.73
   4  19  -1   77.99    3.11
   4  19  -1   77.84    2.84
  -4  19   1   83.23    3.11
   3 -19  -1    2.71    0.31
  -3 -19   1    4.21    0.46
   3 -19  -1    3.96    0.55
  -3  19   1    3.73    0.60
  -3  19   1    4.03    0.52
   3  19  -1    5.08    0.69
  -2 -19   1  106.10    3.68
   2 -19  -1  100.93    3.71
   2 -19  -1  107.86    3.75
  -2  19   1  107.06    3.77
  -2  19   1  103.55    4.00
   2  19  -1  108.79    3.84
  -1 -19   1    4.49    0.48
   1 -19  -1    6.03    0.60
  -1  19   1    4.33    0.86
   1  19  -1    5.47    0.61
  -1  19   1    6.06    0.68
   0 -19  -1   35.85    1.46
   0 -19   1   35.85    1.47
   0  19   1   35.09    1.58
   0  19   1   35.92    1.29
   0  19  -1   36.22    1.51
   1 -19   1   31.12    1.37
  -1 -19  -1   31.85    1.34
   1  19   1   33.04    1.54
  -1  19  -1   31.53    1.35
   1  19   1   32.06    1.20
  -1  19  -1   32.49    1.71
  -2 -19  -1   16.12    0.88
   2 -19   1   17.44    0.98
   2  19   1   15.79    0.77
   2  19   1   16.19    1.12
  -2  19  -1   16.80    0.92
  -2  19  -1   16.40    1.02
   3 -19   1    7.48    0.88
   3 -19   1    7.56    0.51
  -3 -19  -1    9.19    0.69
   3  19   1    9.60    1.10
  -3  19  -1    7.85    0.72
   3  19   1    8.24    0.66
  -4 -19  -1    9.30    0.74
   4 -19   1    9.80    0.96
  -4  19  -1    9.35    0.74
   4  19   1    9.42    0.92
   4  19   1   10.58    1.23
  -5 -19  -1   13.42    0.88
   5 -19   1   14.34    1.37
   5  19   1   12.15    1.32
   5  19   1   13.21    1.42
  -5  19  -1   14.27    0.92
  -6 -19  -1    1.50    0.51
   6 -19   1    1.10    0.96
   6  19   1    1.52    1.06
   6  19   1    0.30    0.70
  -6  19  -1    1.78    0.44
  -7 -19  -1    1.43    0.57
   7 -19   1    2.35    1.22
   7  19   1    1.54    1.12
   8 -19   1    3.30    1.55
  -8 -19  -1    2.99    0.77
   8  19   1    3.04    1.48
  -9 -19  -1   -0.37    0.79
   9  19   1   -0.32    1.61
  10 -19   1   -4.19    2.14
  10  19   1    0.13    1.97
  11 -20  -1   -2.00    2.38
  11  20  -1   -0.18    1.96
  10 -20  -1   -1.95    1.84
  10  20  -1    0.57    1.65
   9 -20  -1    1.10    1.78
   9  20  -1   -2.22    1.35
  -9  20   1    0.41    0.90
   8 -20  -1    4.51    1.34
  -8 -20   1    3.32    0.64
  -8  20   1    1.72    0.77
   8  20  -1    3.82    1.32
   7 -20  -1   -0.19    0.80
  -7 -20   1    0.18    0.49
   7  20  -1   -0.87    0.97
  -7  20   1    0.04    0.60
   6 -20  -1    2.57    0.83
  -6 -20   1    1.93    0.49
  -6  20   1    1.52    0.56
   6  20  -1    2.82    0.92
  -5 -20   1    4.60    0.54
   5 -20  -1    5.02    0.77
  -5  20   1    3.41    0.58
   5  20  -1    5.16    0.88
   5  20  -1    2.50    0.44
   4 -20  -1    1.62    0.52
   4  20  -1    0.76    0.22
  -4  20   1    0.54    0.46
   4  20  -1    1.80    0.68
   3 -20  -1    0.66    0.46
   3 -20  -1    0.27    0.29
  -3  20   1    0.67    0.49
  -3  20   1    1.00    0.47
   3  20  -1    1.51    0.56
   2 -20  -1   12.45    0.84
  -2  20   1   12.50    0.88
  -2  20   1   12.18    1.24
   2  20  -1   11.40    0.92
  -1 -20   1   24.30    1.08
   1 -20  -1   25.34    1.14
  -1  20   1   22.60    1.86
  -1  20   1   23.86    1.18
   1  20  -1   24.77    1.22
   0 -20   1    7.46    0.67
   0 -20  -1    6.09    0.59
   0  20   1    6.97    0.38
   0  20  -1    7.59    0.66
   0  20   1    7.26    0.81
  -1 -20  -1    0.18    0.36
   1 -20   1    0.44    0.43
  -1  20  -1    0.65    0.36
   1  20   1    0.20    0.13
   1  20   1    1.09    0.53
   2 -20   1    6.17    0.68
  -2 -20  -1    5.86    0.58
   2  20   1    4.69    0.69
  -2  20  -1    5.90    0.66
  -2  20  -1    4.57    0.54
   2  20   1    5.10    0.45
  -3 -20  -1   14.15    0.86
   3 -20   1   15.00    1.08
   3 -20   1   13.18    0.76
   3  20   1   13.44    0.78
   3  20   1   13.80    1.12
  -3  20  -1   13.07    0.89
   4 -20   1    2.89    0.75
  -4 -20  -1    1.26    0.43
   4  20   1    1.34    0.79
  -4  20  -1    1.64    0.36
   4  20   1    1.27    0.35
  -5 -20  -1    3.11    0.53
   5 -20   1    3.78    0.93
  -5  20  -1    2.22    0.43
   5  20   1    1.50    0.57
   5  20   1    2.54    0.88
  -6 -20  -1    5.70    0.66
   6 -20   1    6.87    1.28
   6  20   1    3.56    0.78
  -6  20  -1    4.27    0.84
   6  20   1    6.57    1.20
  -7 -20  -1   -0.53    0.55
   7 -20   1    0.23    1.11
   7  20   1    0.16    1.22
   7  20   1   -1.28    0.82
  -7  20  -1   -0.40    0.58
  -8 -20  -1    0.26    0.71
   8 -20   1   -0.88    1.57
   8  20   1   -1.49    1.39
  -9 -20  -1   -0.85    0.82
   9 -20   1   -0.01    2.02
   9  20   1   -0.19    1.74
  10 -20   1   -0.01    2.42
  10  20   1    0.33    2.00
  10 -21  -1    2.17    2.13
  10  21  -1    2.22    1.80
   9 -21  -1    2.63    1.94
  -9  21   1    1.98    0.91
   9  21  -1    1.24    1.52
  -8 -21   1    6.75    0.77
   8 -21  -1    7.03    1.47
   8  21  -1    6.57    1.45
  -8  21   1    5.49    0.95
  -7 -21   1    2.62    0.59
   7 -21  -1    3.57    1.14
  -7  21   1    2.07    0.70
   7  21  -1    2.19    1.10
   6 -21  -1   10.45    1.19
  -6 -21   1   10.09    0.83
   6  21  -1    7.04    0.73
   6  21  -1   10.72    1.24
  -6  21   1    9.32    1.21
   5 -21  -1   12.03    1.17
  -5 -21   1   10.22    0.80
   5  21  -1    8.63    0.83
  -5  21   1   11.76    1.10
   5  21  -1   10.31    1.12
   4 -21  -1   19.13    1.22
  -4 -21   1   19.56    1.00
  -4  21   1   19.24    1.33
   4  21  -1   19.65    1.32
   4  21  -1   19.33    0.81
  -3 -21   1   23.83    1.13
   3 -21  -1   23.98    1.23
  -3  21   1   22.25    1.15
  -3  21   1   22.80    1.47
   3  21  -1   20.85    1.31
  -2 -21   1   22.80    1.06
   2 -21  -1   20.93    1.11
  -2  21   1   22.46    1.19
  -2  21   1   22.17    1.52
   2  21  -1   22.99    1.25
   1 -21  -1   12.28    0.77
  -1 -21   1   10.79    0.78
   1  21  -1   13.46    0.92
  -1  21   1   11.68    0.92
  -1  21   1    9.30    1.11
   0 -21   1   51.78    2.05
   0 -21  -1   54.05    2.08
   0  21   1   55.38    2.21
   0  21  -1   53.05    2.13
  -1 -21  -1    6.52    0.67
   1 -21   1    7.57    0.75
   1  21   1    6.14    0.75
   1  21   1    6.26    0.40
  -1  21  -1    5.03    0.80
  -1  21  -1    7.15    0.73
   2 -21   1   10.56    0.87
  -2 -21  -1   12.30    0.82
   2  21   1   12.80    0.64
   2  21   1   13.46    1.04
  -2  21  -1   12.43    1.09
  -2  21  -1   12.33    0.82
  -3 -21  -1   15.85    0.91
   3 -21   1   13.75    1.14
   3  21   1   16.17    1.32
   3  21   1   14.54    0.81
  -4 -21  -1    2.14    0.51
   4 -21   1    3.25    0.84
   4  21   1    1.97    0.38
   4  21   1    2.27    0.79
  -5 -21  -1   15.86    1.01
   5 -21   1   16.05    1.53
   5  21   1   12.92    1.33
   5  21   1   16.63    1.59
  -6 -21  -1    7.68    0.89
   6 -21   1    7.03    1.22
   6  21   1    4.53    0.82
  -6  21  -1    7.77    1.11
   6  21   1    9.08    1.38
  -7 -21  -1    2.89    0.66
   7 -21   1    4.14    1.44
   7  21   1    2.14    1.25
   7  21   1    1.03    0.87
   8 -21   1    2.90    1.82
  -8 -21  -1    2.74    0.80
   8  21   1    0.38    2.10
   8  21   1   -0.51    1.06
  -9 -21  -1    0.99    0.95
   9 -21   1    2.35    2.27
   9  21   1    1.13    1.84
   9  21   1   -1.51    1.33
  10 -21   1    1.26    2.68
  10  21   1   -0.85    2.02
  10 -22  -1    2.20    2.13
  10  22  -1    1.35    1.73
   9 -22  -1    1.83    1.75
  -9  22   1    0.19    1.11
   9  22  -1   -1.73    1.43
   8 -22  -1   -0.24    1.33
   8  22  -1    1.62    1.27
  -8  22   1    0.07    0.82
   7 -22  -1    4.39    1.22
  -7 -22   1    1.75    0.59
   7  22  -1   -0.25    0.66
  -7  22   1    1.71    0.72
   7  22  -1    2.77    1.13
   6 -22  -1   -0.24    0.76
  -6 -22   1    0.98    0.55
  -6  22   1   -0.06    0.58
   6  22  -1    0.07    0.90
   6  22  -1   -0.76    0.39
  -5 -22   1   -0.05    0.47
   5 -22  -1    0.41    0.74
   5  22  -1    0.20    0.77
  -5  22   1   -0.12    0.48
  -4 -22   1    0.98    0.46
   4 -22  -1    0.22    0.58
   4  22  -1    0.51    0.68
  -4  22   1   -0.12    0.49
  -3 -22   1   16.11    0.95
   3 -22  -1   15.43    1.03
   3  22  -1   15.49    1.18
  -3  22   1   15.29    1.32
  -3  22   1   18.46    1.08
  -2 -22   1    0.36    0.42
   2 -22  -1    0.14    0.49
  -2  22   1   -0.42    0.48
  -2  22   1   -0.07    0.60
   2  22  -1   -0.55    0.49
  -1 -22   1   -0.25    0.43
   1 -22  -1   -0.18    0.45
  -1  22   1   -0.04    0.74
   1  22  -1    0.37    0.49
  -1  22   1   -0.21    0.48
   0 -22   1    7.43    0.78
   0 -22  -1    8.77    0.78
   0  22  -1    9.30    0.84
   0  22   1    8.39    0.92
   1 -22   1    0.46    0.50
  -1 -22  -1   -0.33    0.36
  -1  22  -1   -0.03    0.45
  -1  22  -1   -0.33    0.64
   1  22   1    0.27    0.12
   1  22   1   -0.27    0.55
   2 -22   1    8.63    0.85
  -2 -22  -1    8.31    0.77
   2  22   1    7.07    0.50
   2  22   1    7.41    0.86
  -2  22  -1    9.23    1.04
   3 -22   1   -0.54    0.64
  -3 -22  -1   -0.03    0.44
  -3  22  -1    0.03    0.42
   3  22   1    0.13    0.20
   3  22   1   -0.32    0.67
   4 -22   1   10.95    1.27
  -4 -22  -1    8.63    0.86
   4  22   1    8.67    0.78
  -4  22  -1    9.75    0.97
   4  22   1   11.27    1.20
   5 -22   1    0.13    0.90
  -5 -22  -1    0.26    0.53
   5  22   1   -0.39    0.45
  -5  22  -1    0.32    0.47
   5  22   1    0.06    0.99
  -6 -22  -1    2.69    0.67
   6 -22   1    0.47    1.16
   6  22   1    0.84    0.66
   6  22   1    2.80    1.18
  -6  22  -1    1.78    0.57
   7 -22   1    1.01    1.38
  -7 -22  -1   -0.85    0.64
   7  22   1   -0.83    1.23
   8 -22   1   -1.54    2.63
  -8 -22  -1    1.13    0.82
   8  22   1   -0.73    1.44
   8  22   1   -2.31    1.01
   9 -22   1    1.83    2.19
   9  22   1    0.56    1.80
  10 -23  -1   -1.12    2.25
  10  23  -1    1.85    1.78
   9 -23  -1    1.89    1.86
   9  23  -1    2.26    1.49
   8 -23  -1   -0.05    2.23
  -8  23   1    1.57    0.89
   7 -23  -1    4.60    1.24
  -7 -23   1    4.08    0.72
  -7  23   1    3.96    0.87
   7  23  -1    3.87    1.16
   6 -23  -1    6.37    1.12
  -6 -23   1    6.68    0.73
   6  23  -1    5.37    1.10
  -6  23   1    3.92    0.76
  -5 -23   1    8.16    0.76
   5 -23  -1    8.68    1.04
   5  23  -1    8.98    1.09
  -5  23   1    8.46    1.19
   4 -23  -1   14.68    1.22
  -4 -23   1   12.64    0.99
  -4  23   1   14.98    1.32
   4  23  -1   14.71    1.29
   3 -23  -1   39.95    1.79
  -3 -23   1   40.07    1.70
  -3  23   1   39.77    2.07
   3  23  -1   40.10    1.92
  -3  23   1   43.20    1.82
  -2 -23   1   19.28    1.06
   2 -23  -1   18.34    1.15
   2  23  -1   19.53    1.25
  -2  23   1   17.45    1.59
  -2  23   1   19.18    1.18
   1 -23  -1   39.58    1.68
  -1 -23   1   37.92    1.64
   1  23  -1   36.76    1.71
  -1  23   1   36.18    1.68
  -1  23   1   38.16    2.32
   0 -23   1   18.04    1.08
   0 -23  -1   18.44    1.08
   0  23  -1   19.77    1.17
   0  23   1   20.53    1.25
  -1 -23  -1   23.53    1.21
   1 -23   1   23.81    1.26
   1  23   1   22.67    1.32
  -1  23  -1   20.09    1.72
  -1  23  -1   22.35    1.23
   2 -23   1   14.11    1.15
  -2 -23  -1   15.76    0.97
  -2  23  -1   16.26    1.29
   2  23   1   13.75    1.17
   2  23   1   15.18    0.68
  -3 -23  -1    2.64    0.59
   3 -23   1    2.65    0.70
   3  23   1    2.13    0.73
   3  23   1    1.66    0.27
  -3  23  -1    2.09    0.53
  -4 -23  -1    7.07    0.74
   4 -23   1    7.79    1.10
   4  23   1    6.57    1.03
  -4  23  -1    7.01    0.97
   4  23   1    6.84    0.69
   5 -23   1    2.40    0.98
  -5 -23  -1    2.73    0.62
  -5  23  -1    2.04    0.54
   5  23   1    2.87    1.07
   5  23   1    1.34    0.49
  -6 -23  -1    6.94    0.82
   6 -23   1    7.58    1.45
   6  23   1    7.01    1.39
  -6  23  -1    5.29    0.76
  -7 -23  -1    2.98    0.80
   7 -23   1    4.07    1.66
   7  23   1    3.81    1.44
  -8 -23  -1    1.89    0.88
   8 -23   1    4.08    2.02
   8  23   1    3.51    1.65
   8  23   1   -0.55    0.95
   9 -23   1    1.75    2.44
   9  23   1   -1.95    1.83
   9 -24  -1   -1.40    1.93
   9  24  -1   -0.23    1.53
   8 -24  -1    2.73    1.54
  -8  24   1   -0.38    0.85
   8  24  -1    0.49    1.31
   7 -24  -1    0.98    1.23
  -7 -24   1   -0.68    0.66
   7  24  -1    1.15    1.13
  -7  24   1    0.33    0.77
   6 -24  -1   -0.44    1.02
  -6 -24   1    1.03    0.65
   6  24  -1    0.98    0.96
  -6  24   1    0.28    0.68
  -5 -24   1    1.53    0.60
   5 -24  -1    3.15    0.90
   5  24  -1    2.50    0.90
  -5  24   1    1.09    0.60
  -4 -24   1   -0.18    0.53
   4 -24  -1    0.26    0.68
   4  24  -1   -0.48    0.69
  -4  24   1   -0.41    0.54
   3 -24  -1    0.11    0.57
  -3 -24   1    0.12    0.48
  -3  24   1    0.30    0.51
   3  24  -1   -0.24    0.64
  -3  24   1   -0.55    0.56
  -2 -24   1    1.30    0.51
   2 -24  -1    1.75    0.57
  -2  24   1    0.52    0.58
  -2  24   1    0.35    0.67
   2  24  -1    0.74    0.62
  -1 -24   1   20.59    1.18
   1 -24  -1   21.05    1.23
  -1  24   1   19.39    1.97
  -1  24   1   21.56    1.30
   1  24  -1   21.12    1.27
   0 -24  -1    9.39    0.81
   0 -24   1    9.54    0.93
   0  24   1   10.58    1.08
   0  24  -1    9.79    0.95
  -1 -24  -1   16.31    1.02
   1 -24   1   15.32    1.10
  -1  24  -1   14.59    1.59
  -1  24  -1   14.33    1.06
   1  24   1   14.93    1.25
  -2 -24  -1   15.44    0.98
   2 -24   1   16.98    1.17
   2  24   1   17.28    1.36
  -2  24  -1   15.22    1.38
   3 -24   1    2.52    0.87
  -3 -24  -1    3.21    0.62
   3  24   1    1.91    0.78
  -3  24  -1    1.37    0.57
   3  24   1    2.06    0.25
  -4 -24  -1    1.71    0.59
   4 -24   1    0.81    0.88
   4  24   1    1.66    0.96
   4  24   1    0.83    0.28
  -4  24  -1    0.76    0.52
   5 -24   1    2.49    1.09
  -5 -24  -1    3.18    0.70
   5  24   1    4.12    1.15
  -5  24  -1    2.10    0.57
   5  24   1    1.43    0.47
  -6 -24  -1    3.11    0.74
   6 -24   1    4.51    1.41
   6  24   1    1.81    0.63
   6  24   1    3.64    1.25
  -7 -24  -1    2.66    0.86
   7 -24   1    1.02    1.69
   7  24   1    0.46    1.44
   8 -24   1   -1.06    1.95
  -8 -24  -1   -0.74    0.88
   8  24   1    0.77    1.64
   9 -24   1    3.41    2.43
   9  24   1    1.77    1.88
   9 -25  -1    3.91    2.15
   9  25  -1   -0.22    1.59
   8 -25  -1   -0.75    1.57
   8  25  -1    1.57    1.37
   7 -25  -1    5.05    1.70
  -7  25   1    2.60    0.89
   6 -25  -1   -1.31    1.06
  -6 -25   1   -0.43    0.65
  -6  25   1   -0.63    0.70
   6  25  -1   -1.10    0.94
   5 -25  -1    0.01    0.87
  -5 -25   1    0.93    0.67
  -5  25   1   -0.07    0.61
   5  25  -1    0.42    0.92
  -4 -25   1    0.04    0.58
   4 -25  -1   -0.20    0.67
  -4  25   1   -0.21    0.62
   4  25  -1    0.29    0.76
   3 -25  -1    5.19    0.83
  -3 -25   1    5.46    0.69
   3  25  -1    5.69    0.90
  -3  25   1    3.60    0.79
  -3  25   1    4.91    0.73
   2 -25  -1    1.14    0.64
  -2 -25   1    0.38    0.53
   2  25  -1    0.79    0.69
  -2  25   1    0.94    0.58
  -2  25   1   -0.10    0.71
   1 -25  -1    0.84    0.59
  -1 -25   1   -0.16    0.55
   1  25  -1    0.59    0.59
  -1  25   1    0.32    0.59
  -1  25   1   -0.11    0.86
   0 -25  -1    0.81    0.55
   0 -25   1   -0.30    0.48
   0  25  -1   -0.03    0.57
   0  25   1   -1.00    1.05
   0  25  -1   -1.99    0.96
   0  25   1    0.53    0.65
  -1 -25  -1    8.06    0.79
   1 -25   1    6.08    0.81
  -1  25  -1    8.05    0.86
   1  25   1    7.21    0.94
  -2 -25  -1    2.55    0.63
   2 -25   1    2.34    0.71
  -2  25  -1    0.94    0.62
   2  25   1    2.75    0.87
  -3 -25  -1    4.50    0.70
   3 -25   1    4.46    0.91
   3  25   1    3.81    0.96
  -3  25  -1    3.97    0.68
  -4 -25  -1    1.61    0.66
   4 -25   1    0.84    0.96
  -4  25  -1    0.42    0.53
   4  25   1    1.76    1.00
   5 -25   1    4.43    1.33
  -5 -25  -1    2.90    0.73
  -5  25  -1    2.67    0.59
   5  25   1    2.73    1.11
   6 -25   1    1.94    1.50
  -6 -25  -1    1.56    0.77
   6  25   1    2.71    1.46
  -7 -25  -1    6.29    1.02
   7 -25   1    7.31    3.20
   7  25   1    6.58    1.62
   8 -25   1   -0.62    2.02
   8  25   1   -2.20    1.62
   9 -26  -1   -1.72    2.15
   9  26  -1    0.45    1.57
   8 -26  -1    2.15    1.74
   8  26  -1   -0.25    1.42
   7 -26  -1    1.58    1.53
   7  26  -1    3.27    1.28
  -7  26   1    3.02    0.92
   6 -26  -1    1.62    1.20
  -6 -26   1    2.04    0.76
   6  26  -1    2.28    1.13
  -6  26   1    1.51    0.85
   5 -26  -1    2.58    1.07
  -5 -26   1    1.77    0.75
   5  26  -1    2.62    1.03
  -5  26   1    2.08    0.74
  -4 -26   1    1.24    0.66
   4 -26  -1    0.38    0.75
   4  26  -1    0.89    0.82
  -4  26   1   -0.13    0.67
  -3 -26   1    9.28    1.00
   3 -26  -1   10.89    1.19
  -3  26   1    7.00    0.96
   3  26  -1    9.08    1.02
  -2 -26   1    0.73    0.62
   2 -26  -1    1.06    0.65
   2  26  -1    0.43    0.70
  -2  26   1    0.60    0.66
  -2  26   1   -0.30    0.70
  -1 -26   1    2.09    0.67
   1 -26  -1    2.46    0.66
  -1  26   1    1.28    0.94
  -1  26   1    2.40    0.74
   1  26  -1    2.76    0.73
   0 -26   1    0.53    0.64
   0 -26  -1    0.35    0.61
   0  26  -1   -1.19    0.98
   0  26   1    0.57    0.70
   0  26   1   -0.93    1.08
   0  26  -1    0.78    0.59
  -1 -26  -1    3.24    0.67
   1 -26   1    2.20    0.74
   1  26   1    3.57    0.83
  -1  26  -1    3.31    0.70
  -1  26  -1    1.24    0.83
   2 -26   1    1.09    0.71
  -2 -26  -1    1.94    0.67
   2  26   1    2.10    0.88
  -2  26  -1    1.44    0.70
   3 -26   1    6.07    1.05
  -3 -26  -1    5.91    0.79
   3  26   1    5.94    1.07
  -3  26  -1    3.91    0.73
  -4 -26  -1    3.30    0.74
   4 -26   1    2.89    1.14
  -4  26  -1    2.17    0.62
   4  26   1    2.72    1.06
   5 -26   1    4.38    1.44
  -5 -26  -1    3.06    0.83
   5  26   1    4.45    1.26
  -6 -26  -1    0.46    0.83
   6 -26   1    1.14    1.59
   6  26   1   -1.47    1.26
  -7 -26  -1    2.68    0.97
   7 -26   1    0.86    1.89
   7  26   1    1.71    1.54
   8 -26   1   -0.86    2.14
   8  26   1   -0.65    1.70
   8 -27  -1    5.10    2.04
   8  27  -1    4.52    1.58
   7 -27  -1    2.40    1.54
   7  27  -1    3.35    1.35
   6  27  -1   16.08    1.84
  -6  27   1   17.44    1.92
  -5 -27   1    0.79    0.75
   5 -27  -1    0.45    1.08
   5  27  -1    0.43    0.98
  -5  27   1    0.90    0.75
  -4 -27   1   15.86    1.23
   4 -27  -1   14.72    1.42
  -4  27   1   15.56    1.67
   4  27  -1   14.90    1.47
  -3 -27   1   12.69    1.20
   3 -27  -1   12.48    1.35
   3  27  -1   14.41    1.38
  -3  27   1    9.54    1.13
  -2 -27   1    9.51    1.09
   2 -27  -1   10.11    1.17
  -2  27   1    9.30    1.03
   2  27  -1    9.22    1.00
  -2  27   1    8.69    1.09
  -1 -27   1    5.64    0.82
   1 -27  -1    5.18    0.80
  -1  27   1    6.09    0.95
   1  27  -1    5.88    0.90
  -1  27   1    4.57    1.12
   0 -27  -1    4.65    0.81
   0 -27   1    4.17    0.81
   0  27   1    2.48    1.21
   0  27   1    3.10    0.84
   0  27  -1    1.23    1.07
   0  27  -1    5.35    0.85
  -1 -27  -1    5.12    0.80
   1 -27   1    5.22    0.94
  -1  27  -1    6.01    0.87
  -1  27  -1    3.26    0.95
   1  27   1    6.67    1.02
  -2 -27  -1   10.87    1.11
   2 -27   1    9.90    1.13
  -2  27  -1    8.22    0.98
   2  27   1   10.60    1.24
   3 -27   1    2.25    1.07
  -3 -27  -1    3.92    0.80
  -3  27  -1    3.23    0.72
   3  27   1    3.74    0.98
   4 -27   1    1.95    1.21
  -4 -27  -1    3.01    0.81
  -4  27  -1    2.42    0.63
   4  27   1    2.30    1.05
   5 -27   1    1.32    1.34
  -5 -27  -1    0.66    0.80
  -6 -27  -1    7.61    1.12
   6  27   1   10.51    1.69
   7 -27   1   -1.32    2.03
  -7 -27  -1    0.63    1.34
   7  27   1   -0.47    1.54
   8  28  -1    0.12    1.46
   7 -28  -1   -0.01    1.75
   7  28  -1    3.07    1.38
   6 -28  -1    1.33    1.47
  -6  28   1   -0.33    0.84
   6  28  -1    1.10    1.18
   5 -28  -1    5.03    1.32
  -5 -28   1    5.27    0.88
   5  28  -1    4.57    1.25
  -5  28   1    3.45    0.93
  -4 -28   1    4.65    0.89
   4 -28  -1    4.89    1.15
  -4  28   1    3.53    0.92
   4  28  -1    5.45    1.11
   3 -28  -1   -0.67    0.83
  -3 -28   1    0.04    0.75
  -3  28   1   -0.95    0.80
   3  28  -1    0.95    0.88
  -2 -28   1    1.05    0.75
   2 -28  -1    2.49    0.89
   2  28  -1    1.37    0.86
  -2  28   1    2.72    0.81
  -2  28   1    1.79    0.90
   1 -28  -1    1.22    0.69
  -1 -28   1   -0.19    0.75
  -1  28   1    1.59    0.81
   1  28  -1    1.44    0.80
  -1  28   1    0.48    0.98
   0 -28  -1    0.52    0.73
   0 -28   1    1.01    0.76
   0  28   1    0.01    1.19
   0  28  -1   -1.08    1.04
   0  28   1   -0.30    0.76
   0  28  -1    1.05    0.74
   1 -28   1    1.23    0.86
  -1 -28  -1    0.08    0.66
  -1  28  -1   -0.21    0.89
   1  28   1    0.61    0.77
  -1  28  -1   -0.09    0.68
  -2 -28  -1    0.49    0.69
   2 -28   1   -0.25    0.92
   2  28   1    1.42    0.96
  -2  28  -1   -0.53    0.74
   3 -28   1    0.95    1.11
  -3 -28  -1    0.61    0.76
   3  28   1    0.61    0.93
  -3  28  -1    0.17    0.68
   4 -28   1   -0.96    1.19
  -4 -28  -1   -0.16    0.77
   5 -28   1    1.19    1.55
  -5 -28  -1    0.18    0.90
   5  28   1    0.22    1.20
   6 -28   1    0.73    1.78
  -6 -28  -1    0.21    0.98
   6  28   1   -0.28    1.41
   7 -28   1    3.15    2.33
   7  28   1    0.80    1.64
   7 -29  -1    3.74    1.81
   7  29  -1    1.46    1.44
   6 -29  -1    1.15    1.48
   6  29  -1    0.22    1.24
   5 -29  -1    1.72    1.32
  -5  29   1    1.18    0.90
   5  29  -1    2.54    1.20
   4 -29  -1    2.00    1.22
  -4 -29   1    1.21    0.85
  -4  29   1    2.10    0.93
   4  29  -1   -0.36    1.04
   3 -29  -1    1.27    1.03
  -3 -29   1    1.79    0.88
  -3  29   1    0.42    0.95
   3  29  -1    1.38    0.93
   2 -29  -1    4.37    0.97
  -2 -29   1    5.81    0.96
  -2  29   1    3.87    1.05
   2  29  -1    5.05    1.00
  -2  29   1    6.60    1.03
   1 -29  -1    3.86    0.90
  -1 -29   1    4.45    0.92
   1  29  -1    3.57    0.93
  -1  29   1    2.26    0.86
  -1  29   1    1.38    1.13
   1  29  -1   -1.32    1.40
   0 -29   1    2.03    0.88
   0 -29  -1    0.40    0.74
   0  29  -1   -0.10    0.73
   0  29   1    0.11    0.75
   0  29  -1   -0.71    1.13
   0  29   1   -1.19    1.24
   1 -29   1    4.06    1.05
  -1 -29  -1    3.51    0.90
  -1  29  -1    4.22    0.90
  -1  29  -1    2.93    1.03
   1  29   1    3.36    1.00
   1  29   1   -0.34    1.53
   2 -29   1    7.55    1.30
  -2 -29  -1    7.36    0.96
  -2  29  -1    4.74    0.99
   2  29   1    7.10    1.17
  -3 -29  -1    0.18    0.85
   3 -29   1    1.87    1.24
  -3  29  -1    0.28    0.72
  -4 -29  -1    1.06    0.94
   4 -29   1    1.05    1.37
   4  29   1    0.56    1.14
  -5 -29  -1    5.77    1.15
   5 -29   1    4.90    1.80
   5  29   1    5.76    1.46
   6 -29   1    1.22    2.10
  -6 -29  -1    0.38    1.02
   6  29   1    0.89    1.48
   6 -30  -1   -0.59    1.61
   6  30  -1   -0.24    1.29
   5 -30  -1   -0.56    1.38
   5  30  -1   -0.56    1.18
  -5  30   1   -0.26    0.87
   4 -30  -1    0.54    2.06
  -4 -30   1   -1.47    0.93
   4  30  -1    1.36    1.10
  -4  30   1   -0.35    0.96
   3 -30  -1    1.53    1.07
  -3 -30   1    1.65    0.96
  -3  30   1    0.55    1.01
   3  30  -1   -1.10    0.96
   2 -30  -1   -0.05    0.93
  -2 -30   1   -0.67    0.88
  -2  30   1    0.28    1.01
   2  30  -1    0.62    1.48
  -2  30   1   -0.19    0.86
  -1 -30   1    4.01    0.99
   1 -30  -1    3.61    0.98
  -1  30   1    4.05    0.97
  -1  30   1    1.24    1.19
   1  30  -1    1.57    1.54
   0 -30  -1   -0.02    0.86
   0 -30   1    1.36    1.00
   0  30   1   -0.66    1.34
   0  30  -1   -1.19    1.19
   0  30  -1    0.50    0.90
   0  30   1    0.97    0.87
   1 -30   1    0.90    1.00
  -1 -30  -1    0.41    0.84
   1  30   1    1.72    1.17
  -1  30  -1    0.27    0.97
   1  30   1   -1.86    1.46
  -2 -30  -1   -0.27    0.87
   2 -30   1    0.00    1.18
   2  30   1    0.18    1.22
  -2  30  -1   -0.99    0.86
  -3 -30  -1    0.31    0.88
   3 -30   1    0.22    1.33
   3  30   1    0.96    1.20
  -4 -30  -1    1.66    1.02
   4  30   1    0.87    1.23
  -5 -30  -1    1.36    1.11
   5 -30   1   -0.52    1.79
   5  30   1   -0.68    1.38
   6 -30   1    1.02    2.17
   6  30   1    1.73    1.59
   6  31  -1    1.46    1.41
   5 -31  -1    3.37    1.64
   5  31  -1    0.18    1.27
   4 -31  -1    1.36    1.36
  -4  31   1    1.14    1.03
   4  31  -1    1.40    1.16
  -3 -31   1    2.19    1.10
   3 -31  -1    1.39    1.43
  -3  31   1    1.03    1.07
   3  31  -1    1.20    1.05
   2 -31  -1    6.48    1.32
  -2 -31   1    6.34    1.19
  -2  31   1    6.41    1.14
   2  31  -1    5.82    1.18
  -2  31   1    5.41    1.30
   1 -31  -1    3.41    1.09
  -1 -31   1    4.78    1.19
   1  31  -1    2.00    1.62
  -1  31   1    6.14    1.15
  -1  31   1    2.07    1.26
   1  31  -1    6.50    1.13
   0 -31   1    5.86    1.24
   0 -31  -1    6.12    1.14
   0  31  -1    5.50    1.07
   0  31  -1    2.15    1.34
   0  31   1    2.57    1.48
   0  31   1    4.88    1.11
   1 -31   1    4.40    1.29
  -1 -31  -1    4.97    1.11
   1  31   1    1.99    0.99
  -1  31  -1    2.50    1.12
   1  31   1    1.20    1.63
   2 -31   1    0.57    1.32
  -2 -31  -1    3.75    1.03
  -2  31  -1    1.08    0.95
   2  31   1    2.07    1.19
   3 -31   1    3.65    2.43
  -3 -31  -1   -0.17    1.05
   3  31   1    2.36    1.31
   4 -31   1    0.94    1.74
  -4 -31  -1    1.63    1.12
   4  31   1    1.13    1.37
   5 -31   1    2.32    2.06
   5  31   1    0.17    1.50
   5 -32  -1    0.90    1.75
   5  32  -1    0.15    1.28
   4 -32  -1   -0.43    1.53
   4  32  -1    1.41    1.19
  -4  32   1    0.81    1.04
  -3 -32   1    0.65    1.54
   3 -32  -1    2.65    1.38
  -3  32   1    0.40    1.13
   3  32  -1   -0.59    1.10
  -2 -32   1    1.82    1.13
   2 -32  -1    0.92    1.24
  -2  32   1    1.66    1.24
   2  32  -1    2.64    1.13
  -1 -32   1    2.47    1.21
  -1  32   1    2.65    1.15
  -1  32   1    1.27    1.24
   1  32  -1    2.82    1.08
   1  32  -1   -2.06    1.57
   0 -32  -1   -0.47    1.19
   0 -32   1    1.14    1.28
   0  32  -1    0.12    1.00
   0  32   1    0.33    1.08
   0  32  -1   -1.89    1.26
   1 -32   1    1.20    1.39
  -1 -32  -1    0.01    1.04
   1  32   1    0.61    1.13
   1  32   1   -2.58    1.59
  -1  32  -1   -1.45    1.05
   2 -32   1   -0.29    2.29
  -2 -32  -1   -0.16    1.10
   2  32   1    0.84    1.17
   2  32   1   -4.75    1.86
   3 -32   1   -0.42    1.66
   3  32   1   -0.59    1.24
  -4 -32  -1    0.96    1.29
   4 -32   1   -0.07    2.00
   4  32   1    0.38    1.40
   3 -33  -1    5.72    1.63
   3  33  -1    5.12    1.26
  -3  33   1    3.67    1.58
  -2 -33   1    0.54    1.25
   2 -33  -1    1.69    1.40
  -2  33   1    0.39    1.57
   2  33  -1    1.22    1.13
  -1 -33   1    4.42    1.39
   1 -33  -1    4.26    1.34
  -1  33   1    4.82    1.27
   1  33  -1    4.97    1.20
  -1  33   1    2.89    1.41
   0 -33  -1    7.76    1.39
   0 -33   1    9.47    1.61
   0  33  -1    8.26    1.30
   0  33   1    4.11    1.65
   0  33   1   10.22    1.44
   0  33  -1    3.90    1.53
  -1 -33  -1    2.35    1.31
   1  33   1    5.43    1.33
   1  33   1   -1.13    1.77
  -2 -33  -1    2.70    1.35
   2 -33   1    1.22    1.71
   2  33   1   -1.72    1.23
   3 -33   1    9.27    2.15
  -3 -33  -1    6.51    1.40
   3  33   1    6.15    1.46
   2  34  -1   -0.09    1.20
   1 -34  -1    0.58    1.42
  -1 -34   1    0.45    1.63
  -1  34   1   -0.32    1.45
   1  34  -1    0.55    1.17
  -1  34   1    0.39    1.21
   1  34  -1   -3.90    1.70
   0 -34   1    2.20    1.57
   0 -34  -1    3.00    1.45
   0  34   1   -0.97    1.62
   0  34  -1    2.66    1.18
   0  34  -1   -0.11    1.61
   0  34   1    5.23    1.37
  -1 -34  -1    1.52    1.37
   1 -34   1    1.12    1.79
   1  34   1   -0.96    1.82
   1  34   1    1.45    1.24
  13   0  -2    0.70    2.19
  12   0  -2    1.32    1.84
  11   0  -2    1.28    1.42
  10   0  -2   13.55    1.63
   9   0  -2   63.23    2.95
   8   0  -2   20.73    1.47
   7   0  -2    2.69    0.64
   6   0  -2  161.73    5.67
  -6   0   2  165.06    5.77
   5   0  -2   33.21    1.37
  -5   0   2   34.38    1.23
  -5   0   2   34.24    1.44
   4   0  -2  243.03    7.97
   4   0  -2  237.23    7.89
  -4   0   2  238.05    7.81
  -4   0   2  229.46    7.98
   4   0  -2  235.77    7.90
   3   0  -2   11.82    0.53
  -3   0   2   12.31    0.44
   3   0  -2   12.68    0.57
  -3   0   2   11.41    0.57
   3   0  -2   11.72    0.48
  -2   0   2  163.45    5.57
   2   0  -2  167.21    5.54
  -2   0   2  164.65    5.54
   2   0  -2  170.09    5.57
  -1   0   2   58.06    2.00
  -1   0   2   57.98    2.01
   1   0  -2   57.09    1.96
   1   0  -2   59.74    2.01
   1   0  -2   58.98    2.00
   0   0   2   21.97    0.78
   0   0   2   18.47    0.78
   0   0   2   21.27    0.85
   0   0  -2   19.43    0.79
   0   0  -2   21.13    0.90
   1   0   2  840.59   27.67
  -2   0  -2   10.07    0.59
   2   0   2    8.35    0.59
   3   0   2  208.37    7.25
  -3   0  -2  214.13    7.17
   4   0   2   17.27    1.09
   4   0   2   19.45    0.88
   6   0   2    2.03    0.87
   7   0   2   18.67    1.58
   8   0   2   -0.88    1.09
   9   0   2    0.33    1.39
  10   0   2    0.21    1.64
  12   0   2    0.08    2.77
  13  -1  -2   -0.67    2.27
  13   1  -2    0.41    2.20
  12  -1  -2    1.56    1.84
  12   1  -2    1.02    1.87
  11  -1  -2    0.08    1.33
  11   1  -2    0.57    1.45
  10  -1  -2    0.68    1.17
  10   1  -2    1.40    1.12
   9  -1  -2    3.41    1.03
   9   1  -2    3.31    1.04
   8  -1  -2    8.05    0.98
   8   1  -2    6.32    1.04
   7  -1  -2    2.96    0.65
   7   1  -2    2.05    0.65
  -7   1   2    2.98    0.57
   6  -1  -2    2.31    0.43
  -6   1   2    1.47    0.34
   6   1  -2    2.92    0.48
   5  -1  -2   78.20    2.79
  -5  -1   2   78.57    2.90
  -5  -1   2   78.13    2.68
  -5   1   2   75.28    2.66
  -5   1   2   81.09    2.88
   5   1  -2   77.75    2.82
   4  -1  -2   34.60    1.27
  -4  -1   2   33.12    1.38
   4  -1  -2   34.68    1.35
  -4  -1   2   34.13    1.20
  -4   1   2   33.54    1.36
   4   1  -2   34.75    1.28
  -4   1   2   34.74    1.19
   4   1  -2   33.97    1.35
   4   1  -2   34.10    1.30
  -3  -1   2   64.45    2.15
   3  -1  -2   64.16    2.28
   3  -1  -2   65.46    2.24
   3  -1  -2   64.52    2.18
  -3  -1   2   63.71    2.30
  -3   1   2   66.11    2.15
   3   1  -2   65.00    2.20
  -3   1   2   62.84    2.29
   3   1  -2   65.74    2.24
  -3   1   2   62.74    2.23
   2  -1  -2  266.45    8.41
  -2  -1   2  244.21    8.37
  -2  -1   2  248.65    8.41
   2  -1  -2  259.96    8.39
   2   1  -2  247.17    8.40
  -2   1   2  254.08    8.42
  -2   1   2  247.56    8.38
   2   1  -2  257.02    8.38
   0  -1   2  203.82    6.65
   0  -1   2  202.45    6.62
   0  -1   2  200.78    6.57
   0  -1  -2  211.33    6.65
   0  -1  -2  204.09    6.69
   0   1   2  191.89    6.64
   0   1  -2  203.84    6.62
   0   1   2  192.24    6.63
   0   1   2  196.80    6.66
   0   1  -2  185.72    6.59
   2  -1   2  213.62    7.47
  -2  -1  -2  226.51    7.46
  -2   1  -2  230.91    7.43
   2   1   2  212.95    7.49
  -3  -1  -2   94.30    3.40
   3  -1   2   91.62    3.44
   3  -1   2   97.42    3.30
   3   1   2   93.42    3.47
  -3   1  -2   98.38    3.37
   4  -1   2   38.27    1.71
   4  -1   2   41.39    1.52
   4   1   2   36.79    1.71
   5  -1   2    0.23    0.22
   6  -1   2    1.43    0.85
   6   1   2    0.98    0.73
   7  -1   2    8.14    1.27
   7   1   2    5.81    1.18
   8  -1   2    0.95    1.13
   8   1   2    0.72    1.10
   9  -1   2    0.95    1.25
   9   1   2   -0.58    1.41
  10  -1   2    1.16    1.82
  10   1   2   -1.70    1.71
  12  -1   2   -0.58    2.82
  12   1   2    0.27    2.81
  13  -2  -2   -0.15    2.24
  13   2  -2   -0.48    2.22
  12  -2  -2    2.26    1.85
  12   2  -2   -0.23    1.82
  11  -2  -2    0.45    1.43
  11   2  -2    0.14    1.44
  10  -2  -2   12.01    1.53
  10   2  -2   13.72    1.61
   9  -2  -2   28.72    1.95
   9   2  -2   30.42    1.97
   8  -2  -2   33.17    1.75
   8   2  -2   29.13    1.79
   7  -2  -2   28.74    1.50
   7   2  -2   27.57    1.57
  -7   2   2   30.48    1.53
   6  -2  -2   29.04    1.28
   6   2  -2   27.54    1.34
  -6   2   2   29.60    1.34
   5  -2  -2  358.23   12.14
  -5  -2   2  372.31   12.06
  -5  -2   2  351.79   12.29
   5   2  -2  360.46   12.20
  -5   2   2  351.19   12.23
  -5   2   2  395.06   12.07
  -4  -2   2   54.44    1.86
  -4  -2   2   54.59    2.04
   4  -2  -2   54.60    1.98
   4  -2  -2   54.86    1.93
   4  -2  -2   52.51    1.90
   4   2  -2   52.70    1.95
  -4   2   2   52.33    1.99
  -4   2   2   54.67    1.83
   4   2  -2   54.07    2.00
   4   2  -2   53.59    1.92
   3  -2  -2   62.66    2.14
   3  -2  -2   64.43    2.20
  -3  -2   2   62.25    2.27
  -3  -2   2   64.55    2.11
   3  -2  -2   63.82    2.24
  -3   2   2   63.95    2.11
  -3   2   2   61.64    2.19
   3   2  -2   63.20    2.25
   3   2  -2   61.36    2.18
  -3   2   2   63.25    2.25
   3   2  -2   63.11    2.19
  -2  -2   2  266.78    9.12
   2  -2  -2  284.07    9.11
   2  -2  -2  286.19    9.13
   2  -2  -2  274.32    9.03
   2   2  -2  273.28    9.12
  -2   2   2  269.61    9.10
   2   2  -2  268.79    9.03
   2   2  -2  277.08    9.08
  -2   2   2  273.72    9.13
   0  -2  -2   77.21    2.70
   0  -2   2   76.49    2.65
   0  -2  -2   77.81    2.66
   0  -2   2   76.24    2.61
   0  -2   2   76.11    2.56
   0   2  -2   79.03    2.60
   0   2   2   74.83    2.64
   0   2   2   77.04    2.67
   1  -2   2   67.30    2.33
  -1  -2  -2   67.92    2.38
   1   2   2   62.76    2.36
  -1   2  -2   65.99    2.30
   2  -2   2  133.51    4.62
  -2  -2  -2  138.98    4.64
  -2   2  -2  139.00    4.57
   2   2   2  124.28    4.65
   3  -2   2  566.44   20.09
  -3  -2  -2  637.49   20.10
   3  -2   2  614.26   19.94
  -3   2  -2  626.19   20.02
   3   2   2  582.13   20.14
   4  -2   2  215.46    6.94
   4  -2   2  200.21    7.13
   4   2   2  201.73    7.18
   5  -2   2   10.92    0.66
   5   2   2    8.32    1.09
   6  -2   2   73.06    3.11
   6   2   2   72.04    3.14
   7  -2   2   27.44    1.88
   7   2   2   28.65    2.04
   8  -2   2   18.75    2.02
   8   2   2   19.92    2.07
   9  -2   2    3.66    1.48
   9   2   2    3.22    1.60
  10  -2   2    0.58    1.77
  10   2   2    2.54    1.82
  12  -2   2    2.70    2.81
  12   2   2    1.05    2.79
  13  -3  -2   -3.66    2.12
  13   3  -2   -1.06    2.12
  12  -3  -2   -2.25    1.72
  12   3  -2    1.01    1.83
  11  -3  -2   -1.11    1.36
  11   3  -2   -0.64    1.48
  10  -3  -2    0.88    1.12
  10   3  -2    0.72    1.20
   9  -3  -2    1.95    0.87
   9   3  -2    2.06    1.03
   8  -3  -2    0.76    0.71
   8   3  -2    0.61    0.79
  -8   3   2    0.65    0.52
   7  -3  -2    1.05    0.56
   7   3  -2    2.23    0.65
  -7   3   2    1.54    0.43
   6  -3  -2    0.40    0.33
   6   3  -2   -0.12    0.34
  -6   3   2    0.43    0.24
   5  -3  -2   -0.20    0.21
  -5  -3   2   -0.51    0.19
  -5   3   2   -0.27    0.19
   5   3  -2   -0.24    0.29
   4  -3  -2    8.61    0.45
   4  -3  -2    7.70    0.42
   4  -3  -2    8.50    0.49
  -4  -3   2    7.96    0.41
   4   3  -2    7.69    0.53
  -4   3   2    8.90    0.36
  -4   3   2    7.98    0.52
   4   3  -2    8.20    0.51
   4   3  -2    8.10    0.43
   3  -3  -2    9.95    0.42
  -3  -3   2   10.13    0.42
   3  -3  -2   11.17    0.49
   3  -3  -2   10.53    0.41
  -3  -3   2    8.83    0.55
   3  -3  -2   10.83    0.53
   3   3  -2    9.75    0.49
  -3   3   2   10.02    0.54
   3   3  -2   10.35    0.46
   3   3  -2   10.79    0.55
  -3   3   2   10.16    0.47
  -3   3   2   10.58    0.40
   2  -3  -2   12.78    0.48
   2  -3  -2   12.89    0.47
  -2  -3   2   12.34    0.45
  -2  -3   2   12.26    0.43
   2  -3  -2   13.64    0.59
  -2  -3   2   11.91    0.57
   2  -3  -2   13.11    0.54
  -2  -3   2   12.47    0.50
  -2   3   2   12.20    0.53
   2   3  -2   12.33    0.49
  -2   3   2   12.20    0.57
  -2   3   2   12.75    0.47
   2   3  -2   12.96    0.57
   2   3  -2   12.85    0.51
  -2   3   2   13.14    0.46
  -1  -3   2    7.67    0.35
   1  -3  -2    7.67    0.30
   1  -3  -2    7.58    0.36
   1  -3  -2    9.31    0.52
  -1  -3   2    7.28    0.29
   1  -3  -2    7.55    0.39
  -1  -3   2    7.17    0.33
   1   3  -2    7.29    0.34
   1   3  -2    7.32    0.28
   1   3  -2    7.45    0.34
  -1   3   2    7.80    0.42
  -1   3   2    8.22    0.38
   1   3  -2    7.39    0.28
  -1   3   2    7.03    0.32
   0  -3   2    9.64    0.43
   0  -3  -2   11.13    0.62
   0  -3   2   11.55    0.52
   0  -3  -2   11.02    0.53
   0  -3   2    9.70    0.37
   0   3  -2    8.82    0.38
   0   3   2    9.42    0.49
   0   3  -2    9.94    0.41
   0   3   2   11.89    0.55
   1  -3   2   42.33    1.54
  -1  -3  -2   43.05    1.61
   1   3   2   42.02    1.61
  -1   3  -2   41.23    1.50
  -2  -3  -2    1.78    0.36
   2  -3   2    1.92    0.30
   2  -3   2    1.92    0.16
   2   3   2    2.39    0.39
  -2   3  -2    1.74    0.25
   3  -3   2   50.72    1.99
   3  -3   2   49.98    1.80
  -3  -3  -2   52.63    2.01
   3   3   2   50.14    2.07
  -3   3  -2   51.68    1.89
   4  -3   2    0.91    0.20
   4  -3   2    0.58    0.41
   4   3   2    0.73    0.43
   5  -3   2    3.28    0.42
   5   3   2    2.38    0.71
   6  -3   2   -0.09    0.76
   6   3   2   -0.54    0.78
   7  -3   2   -0.65    0.89
   7   3   2   -0.57    0.95
   8  -3   2   -0.25    1.13
   8   3   2   -0.13    1.22
   9  -3   2    0.69    1.40
   9   3   2    0.51    1.47
  10  -3   2    0.65    1.72
  10   3   2   -0.35    1.71
  11   3   2    0.21    3.73
  12  -3   2    0.33    2.61
  12   3   2   -1.30    2.73
  13  -4  -2    4.25    2.40
  13   4  -2    0.55    2.32
  12  -4  -2    0.13    1.82
  12   4  -2   -0.78    1.84
  11  -4  -2    0.20    1.37
  11   4  -2   -1.54    1.44
  10  -4  -2    0.10    1.06
  10   4  -2    0.17    1.19
   9  -4  -2   12.19    1.45
   9   4  -2   13.05    1.46
   8  -4  -2   13.15    1.20
   8   4  -2   11.64    1.34
  -8   4   2   14.12    1.21
   7  -4  -2   15.07    1.14
   7   4  -2   19.38    1.27
  -7   4   2   19.59    1.17
   6  -4  -2    1.10    0.44
  -6   4   2    1.04    0.27
   6   4  -2    1.25    0.45
  -5  -4   2   77.07    2.72
   5  -4  -2   77.57    2.76
   5   4  -2   78.82    2.86
  -5   4   2   78.74    2.86
  -4  -4   2   33.26    1.21
   4  -4  -2   31.96    1.24
   4  -4  -2   33.79    1.29
   4  -4  -2   32.56    1.20
   4   4  -2   31.80    1.32
   4   4  -2   30.94    1.29
  -4   4   2   32.58    1.15
  -4   4   2   32.98    1.31
   4   4  -2   32.08    1.21
   3  -4  -2   73.89    2.48
   3  -4  -2   73.86    2.55
   3  -4  -2   72.64    2.48
   3  -4  -2   77.08    2.60
  -3  -4   2   75.01    2.50
   3   4  -2   72.25    2.61
  -3   4   2   73.21    2.60
   3   4  -2   69.80    2.54
   3   4  -2   71.66    2.51
  -3   4   2   75.38    2.47
  -3   4   2   72.58    2.54
   2  -4  -2   14.93    0.62
  -2  -4   2   14.32    0.57
   2  -4  -2   14.61    0.54
   2  -4  -2   14.21    0.57
  -2  -4   2   14.49    0.56
   2  -4  -2   15.96    0.69
   2   4  -2   14.19    0.52
  -2   4   2   15.16    0.54
   2   4  -2   13.88    0.57
  -2   4   2   14.52    0.61
   2   4  -2   15.17    0.57
  -2   4   2   14.70    0.55
  -2   4   2   14.96    0.66
   2   4  -2   14.93    0.64
  -1  -4   2  136.44    4.89
  -1  -4   2  149.36    4.89
  -1  -4   2  140.63    4.90
   1  -4  -2  155.67    4.98
   1  -4  -2  149.92    4.89
   1  -4  -2  156.50    4.96
  -1   4   2  145.11    4.92
  -1   4   2  153.22    5.01
   1   4  -2  146.71    4.87
   1   4  -2  149.44    4.91
  -1   4   2  147.20    4.96
   1   4  -2  147.93    4.94
   1   4  -2  145.75    4.88
   0  -4   2  104.11    3.57
   0  -4   2  104.06    3.53
   0  -4  -2  111.73    3.68
   0  -4   2  101.39    3.59
   0  -4  -2  117.76    3.68
   0   4   2  103.75    3.63
   0   4   2  103.43    3.63
   0   4  -2  105.55    3.54
  -1  -4  -2    2.19    0.36
   1  -4   2    1.65    0.23
  -1   4  -2    1.87    0.21
   1   4   2    1.96    0.31
   2  -4   2  263.87    9.16
  -2  -4  -2  301.30    9.43
   2  -4   2  270.60    9.33
  -2   4  -2  288.95    9.27
   2   4   2  269.30    9.41
   3  -4   2   89.41    2.94
   3  -4   2   83.04    3.13
  -3  -4  -2   85.75    3.18
  -3   4  -2   88.90    3.04
   3   4   2   86.24    3.23
   4  -4   2   53.67    2.17
   4  -4   2   55.51    1.94
   4   4   2   52.75    2.26
   5  -4   2    2.03    0.74
   5  -4   2    1.80    0.24
   5   4   2    1.51    0.74
   6  -4   2    3.97    0.83
   6   4   2    3.53    0.93
   7  -4   2   12.45    1.46
   7   4   2    8.57    1.26
   8  -4   2    4.93    1.22
   8   4   2    6.69    1.33
   9  -4   2   -0.15    1.47
   9   4   2   -0.79    1.47
  10  -4   2    2.64    1.65
  10   4   2    2.90    1.95
  11  -4   2    0.98    3.75
  11   4   2    0.58    2.55
  12  -4   2   -3.35    2.80
  12   4   2   -4.42    2.73
  13  -5  -2    0.59    2.37
  13   5  -2    0.85    2.28
  12  -5  -2   -1.37    1.79
  12   5  -2    0.42    1.90
  11  -5  -2    0.25    1.40
  11   5  -2   -0.16    1.54
  10  -5  -2    0.80    1.14
  10   5  -2    0.30    1.25
   9  -5  -2    0.67    0.87
   9   5  -2    0.51    1.04
   8  -5  -2    5.35    0.87
  -8   5   2    4.45    0.68
   8   5  -2    3.98    0.97
   7  -5  -2    5.78    0.76
  -7   5   2    6.93    0.84
   7   5  -2    5.91    0.89
   6  -5  -2    0.95    0.63
   6   5  -2    1.17    0.43
  -6   5   2    0.97    0.28
  -5  -5   2    0.51    0.29
   5  -5  -2    0.25    0.20
  -5   5   2    0.32    0.20
   5   5  -2    0.13    0.33
   4  -5  -2  146.41    5.08
  -4  -5   2  154.07    5.01
   4  -5  -2  151.95    4.95
   4  -5  -2  143.43    5.02
   4  -5  -2  143.45    4.98
   4   5  -2  147.57    5.08
   4   5  -2  147.50    4.99
  -4   5   2  146.26    5.09
  -4   5   2  148.50    4.93
   4   5  -2  153.17    5.18
  -3  -5   2    5.56    0.24
   3  -5  -2    5.37    0.35
   3  -5  -2    5.87    0.42
   3  -5  -2    5.83    0.31
  -3  -5   2    5.73    0.38
   3  -5  -2    5.69    0.29
  -3   5   2    5.72    0.39
  -3   5   2    5.61    0.27
   3   5  -2    6.59    0.45
   3   5  -2    5.61    0.40
   3   5  -2    5.60    0.31
  -3   5   2    5.85    0.35
   2  -5  -2   -0.03    0.11
  -2  -5   2    0.30    0.16
   2  -5  -2    0.01    0.17
   2  -5  -2    0.05    0.07
   2  -5  -2    0.04    0.08
   2   5  -2    0.03    0.05
  -2   5   2    0.05    0.11
   2   5  -2    0.16    0.06
  -2   5   2    0.13    0.08
   2   5  -2    0.19    0.12
  -2   5   2    0.00    0.09
   2   5  -2   -0.07    0.12
  -2   5   2    0.11    0.07
  -1  -5   2    2.84    0.16
  -1  -5   2    2.70    0.16
   1  -5  -2    3.06    0.28
  -1  -5   2    2.88    0.20
   1  -5  -2    3.13    0.26
   1  -5  -2    2.66    0.18
  -1   5   2    2.75    0.22
   1   5  -2    2.63    0.23
   1   5  -2    2.93    0.17
  -1   5   2    3.00    0.18
  -1   5   2    3.36    0.39
  -1   5   2    3.38    0.25
   1   5  -2    3.14    0.19
   1   5  -2    2.51    0.16
   0  -5   2    4.17    0.22
   0  -5  -2    4.18    0.22
   0  -5  -2    4.49    0.38
   0  -5  -2    4.72    0.46
   0  -5   2    4.86    0.30
   0  -5   2    3.80    0.25
   0   5  -2    3.94    0.21
   0   5   2    4.02    0.32
   0   5   2    4.49    0.34
   0   5  -2    4.04    0.20
  -1  -5  -2   45.75    1.72
   1  -5   2   41.80    1.58
  -1   5  -2   44.89    1.54
   1   5   2   42.11    1.66
   1   5   2   44.06    1.72
   2  -5   2    8.01    0.51
  -2  -5  -2    8.11    0.66
   2   5   2    7.84    0.60
  -2   5  -2    8.65    0.45
   3  -5   2   14.55    0.85
   3  -5   2   16.34    0.62
  -3   5  -2   16.44    0.73
   3   5   2   14.22    0.92
   4  -5   2    5.81    0.66
   4  -5   2    6.89    0.42
   4   5   2    7.36    0.82
   5  -5   2    1.19    0.63
   5  -5   2    1.84    0.26
   5   5   2    1.52    0.77
   6  -5   2   -0.02    0.74
   6   5   2   -0.63    0.83
   7  -5   2    0.14    0.95
   7   5   2    0.75    0.98
   8  -5   2    0.32    1.16
   8   5   2    1.18    1.27
   9  -5   2    1.25    1.46
   9   5   2   -0.02    1.49
  10  -5   2   -0.99    1.57
  10   5   2    1.82    1.95
  11  -5   2    0.63    2.29
  11   5   2   -1.04    2.32
  12  -5   2   -0.08    2.81
  12   5   2    3.02    2.89
  13  -6  -2    2.50    2.44
  13   6  -2    2.98    2.35
  12  -6  -2   -0.62    2.04
  12   6  -2    2.82    2.00
  11  -6  -2    1.78    1.46
  11   6  -2   -0.98    1.50
  10  -6  -2    0.12    1.09
  10   6  -2   -1.27    1.19
   9  -6  -2   10.58    1.23
  -9   6   2   11.89    1.46
   9   6  -2   12.37    1.47
   8  -6  -2   27.69    1.63
   8   6  -2   28.18    1.80
  -8   6   2   27.77    1.63
   7  -6  -2    3.18    0.62
  -7   6   2    3.33    0.51
   7   6  -2    3.61    0.81
   6  -6  -2   39.60    1.61
  -6   6   2   40.71    1.66
   6   6  -2   33.82    1.80
   5  -6  -2   37.41    1.42
   5  -6  -2   36.22    1.34
  -5   6   2   36.73    1.50
   5   6  -2   35.73    1.54
   4  -6  -2   51.21    1.96
   4  -6  -2   54.78    1.84
   4  -6  -2   52.83    1.86
  -4  -6   2   50.89    1.78
   4  -6  -2   52.08    1.90
  -4  -6   2   52.10    1.91
   4   6  -2   52.07    1.86
   4   6  -2   48.87    1.95
  -4   6   2   58.42    1.85
  -4   6   2   49.40    1.96
   3  -6  -2   48.40    1.74
  -3  -6   2   46.83    1.63
   3  -6  -2   50.62    1.82
  -3  -6   2   48.37    1.75
   3  -6  -2   51.33    1.70
   3  -6  -2   48.22    1.68
  -3   6   2   47.56    1.66
  -3   6   2   47.76    1.73
   3   6  -2   48.50    1.69
  -3   6   2   47.75    1.79
   3   6  -2   46.19    1.75
  -2  -6   2  131.15    4.53
   2  -6  -2  130.51    4.48
   2  -6  -2  146.41    4.68
   2  -6  -2  138.89    4.53
  -2  -6   2  127.25    4.45
   2  -6  -2  139.62    4.56
  -2   6   2  139.78    4.48
   2   6  -2  133.95    4.46
  -2   6   2  129.16    4.53
  -2   6   2  131.89    4.49
   2   6  -2  136.95    4.60
   2   6  -2  134.33    4.48
  -2   6   2  137.98    4.61
   2   6  -2  128.20    4.51
  -1  -6   2  149.89    5.18
   1  -6  -2  152.85    5.20
  -1  -6   2  149.89    5.17
   1  -6  -2  168.01    5.29
  -1  -6   2  157.79    5.22
   1  -6  -2  160.88    5.28
   1   6  -2  157.73    5.18
  -1   6   2  154.46    5.26
  -1   6   2  164.03    5.20
  -1   6   2  164.90    5.38
  -1   6   2  157.49    5.24
   1   6  -2  149.49    5.20
   1   6  -2  151.42    5.19
   0  -6   2   77.11    2.79
   0  -6  -2   89.06    2.94
   0  -6   2   83.49    2.79
   0  -6  -2   82.67    2.79
   0  -6   2   79.56    2.80
   0  -6  -2   86.75    2.93
   0   6  -2   83.67    2.78
   0   6  -2   80.49    2.78
   0   6   2   80.93    2.87
   0   6   2   84.39    2.89
  -1  -6  -2    3.05    0.40
   1  -6   2    3.66    0.30
   1  -6   2    3.79    0.23
  -1   6  -2    3.20    0.25
   1   6   2    3.21    0.39
   1   6   2    4.46    0.53
  -2  -6  -2  376.18   12.25
   2  -6   2  346.34   12.11
  -2   6  -2  372.83   12.05
   2   6   2  361.85   12.24
   3  -6   2  287.67    9.73
   3  -6   2  280.73    9.53
   3   6   2  294.63    9.86
  -3   6  -2  292.07    9.63
   4  -6   2   13.52    0.61
   4  -6   2   12.49    0.87
   4   6   2   13.17    0.96
   5  -6   2   37.27    1.81
   5  -6   2   37.78    1.44
   5   6   2   37.87    1.98
   6  -6   2   20.76    1.53
   6  -6   2   19.87    0.96
   6   6   2   20.78    1.56
   7  -6   2   12.87    1.45
   7   6   2   14.60    1.61
   8  -6   2    3.41    1.19
   8   6   2    6.54    1.43
   9  -6   2   -0.63    1.38
   9   6   2   -1.52    1.49
  10  -6   2    0.90    1.79
  10   6   2   -1.40    1.74
  11  -6   2    1.64    2.28
  11   6   2    4.25    2.32
  12  -6   2    2.67    2.88
  12   6   2    2.44    2.84
  13  -7  -2    2.60    2.40
  13   7  -2    0.98    2.32
  12   7  -2   -1.84    1.90
  11  -7  -2    0.06    1.36
  11   7  -2    0.18    1.56
  10  -7  -2   -1.01    1.14
  10   7  -2    0.85    1.26
   9  -7  -2   12.22    1.34
   9   7  -2   11.72    1.48
  -9   7   2   11.58    1.37
   8  -7  -2    2.89    0.84
   8   7  -2    2.77    0.92
  -8   7   2    2.74    0.60
   7  -7  -2   11.04    0.95
  -7   7   2    9.96    0.93
   7   7  -2   10.22    1.07
   6  -7  -2    3.50    0.38
   6  -7  -2    3.12    0.48
  -6   7   2    4.60    0.55
   6   7  -2    3.56    0.77
   5  -7  -2    0.91    0.25
   5  -7  -2    0.63    0.22
  -5  -7   2    1.13    0.17
   5   7  -2    0.89    0.36
  -5   7   2    0.90    0.23
   4  -7  -2    9.00    0.54
  -4  -7   2    8.14    0.37
  -4  -7   2    7.07    0.57
   4  -7  -2    8.63    0.65
   4  -7  -2    8.00    0.44
   4  -7  -2    8.53    0.44
  -4   7   2    7.96    0.54
   4   7  -2    7.45    0.56
   4   7  -2    8.36    0.43
   3  -7  -2    9.27    0.43
   3  -7  -2    9.43    0.46
  -3  -7   2    9.09    0.38
   3  -7  -2    9.54    0.61
  -3  -7   2    8.91    0.54
   3  -7  -2    8.95    0.48
  -3   7   2    9.42    0.40
  -3   7   2   10.07    0.47
   3   7  -2    8.73    0.60
  -3   7   2    9.16    0.54
   3   7  -2    9.15    0.42
   3   7  -2    8.34    0.51
  -2  -7   2   18.41    0.79
   2  -7  -2   17.72    0.95
  -2  -7   2   18.18    0.67
   2  -7  -2   19.36    0.78
   2  -7  -2   18.82    0.76
   2  -7  -2   18.35    0.70
   2   7  -2   17.36    0.74
  -2   7   2   18.75    0.70
   2   7  -2   18.87    0.69
   2   7  -2   18.31    0.68
  -2   7   2   18.50    0.72
  -2   7   2   19.52    0.85
  -2   7   2   18.58    0.75
   1  -7  -2  257.98    8.43
  -1  -7   2  256.27    8.39
  -1  -7   2  239.91    8.33
   1  -7  -2  274.25    8.46
   1  -7  -2  243.25    8.35
   1   7  -2  260.23    8.33
  -1   7   2  261.31    8.55
   1   7  -2  241.48    8.35
   1   7  -2  243.42    8.33
  -1   7   2  260.54    8.36
  -1   7   2  248.77    8.40
  -1   7   2  247.99    8.41
   0  -7  -2   40.50    1.57
   0  -7  -2   43.15    1.59
   0  -7   2   40.79    1.43
   0  -7   2   41.11    1.43
   0  -7  -2   40.27    1.42
   0  -7   2   39.34    1.40
   0   7  -2   41.56    1.40
   0   7   2   38.38    1.51
   0   7  -2   40.22    1.41
   0   7   2   39.27    1.49
  -1  -7  -2   87.45    3.08
   1  -7   2   86.59    2.87
   1  -7   2   82.08    2.92
   1   7   2   84.83    3.03
  -1   7  -2   80.84    2.81
   1   7   2   86.95    3.03
  -1   7  -2   84.32    2.87
   2  -7   2    2.99    0.35
   2  -7   2    2.11    0.21
  -2  -7  -2    1.26    0.38
   2   7   2    1.65    0.38
  -2   7  -2    2.10    0.17
  -2   7  -2    3.00    0.26
   3  -7   2   10.37    0.48
   3  -7   2   10.51    0.65
   3   7   2    9.48    0.80
   4  -7   2    2.20    0.49
   4  -7   2    1.68    0.21
   4   7   2    2.05    0.59
   5  -7   2    0.14    0.61
   5  -7   2    0.83    0.22
   5   7   2    1.15    0.77
   6  -7   2    2.37    0.82
   6  -7   2    2.34    0.31
   6   7   2    4.19    1.08
   7  -7   2    0.07    0.96
   7   7   2   -0.55    1.00
   8  -7   2    0.67    1.08
   8   7   2   -0.74    1.31
   9  -7   2    1.86    1.48
   9   7   2   -0.46    1.51
  10  -7   2    0.60    1.95
  10   7   2   -0.23    1.70
  11  -7   2   -3.11    2.36
  11   7   2   -1.49    2.28
  12  -7   2   -1.42    2.79
  12   7   2   -0.82    2.56
  13  -8  -2    2.13    2.42
  13   8  -2    0.81    2.30
  12  -8  -2    4.02    2.29
  11  -8  -2   -0.92    1.38
  11   8  -2    0.55    1.50
  10  -8  -2    4.51    1.27
  10   8  -2    6.01    1.46
   9  -8  -2    9.36    1.21
  -9   8   2   10.49    1.34
   9   8  -2   11.74    1.44
   8  -8  -2   37.13    1.91
   8   8  -2   36.57    2.12
  -8   8   2   39.02    1.93
   7  -8  -2   -0.25    0.50
   7   8  -2    1.11    0.70
  -7   8   2    0.17    0.38
   6  -8  -2   70.65    2.68
  -6   8   2   72.83    2.87
   6   8  -2   71.91    2.85
  -5  -8   2   24.45    0.91
   5  -8  -2   24.59    0.99
   5  -8  -2   24.24    1.04
   5   8  -2   23.15    1.18
  -5   8   2   26.16    1.15
  -4  -8   2   80.37    2.71
   4  -8  -2   83.39    2.78
  -4  -8   2   78.61    2.87
   4  -8  -2   80.60    2.79
   4   8  -2   79.53    2.77
  -4   8   2   80.38    2.90
   4   8  -2   78.74    2.90
  -3  -8   2  280.04    9.74
   3  -8  -2  313.07   10.00
   3  -8  -2  309.31    9.83
   3  -8  -2  303.98    9.86
   3  -8  -2  286.20    9.79
  -3  -8   2  301.73    9.90
   3   8  -2  288.13    9.86
  -3   8   2  291.33    9.78
  -3   8   2  305.57    9.78
   3   8  -2  294.18    9.78
  -3   8   2  291.19    9.92
  -3   8   2  286.46    9.83
   2  -8  -2   36.38    1.36
  -2  -8   2   36.12    1.38
   2  -8  -2   37.72    1.36
   2  -8  -2   36.76    1.29
  -2  -8   2   34.88    1.25
   2   8  -2   34.79    1.32
  -2   8   2   36.27    1.28
  -2   8   2   37.49    1.44
  -2   8   2   35.97    1.33
  -2   8   2   36.46    1.31
   2   8  -2   36.43    1.27
   2   8  -2   35.59    1.25
  -1  -8   2  553.15   18.38
   1  -8  -2  596.81   18.46
   1  -8  -2  566.38   18.41
  -1  -8   2  539.30   18.32
  -1   8   2  569.31   18.56
   1   8  -2  523.78   18.34
  -1   8   2  570.08   18.34
  -1   8   2  543.36   18.39
  -1   8   2  560.72   18.40
   0  -8  -2    6.36    0.50
   0  -8  -2    5.83    0.54
   0  -8   2    5.74    0.33
   0  -8  -2    5.81    0.31
   0  -8   2    6.06    0.33
   0  -8   2    6.35    0.29
   0   8  -2    6.04    0.31
   0   8   2    5.71    0.40
   0   8  -2    6.78    0.31
   0   8   2    6.04    0.42
   1  -8   2   18.58    0.81
  -1  -8  -2   20.71    1.00
  -1  -8  -2   18.90    0.76
   1  -8   2   20.15    0.77
   1   8   2   19.24    0.91
  -1   8  -2   20.94    0.76
   1   8   2   21.26    0.96
  -1   8  -2   18.94    0.73
  -2  -8  -2  233.88    7.60
   2  -8   2  210.71    7.28
   2   8   2  211.33    7.41
  -2   8  -2  204.14    7.12
  -2   8  -2  221.81    7.20
   3  -8   2   20.69    0.91
   3  -8   2   22.92    1.03
  -3   8  -2   22.56    0.84
   3   8   2   21.76    1.18
   4  -8   2   99.75    3.42
   4  -8   2  100.27    3.66
   5  -8   2    1.88    0.28
   5  -8   2    1.99    0.70
   5   8   2    1.80    0.79
   6  -8   2   13.46    1.23
   6  -8   2   11.14    0.71
   6   8   2   12.85    1.51
   7  -8   2   38.05    2.25
   7   8   2   46.94    2.60
   8  -8   2   -0.70    1.06
   8   8   2    0.83    1.27
   9  -8   2    1.22    1.58
   9   8   2    1.71    1.53
  10  -8   2   -0.51    1.84
  10   8   2   -0.17    1.80
  11  -8   2    0.20    2.43
  11   8   2    1.31    2.37
  12  -8   2    2.32    3.09
  12   8   2   -4.59    2.69
  13  -9  -2    1.89    2.49
  13   9  -2   -1.99    2.21
  12  -9  -2    0.03    1.88
  12   9  -2   -0.61    3.40
  11  -9  -2   -0.62    1.41
  11   9  -2   -0.13    1.50
  10  -9  -2    0.63    1.09
  10   9  -2   -1.88    1.18
   9  -9  -2   -0.32    0.93
   9   9  -2    0.41    1.00
  -9   9   2    0.29    0.59
   8  -9  -2    9.00    1.06
   8   9  -2    7.84    1.12
  -8   9   2    9.25    1.13
   7  -9  -2   13.14    1.02
  -7  -9   2   12.96    0.63
  -7   9   2   15.40    1.08
   7   9  -2   12.80    1.22
  -6  -9   2    5.42    0.39
   6  -9  -2    6.14    0.63
   6   9  -2    5.28    0.77
  -5  -9   2    7.73    0.39
   5  -9  -2    7.15    0.49
   5  -9  -2    6.82    0.63
  -5   9   2    6.69    0.61
   5   9  -2    7.71    0.70
   4  -9  -2   14.94    0.68
   4  -9  -2   14.91    0.67
  -4  -9   2   14.60    0.60
   4   9  -2   15.26    0.65
   4   9  -2   14.67    0.78
  -4   9   2   15.20    0.78
   3  -9  -2   29.22    1.14
  -3  -9   2   28.24    1.03
   3  -9  -2   29.31    1.14
  -3  -9   2   27.93    1.21
   3  -9  -2   27.38    1.36
   3  -9  -2   30.26    1.09
   3   9  -2   28.68    1.06
  -3   9   2   30.67    1.12
  -3   9   2   28.86    1.08
  -3   9   2   29.58    1.23
   3   9  -2   27.93    1.17
  -2  -9   2   49.32    1.70
  -2  -9   2   48.37    1.83
   2  -9  -2   50.16    1.80
   2  -9  -2   51.38    1.74
   2  -9  -2   48.54    1.81
   2   9  -2   50.51    1.71
  -2   9   2   48.02    1.72
  -2   9   2   50.36    1.76
  -2   9   2   48.58    1.77
   2   9  -2   50.41    1.68
   2   9  -2   46.03    1.76
  -2   9   2   51.81    1.91
  -1  -9   2   23.23    0.94
   1  -9  -2   22.24    0.88
  -1  -9   2   22.85    0.87
   1  -9  -2   24.95    0.98
   1  -9  -2   24.19    1.01
  -1   9   2   25.87    1.22
  -1   9   2   24.28    0.96
  -1   9   2   23.26    0.93
  -1   9   2   23.43    0.88
   1   9  -2   22.74    0.90
   1   9  -2   23.75    0.87
   0  -9  -2  132.95    4.54
   0  -9  -2  133.00    4.51
   0  -9   2  132.25    4.39
   0  -9   2  129.55    4.36
   0  -9  -2  129.34    4.37
   0  -9   2  129.84    4.30
   0   9  -2  124.17    4.36
   0   9   2  125.93    4.42
   0   9   2  128.24    4.46
   0   9  -2  134.42    4.35
   1  -9   2    8.18    0.45
   1  -9   2    7.51    0.42
  -1  -9  -2    7.97    0.40
  -1  -9  -2    8.17    0.69
   1   9   2    8.98    0.60
   1   9   2    6.66    0.52
  -1   9  -2    7.84    0.40
  -1   9  -2    7.63    0.43
   2  -9   2    2.38    0.34
  -2   9  -2    3.12    0.29
   2   9   2    2.26    0.37
   2   9   2    1.36    0.40
  -2   9  -2    2.75    0.20
   3  -9   2    5.85    0.53
   3   9   2    7.25    0.71
  -3   9  -2    7.06    0.37
   4  -9   2   23.14    1.02
   4  -9   2   23.78    1.22
   4   9   2   23.77    1.41
   5  -9   2    0.89    0.57
   5  -9   2    0.10    0.24
   5   9   2   -0.48    0.61
   6  -9   2    0.06    0.27
   6  -9   2    0.28    0.77
   6   9   2    0.55    0.85
   7  -9   2    9.50    1.25
   7   9   2    8.38    1.42
   8  -9   2    1.52    1.18
   8   9   2   -0.62    1.24
   9  -9   2    2.96    1.60
   9   9   2    3.73    1.61
  10  -9   2   -0.25    1.96
  10   9   2    1.23    1.89
  11  -9   2    0.00    2.44
  11   9   2   -1.96    2.20
  12  -9   2   -0.74    3.10
  12   9   2   -1.10    2.69
  13 -10  -2    0.33    2.45
  13  10  -2    1.02    2.35
  12 -10  -2    2.95    1.94
  12  10  -2    0.24    1.93
  11 -10  -2    1.95    1.57
  11  10  -2    3.28    1.64
 -10 -10   2    4.40    0.50
  10 -10  -2    5.10    1.38
 -10  10   2    3.04    0.92
  10  10  -2    5.12    1.41
   9 -10  -2   15.52    1.56
  -9 -10   2   13.15    0.75
   9  10  -2   13.31    1.52
  -9  10   2   13.43    1.45
  -8 -10   2    4.04    0.43
   8 -10  -2    4.54    0.90
  -8  10   2    3.92    0.65
   8  10  -2    4.46    1.02
  -7 -10   2   20.58    0.85
   7 -10  -2   18.84    1.21
   7  10  -2   19.29    1.43
  -7  10   2   22.03    1.28
  -6 -10   2   -0.01    0.18
   6 -10  -2    0.18    0.42
  -6  10   2    0.29    0.32
   6  10  -2    0.36    0.59
   5 -10  -2   74.39    2.79
  -5 -10   2   78.67    2.67
  -5  10   2   80.10    2.90
   4 -10  -2   31.79    1.26
  -4 -10   2   31.80    1.16
   4 -10  -2   33.13    1.25
   4  10  -2   31.83    1.36
  -4  10   2   32.89    1.36
   4  10  -2   31.99    1.20
   3 -10  -2   22.72    0.95
   3 -10  -2   23.36    0.97
  -3 -10   2   22.41    0.85
   3 -10  -2   22.57    0.91
   3  10  -2   23.72    0.86
  -3  10   2   24.30    0.93
  -3  10   2   21.73    1.04
  -3  10   2   23.25    0.91
   3  10  -2   22.30    0.98
   2 -10  -2  165.53    5.39
  -2 -10   2  152.48    5.39
   2 -10  -2  163.92    5.36
   2 -10  -2  158.75    5.30
  -2 -10   2  153.75    5.26
  -2  10   2  154.84    5.32
  -2  10   2  158.63    5.32
   2  10  -2  165.16    5.27
   2  10  -2  158.82    5.23
  -2  10   2  154.49    5.46
   2  10  -2  152.12    5.33
   1 -10  -2   46.22    1.66
   1 -10  -2   42.39    1.57
  -1 -10   2   41.74    1.63
  -1 -10   2   44.99    1.56
   1 -10  -2   44.82    1.71
  -1  10   2   42.23    1.63
   1  10  -2   41.64    1.58
   1  10  -2   45.82    1.56
  -1  10   2   49.61    1.63
  -1  10   2   43.75    1.89
  -1  10   2   44.59    1.61
   0 -10   2   27.14    1.08
   0 -10  -2   29.53    1.05
   0 -10  -2   28.76    1.24
   0 -10   2   27.45    1.05
   0 -10  -2   28.64    1.25
   0  10  -2   29.03    1.03
   0  10   2   27.91    1.10
   0  10  -2   25.18    1.03
   0  10   2   28.37    1.15
  -1 -10  -2    0.70    0.19
   1 -10   2    0.75    0.20
   1  10   2    0.99    0.32
   1  10   2    0.54    0.19
  -1  10  -2    0.70    0.20
  -1  10  -2    0.51    0.14
   2 -10   2   -0.14    0.21
  -2 -10  -2    0.06    0.16
  -2  10  -2    0.12    0.09
  -2  10  -2    0.19    0.18
   2  10   2    0.21    0.27
   2  10   2    0.47    0.30
   3 -10   2   97.40    3.61
  -3  10  -2  103.23    3.43
   3  10   2  103.79    3.78
  -4  10  -2    0.44    0.19
   4  10   2    0.70    0.60
   5 -10   2    2.00    0.71
   5 -10   2    1.46    0.36
   5  10   2    1.56    0.83
   6 -10   2   11.25    1.23
   6 -10   2    7.35    0.70
   6  10   2   12.30    1.39
   7 -10   2    6.88    1.22
   7  10   2    6.80    1.36
   8 -10   2    7.39    1.51
   8  10   2    4.78    1.47
   9 -10   2   -0.14    1.60
   9  10   2    1.88    1.63
  10 -10   2    0.13    1.94
  10  10   2    2.18    1.97
  11 -10   2   -0.41    2.48
  11  10   2    1.29    2.40
  12 -10   2    1.43    3.26
  12  10   2   -1.27    2.75
  13 -11  -2    1.57    2.45
  13  11  -2   -4.60    2.25
  12 -11  -2   -0.80    2.04
  12  11  -2    3.49    2.07
  11 -11  -2   -1.25    1.45
  11  11  -2    1.48    1.63
  10 -11  -2   -0.78    1.20
 -10 -11   2    0.68    0.47
 -10  11   2    0.42    0.79
  10  11  -2    0.44    1.27
   9 -11  -2   -0.85    0.89
  -9 -11   2   -0.32    0.30
  -9  11   2   -0.49    0.61
   9  11  -2    1.22    1.08
  -8 -11   2   -0.15    0.23
   8 -11  -2    0.06    0.72
  -8  11   2    0.01    0.50
   8  11  -2    0.24    0.90
  -7 -11   2    1.42    0.26
   7 -11  -2    1.36    0.60
   7  11  -2    1.75    0.79
  -7  11   2    1.28    0.47
   6 -11  -2   10.48    0.77
  -6 -11   2   10.79    0.54
  -6  11   2   11.18    0.87
   6  11  -2   11.50    1.04
   5 -11  -2    0.75    0.30
  -5 -11   2    0.29    0.19
   5  11  -2    0.34    0.51
  -5  11   2    0.26    0.23
  -4 -11   2    1.84    0.21
  -4  11   2    1.64    0.30
   4  11  -2    2.59    0.42
   4  11  -2    1.38    0.17
  -3 -11   2   14.83    0.61
   3 -11  -2   14.49    0.73
   3 -11  -2   15.37    0.71
   3 -11  -2   14.24    0.66
   3  11  -2   15.63    0.61
  -3  11   2   15.69    0.68
  -3  11   2   15.52    0.68
   3  11  -2   14.12    0.73
  -3  11   2   15.32    0.81
  -2 -11   2   14.57    0.58
   2 -11  -2   13.91    0.67
   2 -11  -2   14.27    0.62
   2 -11  -2   12.98    0.72
  -2  11   2   14.09    0.63
   2  11  -2   12.98    0.65
  -2  11   2   14.41    0.83
  -2  11   2   14.12    0.64
   2  11  -2   13.47    0.51
   2  11  -2   14.61    0.59
   1 -11  -2    0.45    0.15
  -1 -11   2    0.76    0.17
   1 -11  -2    0.40    0.17
   1 -11  -2    0.72    0.31
  -1  11   2    1.30    0.42
  -1  11   2    0.57    0.13
   1  11  -2    0.76    0.18
   1  11  -2    0.73    0.16
  -1  11   2    0.69    0.21
   0 -11   2    2.88    0.28
   0 -11  -2    3.34    0.28
   0 -11  -2    3.06    0.52
   0  11  -2    2.67    0.24
   0  11   2    4.04    0.41
   0  11   2    3.22    0.33
   0  11  -2    3.21    0.28
  -1 -11  -2    9.10    0.47
   1 -11   2    9.01    0.50
   1  11   2    8.48    0.60
  -1  11  -2    9.50    0.60
  -1  11  -2    9.20    0.46
   1  11   2    9.97    0.61
   2 -11   2   26.15    1.14
  -2 -11  -2   27.16    1.06
   2  11   2   26.35    1.29
  -2  11  -2   27.78    1.01
   2  11   2   28.81    1.34
   3 -11   2    0.40    0.32
  -3 -11  -2    0.02    0.21
  -3  11  -2    0.46    0.14
   4 -11   2   11.71    0.95
  -4  11  -2   11.42    0.59
   4  11   2   10.51    1.18
   5 -11   2   -0.60    0.61
   5  11   2    0.59    0.80
   6 -11   2    0.38    0.76
   6  11   2   -0.53    0.82
   7 -11   2    0.32    1.02
   7  11   2    0.61    1.01
   8 -11   2    8.54    1.48
   8  11   2    7.51    1.57
   9 -11   2    3.10    1.53
   9  11   2    2.93    1.71
  10 -11   2    0.92    1.99
  10  11   2    3.09    2.07
  11 -11   2    5.19    2.67
  11  11   2   -0.97    2.31
  13 -12  -2    1.99    2.61
  13  12  -2    0.65    2.36
  12 -12  -2    2.15    2.09
  12  12  -2    2.57    1.98
  11 -12  -2    0.37    1.62
  11  12  -2    1.16    1.62
  10 -12  -2    2.16    1.40
  10  12  -2    3.39    1.41
 -10  12   2    2.81    0.88
  -9 -12   2   25.48    1.15
   9 -12  -2   28.16    1.94
  -9  12   2   27.96    1.88
   9  12  -2   30.30    2.20
   8 -12  -2   10.14    1.13
  -8 -12   2    9.49    0.59
  -8  12   2    9.47    1.17
   8  12  -2   10.28    1.28
   7 -12  -2   13.09    1.09
  -7 -12   2   14.31    0.68
   7  12  -2   13.23    1.35
  -7  12   2   15.16    1.15
   6 -12  -2   56.42    2.25
  -6 -12   2   57.10    2.03
  -6  12   2   58.48    2.34
   6  12  -2   56.72    2.44
   5 -12  -2   64.38    2.39
  -5 -12   2   64.93    2.23
  -5  12   2   63.97    2.62
   5  12  -2   62.49    2.53
  -4 -12   2   88.15    3.06
   4 -12  -2   89.18    3.16
  -4  12   2   90.89    3.28
   4  12  -2   91.45    3.08
   3 -12  -2   65.75    2.37
   3 -12  -2   65.97    2.42
  -3 -12   2   64.98    2.31
  -3  12   2   68.22    2.53
  -3  12   2   66.81    2.38
   3  12  -2   66.44    2.45
   3  12  -2   69.75    2.30
  -3  12   2   70.08    2.38
  -2 -12   2  153.24    5.20
   2 -12  -2  153.04    5.24
   2 -12  -2  162.89    5.30
  -2  12   2  155.48    5.25
   2  12  -2  162.12    5.21
  -2  12   2  152.25    5.27
   2  12  -2  149.92    5.28
  -2  12   2  155.12    5.44
   1 -12  -2  170.92    5.55
   1 -12  -2  160.87    5.46
  -1 -12   2  159.98    5.44
  -1  12   2  163.12    5.78
   1  12  -2  157.82    5.48
  -1  12   2  163.26    5.53
   1  12  -2  162.67    5.43
  -1  12   2  161.07    5.47
   0 -12   2  206.42    7.02
   0 -12  -2  213.60    7.03
   0  12   2  208.53    7.06
   0  12  -2  202.60    7.03
   0  12   2  208.94    7.13
   0  12  -2  221.47    7.01
  -1 -12  -2   48.10    1.67
   1 -12   2   46.42    1.56
   1 -12   2   46.67    1.71
  -1  12  -2   42.15    1.74
   1  12   2   46.19    1.83
  -1  12  -2   45.00    1.64
   1  12   2   46.33    1.75
   2 -12   2   74.95    2.70
  -2 -12  -2   74.42    2.63
   2  12   2   74.26    2.85
   2  12   2   78.24    2.83
  -2  12  -2   73.72    2.59
   3 -12   2  174.20    5.99
  -3 -12  -2  166.94    5.85
   3  12   2  165.93    6.13
  -3  12  -2  178.13    5.80
   3  12   2  181.56    6.18
   4 -12   2   45.28    1.98
  -4  12  -2   46.87    1.71
   4  12   2   48.57    2.22
   5 -12   2    6.10    0.85
  -5  12  -2    6.42    0.57
   5  12   2    5.87    0.98
   6 -12   2   19.87    1.63
   6  12   2   19.72    1.67
   7 -12   2    4.72    1.20
   7  12   2    8.00    1.49
   8 -12   2   11.63    1.72
   8  12   2    9.05    1.74
   9 -12   2    0.91    1.64
   9  12   2    3.91    1.82
  10 -12   2   -1.92    2.03
  11 -12   2    1.69    2.64
  11  12   2    1.55    2.43
  12 -13  -2    0.56    2.18
  12  13  -2   -0.05    1.92
  11 -13  -2    1.14    1.86
  11  13  -2    0.57    1.70
  10 -13  -2   -0.52    1.27
 -10  13   2   -1.08    0.77
  10  13  -2    0.91    1.36
  -9 -13   2    2.09    0.39
   9 -13  -2    2.39    1.09
  -9  13   2    2.31    0.73
   9  13  -2    2.17    1.20
  -8 -13   2   -0.18    0.26
   8 -13  -2    0.50    0.77
   8  13  -2   -1.22    0.85
  -8  13   2    0.06    0.51
   7 -13  -2    1.87    0.61
  -7 -13   2    2.96    0.33
   7  13  -2    2.20    0.83
  -7  13   2    1.89    0.53
  -6 -13   2    3.02    0.35
   6 -13  -2    2.39    0.50
  -6  13   2    2.63    0.48
   6  13  -2    3.15    0.73
  -5 -13   2    5.66    0.40
   5 -13  -2    5.29    0.61
   5  13  -2    5.96    0.72
  -5  13   2    5.64    0.70
   5  13  -2    6.32    0.49
   4 -13  -2   11.29    0.68
  -4 -13   2   11.67    0.54
  -4  13   2   11.09    0.76
   4  13  -2   11.61    0.86
   4  13  -2   11.88    0.55
  -3 -13   2    4.25    0.32
   3 -13  -2    3.88    0.42
   3 -13  -2    3.80    0.43
  -3  13   2    5.04    0.57
  -3  13   2    4.27    0.36
   3  13  -2    4.20    0.28
   3  13  -2    4.27    0.46
  -3  13   2    3.97    0.38
  -2 -13   2   12.10    0.56
   2 -13  -2   12.64    0.67
   2 -13  -2   12.12    0.60
  -2  13   2   13.07    0.65
  -2  13   2   14.24    0.91
   2  13  -2   13.41    0.60
   2  13  -2   11.77    0.65
  -2  13   2   13.31    0.61
   1 -13  -2   68.45    2.38
  -1 -13   2   67.34    2.36
   1 -13  -2   67.53    2.48
  -1  13   2   71.36    2.79
   1  13  -2   68.60    2.36
  -1  13   2   67.35    2.39
  -1  13   2   66.49    2.45
   1  13  -2   65.87    2.40
   0 -13   2   20.71    0.86
   0 -13  -2   21.23    0.87
   0  13  -2   20.85    0.84
   0  13   2   19.96    0.95
   0  13  -2   21.69    0.88
   0  13   2   20.68    0.89
   1 -13   2    0.17    0.21
  -1 -13  -2   -0.17    0.16
   1 -13   2    0.19    0.06
   1  13   2    0.18    0.15
  -1  13  -2    1.19    0.32
   1  13   2    0.13    0.30
  -1  13  -2    0.24    0.19
  -2 -13  -2   13.69    0.67
   2 -13   2   14.45    0.75
  -2  13  -2   14.10    0.66
   2  13   2   16.41    0.92
   3 -13   2   10.44    0.75
  -3 -13  -2   10.08    0.66
   3  13   2   12.11    1.06
  -3  13  -2   10.00    0.53
   3  13   2    9.31    0.92
  -4 -13  -2    1.09    0.33
   4 -13   2    1.35    0.59
   4  13   2    1.54    0.72
  -4  13  -2    1.08    0.22
   5 -13   2   11.44    1.19
  -5 -13  -2   11.02    0.69
   5  13   2   10.15    1.19
  -5  13  -2   11.43    0.67
   6 -13   2    0.36    0.81
   6  13   2   -0.47    0.99
   7 -13   2    3.36    1.13
   7  13   2    4.65    1.25
   8 -13   2    0.74    1.37
   8  13   2    1.87    1.46
   9 -13   2    0.50    1.68
   9  13   2    0.99    1.76
  10  13   2    0.40    2.03
  11 -13   2    1.71    2.60
  11  13   2    0.29    2.50
  12 -14  -2   -0.66    2.23
  12  14  -2    0.55    1.94
  11 -14  -2   -0.75    2.80
  11  14  -2    0.98    1.78
  10 -14  -2    2.51    1.43
  10  14  -2    3.61    1.48
 -10  14   2    2.77    0.93
  -9 -14   2    4.08    0.46
   9 -14  -2    3.90    1.15
  -9  14   2    2.14    0.75
   9  14  -2    3.56    1.24
  -8 -14   2    8.41    0.59
   8 -14  -2   10.39    1.18
   8  14  -2    9.58    1.27
  -8  14   2   10.36    1.25
  -7 -14   2    5.00    0.43
   7 -14  -2    5.03    0.80
   7  14  -2    4.26    0.91
  -7  14   2    4.51    0.67
  -6 -14   2    1.00    0.25
   6 -14  -2    1.28    0.52
  -6  14   2    0.52    0.40
   6  14  -2    0.65    0.64
   5 -14  -2   51.54    1.97
  -5 -14   2   50.44    1.80
   5  14  -2   46.81    2.10
   5  14  -2   48.33    1.82
  -5  14   2   52.38    2.08
  -4 -14   2   15.07    0.66
   4 -14  -2   14.76    0.77
   4  14  -2   14.25    0.92
   4  14  -2   15.08    0.65
   3 -14  -2    1.39    0.25
   3 -14  -2    2.58    0.36
  -3 -14   2    2.20    0.25
   3  14  -2    1.68    0.40
  -3  14   2    2.15    0.38
   3  14  -2    2.21    0.22
  -3  14   2    1.78    0.28
   2 -14  -2   45.59    1.72
  -2 -14   2   42.13    1.60
  -2  14   2   47.00    1.94
  -2  14   2   43.70    1.69
   2  14  -2   45.52    1.64
  -2  14   2   45.63    1.65
   1 -14  -2   18.50    0.78
  -1 -14   2   17.21    0.75
   1 -14  -2   18.61    0.94
  -1  14   2   17.74    0.85
   1  14  -2   17.44    0.75
  -1  14   2   17.58    0.76
   1  14  -2   14.11    0.95
  -1  14   2   21.57    1.37
   0 -14   2    4.20    0.37
   0 -14  -2    4.25    0.37
   0  14  -2    5.34    0.42
   0  14   2    4.52    0.46
   0  14   2    4.62    0.39
   1 -14   2    0.63    0.28
   1 -14   2    1.00    0.12
  -1 -14  -2    0.62    0.22
  -1  14  -2    0.95    0.25
   1  14   2    1.20    0.41
  -1  14  -2    1.47    0.37
   1  14   2    0.64    0.19
  -2 -14  -2    3.86    0.46
   2 -14   2    3.47    0.43
   2 -14   2    3.82    0.28
   2  14   2    4.15    0.62
   2  14   2    5.67    0.64
  -2  14  -2    4.42    0.40
   3 -14   2    4.34    0.36
  -3 -14  -2    4.15    0.44
   3 -14   2    3.97    0.70
   3  14   2    4.09    0.76
  -3  14  -2    4.45    0.38
   3  14   2    3.71    0.51
  -4 -14  -2    1.21    0.36
   4 -14   2    2.57    0.66
  -4  14  -2    1.74    0.24
   4  14   2    1.72    0.79
   5 -14   2    2.37    0.78
  -5 -14  -2    1.12    0.36
  -5  14  -2    1.55    0.29
   5  14   2    2.01    0.92
   6 -14   2    1.23    0.84
  -6 -14  -2    1.48    0.45
   6  14   2    2.57    1.08
  -7 -14  -2    0.05    0.45
   7 -14   2   -0.65    1.00
   7  14   2    0.74    1.24
   8 -14   2    2.96    1.48
   8  14   2    1.28    1.32
   9 -14   2   -0.84    1.53
   9  14   2    0.82    1.79
 -10 -14  -2    0.74    0.87
  10 -14   2    2.22    2.27
  10  14   2   -0.54    1.94
  11 -14   2    1.14    2.89
  11  14   2   -3.10    2.33
  12 -15  -2   -1.16    2.22
  12  15  -2    1.56    2.01
  11 -15  -2    0.76    1.74
  11  15  -2   -1.47    2.18
  10 -15  -2   -0.61    1.34
  10  15  -2    0.53    1.36
 -10  15   2    0.09    0.86
  -9 -15   2    0.80    0.37
   9 -15  -2    0.65    1.06
   9  15  -2    0.43    1.14
  -9  15   2    0.03    0.70
  -8 -15   2    0.28    0.31
   8 -15  -2   -0.37    0.79
   8  15  -2   -0.91    0.92
  -8  15   2   -0.41    0.55
  -7 -15   2    2.87    0.35
   7 -15  -2    2.19    0.65
   7  15  -2    1.59    0.84
  -7  15   2    2.23    0.58
  -6 -15   2   14.46    0.67
   6 -15  -2   14.49    1.02
   6  15  -2   12.66    1.15
  -6  15   2   12.37    1.09
   5 -15  -2   11.27    0.76
  -5 -15   2   12.08    0.59
   5  15  -2   11.87    0.98
   5  15  -2   10.38    0.59
  -5  15   2   11.35    0.91
  -4 -15   2   98.24    3.31
   4 -15  -2   95.37    3.41
   4  15  -2   91.58    3.51
   4  15  -2   99.31    3.28
  -4  15   2   96.62    3.57
   3 -15  -2   35.23    1.40
  -3 -15   2   36.04    1.33
  -3  15   2   35.53    1.40
   3  15  -2   35.06    1.49
   3  15  -2   35.83    1.24
   2 -15  -2   29.21    1.19
   2 -15  -2   31.08    1.27
  -2 -15   2   29.85    1.15
   2  15  -2   28.93    1.26
  -2  15   2   29.31    1.23
   2  15  -2   28.98    1.16
  -2  15   2   32.65    1.18
  -1 -15   2    9.59    0.51
   1 -15  -2    8.60    0.54
   1 -15  -2    9.88    0.76
  -1  15   2    9.90    0.52
  -1  15   2    9.84    0.61
   1  15  -2    9.53    0.61
   0 -15   2   42.70    1.63
   0  15  -2   42.80    1.66
   0  15   2   45.33    2.09
   0  15   2   44.42    1.64
  -1 -15  -2    4.80    0.63
   1 -15   2    4.50    0.45
  -1  15  -2    6.80    0.79
   1  15   2    4.40    0.58
  -1  15  -2    5.93    0.48
   1  15   2    4.02    0.45
   2 -15   2   40.98    1.63
  -2 -15  -2   39.84    1.53
   2 -15   2   39.15    1.41
  -2  15  -2   39.16    1.52
   2  15   2   38.98    1.77
   2  15   2   41.60    1.66
   3 -15   2    4.06    0.61
   3 -15   2    5.32    0.38
  -3 -15  -2    5.13    0.48
  -3  15  -2    4.91    0.42
   3  15   2    3.98    0.51
   3  15   2    4.70    0.74
   4 -15   2    1.83    0.65
  -4 -15  -2    2.54    0.43
   4  15   2    1.76    0.73
   4  15   2    1.69    0.56
  -4  15  -2    2.01    0.26
   5 -15   2    4.09    0.88
  -5 -15  -2    3.18    0.48
   5  15   2    2.14    0.89
  -5  15  -2    2.83    0.34
   6 -15   2    3.66    1.04
  -6 -15  -2    5.54    0.61
   6  15   2    3.78    1.12
  -7 -15  -2    0.29    0.50
   7 -15   2   -1.00    1.13
   7  15   2   -0.05    1.13
   8 -15   2    0.72    1.42
  -8 -15  -2   -0.05    0.57
   8  15   2   -0.59    1.36
   9 -15   2    0.73    1.86
  -9 -15  -2    0.93    0.71
   9  15   2    2.22    1.81
 -10 -15  -2    0.79    0.88
  10 -15   2    5.23    2.50
  10  15   2   -0.37    2.12
  11 -15   2    1.58    2.85
  11  15   2   -2.51    2.36
  12 -16  -2   -0.74    2.20
  12  16  -2    1.35    2.01
  11 -16  -2    1.75    1.89
  11  16  -2   -1.22    1.59
  10 -16  -2    1.69    1.43
 -10  16   2    1.16    0.95
  10  16  -2    1.97    1.40
   9 -16  -2    0.33    1.13
  -9  16   2   -0.02    0.69
   9  16  -2    0.99    1.14
  -8 -16   2    3.48    0.41
   8 -16  -2    5.18    1.03
   8  16  -2    2.74    1.06
  -8  16   2    3.13    0.72
   7 -16  -2    1.15    0.73
  -7 -16   2    1.09    0.30
   7  16  -2    1.13    0.79
  -7  16   2    0.95    0.53
  -6 -16   2    2.29    0.31
   6 -16  -2    2.26    0.60
  -6  16   2    1.62    0.48
   6  16  -2    2.64    0.75
   5 -16  -2    9.45    0.80
  -5 -16   2   10.24    0.55
  -5  16   2   11.27    0.92
   5  16  -2    8.92    0.55
   5  16  -2    9.72    1.01
  -4 -16   2   60.54    2.16
   4 -16  -2   60.83    2.29
  -4  16   2   62.94    2.46
   4  16  -2   60.54    2.12
   4  16  -2   58.93    2.39
  -3 -16   2   24.20    0.97
   3 -16  -2   24.46    1.09
   3  16  -2   22.67    1.15
  -3  16   2   23.89    1.09
  -3  16   2   24.80    1.32
  -2 -16   2   78.71    2.79
   2 -16  -2   80.64    2.85
   2 -16  -2   80.27    2.91
  -2  16   2   81.15    2.80
  -2  16   2   86.00    3.18
  -2  16   2   76.02    3.00
   2  16  -2   79.65    2.91
   1 -16  -2  188.09    6.42
  -1 -16   2  192.54    6.40
   1 -16  -2  192.25    6.53
  -1  16   2  190.44    6.39
  -1  16   2  194.50    6.53
  -1  16   2  199.06    6.89
   1  16  -2  174.00    6.43
   0 -16  -2   38.98    1.49
   0 -16   2   39.01    1.49
   0  16   2   38.39    1.48
   0  16  -2   38.12    1.52
   0  16   2   39.72    1.66
   1 -16   2   78.53    2.91
  -1 -16  -2   82.36    2.89
   1  16   2   86.43    2.93
  -1  16  -2   80.60    3.05
  -1  16  -2   79.68    2.89
   1  16   2   82.92    3.08
   2 -16   2  105.36    3.51
  -2 -16  -2  103.22    3.64
  -2  16  -2  102.84    3.63
   2  16   2  102.30    3.85
   2  16   2  106.97    3.72
  -3 -16  -2   48.07    1.86
   3 -16   2   48.75    2.03
   3 -16   2   46.35    1.75
   3  16   2   50.25    2.07
   3  16   2   48.89    2.21
  -3  16  -2   49.80    1.79
   4 -16   2   32.23    1.72
  -4 -16  -2   33.60    1.42
   4  16   2   35.32    1.92
   4  16   2   35.45    1.92
  -4  16  -2   35.47    1.36
  -5 -16  -2   42.73    1.71
   5 -16   2   41.52    2.11
   5  16   2   39.41    2.35
   5  16   2   42.31    2.27
  -5  16  -2   40.63    1.60
  -6 -16  -2    1.55    0.48
   6 -16   2    1.91    1.08
   6  16   2    1.15    1.05
   7 -16   2   16.59    1.83
  -7 -16  -2   17.57    1.08
   7  16   2   15.27    1.76
   8 -16   2    3.11    1.62
  -8 -16  -2    3.19    0.69
   8  16   2    4.71    1.67
   9 -16   2    4.12    1.99
  -9 -16  -2    2.55    0.80
   9  16   2    2.11    1.88
 -10 -16  -2   -0.54    0.92
  10 -16   2   -0.03    2.31
  10  16   2   -1.46    2.14
  11 -16   2   -0.02    3.14
  11  16   2    4.45    2.62
  12 -17  -2    4.78    2.45
  12  17  -2   -2.35    1.93
  11 -17  -2   -2.59    1.77
 -11  17   2    0.80    1.28
  11  17  -2    0.90    1.63
  10 -17  -2    1.42    1.54
 -10  17   2    0.72    0.97
  10  17  -2   -0.63    1.39
   9 -17  -2    1.32    1.15
  -9  17   2    0.63    0.76
   9  17  -2   -0.67    1.13
  -8 -17   2    3.70    0.43
   8 -17  -2    3.43    0.98
  -8  17   2    3.24    0.74
   8  17  -2    4.47    1.11
  -7 -17   2   -0.38    0.28
   7 -17  -2   -0.40    0.66
   7  17  -2    0.56    0.83
  -7  17   2    0.36    0.51
   6 -17  -2    2.62    0.64
  -6 -17   2    2.48    0.33
   6  17  -2    2.73    0.80
  -6  17   2    2.62    0.56
   5 -17  -2    5.85    0.67
  -5 -17   2    4.94    0.44
  -5  17   2    4.28    0.58
   5  17  -2    5.55    0.78
   5  17  -2    4.92    0.46
   4 -17  -2    9.30    0.68
  -4 -17   2    9.07    0.52
  -4  17   2    8.23    0.89
   4  17  -2    9.13    0.48
   4  17  -2    9.01    0.85
  -3 -17   2    4.82    0.42
   3 -17  -2    4.95    0.53
   3  17  -2    4.66    0.57
  -3  17   2    5.22    0.53
  -3  17   2    3.81    0.57
   2 -17  -2   61.66    2.40
   2 -17  -2   62.63    2.34
  -2 -17   2   66.24    2.29
  -2  17   2   66.81    2.41
   2  17  -2   60.48    2.39
  -2  17   2   66.65    2.70
  -2  17   2   65.23    2.28
   1 -17  -2    0.57    0.32
  -1 -17   2    0.54    0.27
   1 -17  -2   -0.32    0.32
  -1  17   2    1.53    0.68
   1  17  -2    0.55    0.36
  -1  17   2    0.38    0.42
  -1  17   2    0.10    0.15
   0 -17   2   78.83    2.78
   0 -17  -2   76.64    2.77
   0  17   2   79.75    2.75
   0  17  -2   76.60    2.80
   0  17   2   77.22    2.90
  -1 -17  -2    0.56    0.33
   1 -17   2    0.54    0.32
  -1  17  -2    0.88    0.41
   1  17   2    0.36    0.50
  -1  17  -2    0.96    0.34
   1  17   2    0.12    0.18
   2 -17   2   12.12    0.54
   2 -17   2   11.77    0.82
  -2 -17  -2   13.19    0.75
  -2  17  -2   11.96    0.73
   2  17   2   12.41    1.06
   2  17   2   12.91    0.78
  -3 -17  -2    2.44    0.43
   3 -17   2    2.84    0.63
   3 -17   2    2.51    0.36
   3  17   2    3.26    0.81
  -3  17  -2    1.67    0.26
   3  17   2    2.24    0.40
  -4 -17  -2    5.65    0.65
   4 -17   2    4.77    0.77
  -4  17  -2    5.98    0.51
   4  17   2    3.74    0.62
   4  17   2    5.31    0.91
  -5 -17  -2   -0.23    0.44
   5 -17   2    0.06    0.80
   5  17   2   -0.02    0.58
   5  17   2    0.14    0.77
  -5  17  -2   -0.36    0.25
   6 -17   2   -0.07    1.00
  -6 -17  -2    0.31    0.50
   6  17   2    2.29    1.17
   7 -17   2    0.02    1.22
  -7 -17  -2   -0.18    0.52
   7  17   2    1.11    1.32
  -8 -17  -2    0.55    0.65
   8 -17   2   -0.62    1.49
   8  17   2    2.19    1.56
   9 -17   2    2.69    2.17
  -9 -17  -2    0.63    0.81
   9  17   2   -3.83    3.22
 -10 -17  -2    0.55    1.01
  10 -17   2    2.55    2.56
  10  17   2   -1.50    2.15
  11 -18  -2   -0.73    2.04
  11  18  -2   -0.71    1.68
 -11  18   2    0.34    1.30
  10 -18  -2   -1.80    2.53
 -10  18   2   -1.29    0.97
  10  18  -2   -0.29    1.56
   9 -18  -2    2.57    1.24
   9  18  -2    2.32    1.24
  -9  18   2    1.82    0.83
  -8 -18   2    0.06    0.34
   8 -18  -2   -0.42    0.89
   8  18  -2   -0.43    0.96
  -8  18   2    0.77    0.65
   7 -18  -2    1.20    0.70
  -7 -18   2    0.96    0.32
  -7  18   2    0.78    0.56
   7  18  -2    0.61    0.84
   6 -18  -2    2.04    0.64
  -6 -18   2    2.65    0.35
  -6  18   2    1.79    0.52
   6  18  -2    2.62    0.77
  -5 -18   2    3.66    0.40
   5 -18  -2    2.56    0.53
  -5  18   2    2.07    0.50
   5  18  -2    4.02    0.72
   4 -18  -2    3.44    0.54
  -4 -18   2    3.70    0.38
   4  18  -2    3.03    0.60
   4  18  -2    4.06    0.34
  -4  18   2    3.57    0.59
   3 -18  -2   92.79    3.22
  -3 -18   2   88.16    3.12
  -3  18   2   90.14    3.21
   3  18  -2   84.06    3.26
  -3  18   2   91.23    3.46
  -2 -18   2   20.90    0.92
   2 -18  -2   20.88    1.01
  -2  18   2   21.07    1.43
  -2  18   2   22.07    0.90
   2  18  -2   20.48    1.07
  -2  18   2   21.19    1.09
   1 -18  -2   11.41    0.69
  -1 -18   2   10.84    0.65
  -1  18   2   12.95    0.61
  -1  18   2   13.46    1.55
  -1  18   2   12.62    0.87
   1  18  -2   10.84    0.74
   0 -18   2   31.85    1.33
   0 -18  -2   30.84    1.32
   0  18   2   33.68    1.28
   0  18  -2   32.46    1.36
   0  18   2   34.36    1.52
  -1 -18  -2    8.30    0.60
   1  18   2    8.56    0.90
  -1  18  -2    8.92    0.66
  -1  18  -2    8.52    0.93
   1  18   2    8.35    0.57
   2 -18   2    0.25    0.11
  -2 -18  -2    0.16    0.32
   2 -18   2    0.48    0.48
   2  18   2    0.40    0.59
   2  18   2    0.38    0.20
  -2  18  -2    0.32    0.26
   3 -18   2   13.41    1.00
   3 -18   2   13.51    0.62
  -3 -18  -2   12.76    0.82
   3  18   2   12.58    1.22
  -3  18  -2   12.78    0.72
   3  18   2   12.74    0.92
  -4 -18  -2    0.08    0.41
   4 -18   2    0.55    0.64
   4  18   2    0.02    0.46
   4  18   2    0.41    0.72
  -4  18  -2    0.19    0.23
  -5 -18  -2    0.71    0.45
   5 -18   2   -0.07    0.86
  -5  18  -2   -0.10    0.25
   5  18   2   -0.18    0.59
   5  18   2   -0.16    0.81
  -6 -18  -2    9.37    0.89
   6 -18   2    7.70    1.23
   6  18   2    5.37    0.95
   6  18   2   10.61    1.47
  -6  18  -2    7.85    0.77
   7 -18   2   -0.33    1.16
  -7 -18  -2    1.24    0.63
   7  18   2    1.20    1.36
   7  18   2   -0.82    0.95
   8 -18   2   -0.11    1.72
  -8 -18  -2    1.44    0.74
   8  18   2    1.70    1.57
  -9 -18  -2    0.03    0.87
   9  18   2    0.85    1.81
  10 -18   2   -0.40    2.69
 -10 -18  -2    1.51    1.04
  10  18   2   -0.60    2.11
  11 -19  -2    0.13    2.08
  11  19  -2    0.92    1.79
 -11  19   2   -1.47    1.24
  10 -19  -2    0.73    1.62
 -10  19   2   -0.36    1.04
  10  19  -2   -0.35    1.58
   9 -19  -2   -0.63    1.16
   9  19  -2   -0.69    1.18
  -9  19   2   -0.27    0.80
  -8 -19   2    1.18    0.42
   8 -19  -2    1.47    1.06
  -8  19   2    1.49    0.68
   8  19  -2    1.20    1.07
  -7 -19   2    2.94    0.40
   7 -19  -2    3.09    0.91
  -7  19   2    2.60    0.66
   7  19  -2    1.81    0.93
  -6 -19   2    0.79    0.30
   6 -19  -2    0.06    0.61
  -6  19   2    0.57    0.49
   6  19  -2   -0.35    0.69
   5 -19  -2    0.00    0.45
  -5 -19   2   -0.23    0.26
  -5  19   2    0.17    0.43
   5  19  -2    0.74    0.63
   4 -19  -2    0.26    0.44
  -4 -19   2    0.20    0.26
   4  19  -2    0.38    0.12
  -4  19   2    0.00    0.41
   4  19  -2    0.08    0.51
   3 -19  -2    0.28    0.39
  -3 -19   2   -0.02    0.23
   3  19  -2    0.04    0.45
  -3  19   2    0.10    0.45
  -3  19   2    0.06    0.40
   2 -19  -2    0.47    0.35
  -2 -19   2    0.97    0.30
  -2  19   2    0.93    0.56
   2  19  -2    0.57    0.43
  -2  19   2    0.50    0.43
  -2  19   2    0.50    0.16
   1 -19  -2    1.77    0.38
  -1 -19   2    1.65    0.36
  -1  19   2    1.79    0.74
   1  19  -2    1.78    0.43
  -1  19   2    1.26    0.19
  -1  19   2    1.68    0.46
   0 -19   2    2.60    0.44
   0 -19  -2    2.68    0.44
   0  19   2    2.82    0.38
   0  19   2    2.39    0.53
   0  19  -2    3.07    0.47
   1 -19   2    1.12    0.46
  -1 -19  -2    0.67    0.34
   1  19   2    0.84    0.21
  -1  19  -2    0.63    0.44
  -1  19  -2    1.57    0.39
   1  19   2    1.43    0.58
  -2 -19  -2    0.64    0.39
   2 -19   2    0.30    0.44
   2  19   2    0.35    0.62
   2  19   2    0.41    0.23
  -2  19  -2    0.37    0.29
   3 -19   2    0.50    0.17
   3 -19   2    1.10    0.64
  -3 -19  -2    0.96    0.43
  -3  19  -2    1.22    0.27
   3  19   2    0.81    0.31
   3  19   2    0.88    0.66
  -4 -19  -2   -0.07    0.44
   4 -19   2    0.06    0.72
   4  19   2    0.11    0.42
   4  19   2    0.34    0.75
  -4  19  -2    0.34    0.27
  -5 -19  -2    2.49    0.51
   5 -19   2    3.41    1.02
   5  19   2    4.46    1.01
   5  19   2    1.88    0.64
  -5  19  -2    2.76    0.38
   6 -19   2    0.76    1.00
  -6 -19  -2    0.55    0.58
  -6  19  -2    0.51    0.35
   6  19   2    0.47    0.74
   6  19   2    1.54    1.16
  -7 -19  -2   -0.51    0.59
   7 -19   2    0.24    1.37
   7  19   2   -0.37    0.88
   7  19   2    0.47    1.35
   8 -19   2    1.07    1.82
  -8 -19  -2   -0.05    0.71
   8  19   2   -1.57    1.08
   8  19   2    1.23    1.56
  -9 -19  -2    0.26    0.89
   9 -19   2    3.66    2.18
   9  19   2    1.28    1.88
   9  19   2   -2.64    1.34
  10 -19   2   -0.69    2.78
  10  19   2   -3.98    1.61
  10  19   2   -2.86    2.16
  11 -20  -2   -0.66    2.20
  11  20  -2    2.47    1.77
  10 -20  -2    2.11    1.82
 -10  20   2    0.52    1.09
  10  20  -2    0.98    1.50
   9 -20  -2    1.35    1.38
   9  20  -2    2.07    1.32
  -9  20   2    2.10    0.93
   8 -20  -2    4.06    1.19
   8  20  -2    4.39    1.17
  -8  20   2    4.13    0.83
   7 -20  -2    7.55    1.03
  -7 -20   2    8.37    0.70
   7  20  -2    8.14    1.16
  -7  20   2    9.86    1.33
   6 -20  -2    8.11    0.96
  -6 -20   2    7.54    0.62
   6  20  -2    7.70    1.01
  -6  20   2    8.64    1.15
  -5 -20   2    5.23    0.52
   5 -20  -2    5.17    0.71
   5  20  -2    4.86    0.82
  -5  20   2    4.53    0.68
   4 -20  -2   32.11    1.47
  -4 -20   2   30.31    1.25
  -4  20   2   29.55    1.65
   4  20  -2   28.66    1.51
   3 -20  -2   58.49    2.24
  -3 -20   2   56.94    2.11
  -3  20   2   57.83    2.23
   3  20  -2   55.82    2.29
  -3  20   2   56.46    2.50
   2 -20  -2   40.34    1.62
  -2 -20   2   39.66    1.54
   2 -20  -2   31.95    1.73
   2  20  -2   40.62    1.69
  -2  20   2   40.17    2.03
  -2  20   2   40.83    1.65
   1 -20  -2   29.46    1.29
  -1 -20   2   27.94    1.22
  -1  20   2   29.69    1.14
  -1  20   2   30.74    1.99
   1  20  -2   27.31    1.30
  -1  20   2   27.47    1.35
   0 -20   2   39.98    1.67
   0 -20  -2   41.43    1.66
   0  20   2   41.65    1.55
   0  20   2   41.32    1.82
   0  20  -2   41.26    1.69
  -1 -20  -2   31.65    1.36
   1 -20   2   31.36    1.44
  -1  20  -2   29.92    1.34
   1  20   2   31.86    1.61
  -1  20  -2   29.65    1.60
   1  20   2   31.48    1.27
   2 -20   2   51.04    2.07
  -2 -20  -2   51.29    1.95
   2  20   2   50.02    1.92
   2  20   2   46.82    2.16
  -2  20  -2   48.67    1.97
  -3 -20  -2    4.77    0.57
   3 -20   2    4.13    0.73
   3  20   2    3.50    0.42
  -3  20  -2    4.82    0.58
   3  20   2    4.87    0.92
  -4 -20  -2   14.96    0.94
   4 -20   2   12.51    1.35
  -4  20  -2   12.37    0.80
   4  20   2   12.62    1.18
   4  20   2   14.01    1.45
  -5 -20  -2    1.75    0.50
   5 -20   2    2.84    0.97
  -5  20  -2    2.06    0.37
   5  20   2    2.44    0.98
   5  20   2    1.74    0.59
   6 -20   2    5.40    1.23
   6  20   2    3.35    0.82
   6  20   2    5.79    1.39
  -7 -20  -2    3.17    0.74
   7 -20   2    6.39    1.50
   7  20   2    1.72    0.97
   7  20   2    1.75    1.41
   8 -20   2    1.90    2.02
  -8 -20  -2   -0.07    0.76
   8  20   2   -0.74    1.14
   9 -20   2    0.68    2.25
  -9 -20  -2   -0.48    0.96
   9  20   2   -2.34    1.27
   9  20   2   -0.95    1.93
  10 -20   2   -0.19    2.89
  10  20   2    3.64    2.40
  10  20   2   -2.42    1.59
  11 -21  -2   -0.07    2.19
  11  21  -2   -0.52    1.74
  10 -21  -2    2.72    1.78
 -10  21   2   -0.79    1.07
  10  21  -2   -1.64    1.47
  -9  21   2   -0.50    0.91
   9  21  -2   -1.45    1.73
   8 -21  -2    2.04    1.17
  -8  21   2    1.11    0.79
   8  21  -2    1.96    1.09
   7 -21  -2    1.03    0.95
  -7 -21   2    0.83    0.48
  -7  21   2    1.43    0.66
   7  21  -2    0.38    0.91
   6 -21  -2    5.94    0.92
  -6 -21   2    5.10    0.53
   6  21  -2    5.63    0.94
  -6  21   2    3.72    0.71
  -5 -21   2    1.39    0.38
   5 -21  -2    2.12    0.65
  -5  21   2    1.05    0.53
   5  21  -2    1.22    0.70
   4 -21  -2    8.06    0.80
  -4 -21   2    8.22    0.63
   4  21  -2    7.60    0.83
  -4  21   2    8.63    1.12
  -3 -21   2    4.93    0.54
   3 -21  -2    7.00    0.79
  -3  21   2    5.32    0.78
   3  21  -2    5.67    0.73
  -3  21   2    4.80    0.61
  -2 -21   2    0.50    0.44
   2 -21  -2    1.75    0.49
  -2  21   2    0.73    0.60
   2  21  -2    1.61    0.52
  -2  21   2    1.15    0.52
   1 -21  -2   10.92    0.81
  -1 -21   2    9.86    0.76
  -1  21   2   11.02    0.96
  -1  21   2   10.11    0.56
  -1  21   2   12.62    1.64
   1  21  -2   10.15    0.84
   0 -21   2   -0.12    0.40
   0 -21  -2    0.22    0.36
   0  21   2    0.22    0.55
   0  21  -2    0.43    0.44
   0  21   2    0.08    0.16
   1 -21   2    0.44    0.47
  -1 -21  -2    0.33    0.41
  -1  21  -2   -0.05    0.46
  -1  21  -2    0.34    0.43
   1  21   2   -0.22    0.61
   1  21   2    0.01    0.17
   2 -21   2    0.87    0.53
  -2 -21  -2    0.37    0.44
   2  21   2    0.30    0.22
  -2  21  -2    0.87    0.34
   2  21   2    1.03    0.70
  -3 -21  -2    0.53    0.46
   3 -21   2    0.06    0.71
  -3  21  -2    0.44    0.28
   3  21   2    0.10    0.25
   3  21   2   -0.20    0.71
   4 -21   2    0.96    0.82
  -4 -21  -2    1.64    0.52
   4  21   2    0.88    0.45
  -4  21  -2    1.24    0.32
   4  21   2    0.58    0.94
  -5 -21  -2   -0.24    0.51
   5 -21   2    0.59    1.05
   5  21   2   -0.32    0.52
   5  21   2    0.14    1.01
  -5  21  -2   -0.19    0.31
   6 -21   2    1.44    1.29
  -6 -21  -2    0.96    0.63
   6  21   2   -0.99    0.67
   6  21   2    0.20    1.21
   7 -21   2    0.45    1.54
  -7 -21  -2    0.65    0.71
   7  21   2    0.35    1.34
   7  21   2   -1.43    0.87
   8 -21   2    3.68    2.23
  -8 -21  -2    0.17    0.84
   8  21   2    1.09    1.73
   8  21   2   -2.27    1.10
   9 -21   2    0.90    2.46
  -9 -21  -2   -1.41    0.94
   9  21   2   -0.22    1.96
   9  21   2   -2.67    1.36
  10 -22  -2    3.11    2.00
 -10  22   2    0.59    1.19
  10  22  -2    1.78    1.55
   9 -22  -2    1.60    1.55
   9  22  -2    1.94    1.32
  -9  22   2    0.79    1.02
   8 -22  -2   11.29    1.45
   8  22  -2   11.25    1.48
  -8  22   2    7.99    1.08
  -7 -22   2   12.56    1.03
   7 -22  -2   13.83    1.63
   7  22  -2   14.14    1.67
  -7  22   2   12.70    1.52
   6 -22  -2   13.03    1.32
  -6  22   2   13.66    1.40
   6  22  -2   14.04    1.38
   5 -22  -2    7.40    0.85
  -5  22   2    5.98    0.77
   5  22  -2    9.05    1.01
   4 -22  -2   26.45    1.39
   4  22  -2   28.07    1.54
  -4  22   2   28.85    1.71
   3 -22  -2   26.57    1.29
  -3 -22   2   24.11    1.27
   3  22  -2   26.15    1.39
  -3  22   2   25.31    1.33
  -3  22   2   26.99    1.71
   2 -22  -2   16.53    0.98
  -2 -22   2   15.39    0.95
   2  22  -2   16.37    1.07
  -2  22   2   17.18    1.58
  -2  22   2   17.21    1.13
   1 -22  -2   20.22    1.09
  -1 -22   2   18.53    1.06
   1  22  -2   19.19    1.07
  -1  22   2   20.25    0.85
  -1  22   2   19.72    1.23
  -1  22   2   21.66    1.89
   0 -22  -2   11.26    0.86
   0 -22   2   10.14    0.85
   0  22   2   11.11    0.97
   0  22  -2   11.19    0.87
   0  22   2   10.74    0.59
   1 -22   2   23.91    1.32
  -1 -22  -2   26.62    1.23
   1  22   2   24.32    1.05
  -1  22  -2   22.82    1.57
   1  22   2   24.47    1.47
  -1  22  -2   24.59    1.24
   2 -22   2   22.89    1.41
  -2 -22  -2   25.92    1.25
  -2  22  -2   23.94    1.27
   2  22   2   24.18    1.11
   2  22   2   23.53    1.55
  -3 -22  -2    1.86    0.54
   3 -22   2    1.78    0.81
  -3  22  -2    1.27    0.35
   3  22   2    1.22    0.32
   3  22   2    2.54    0.91
   4 -22   2    2.80    0.88
  -4 -22  -2    3.09    0.57
   4  22   2    3.17    0.96
   4  22   2    2.18    0.48
  -4  22  -2    2.23    0.37
   5 -22   2    1.60    1.04
  -5 -22  -2    2.81    0.66
   5  22   2    2.47    1.17
   5  22   2    1.01    0.56
  -6 -22  -2    0.43    0.63
   6 -22   2    1.28    1.32
   6  22   2    0.51    1.17
   6  22   2   -1.05    0.65
  -7 -22  -2    0.90    0.71
   7 -22   2    1.07    1.73
   7  22   2    3.08    1.52
   7  22   2   -0.25    0.88
   8 -22   2    1.44    2.11
  -8 -22  -2   -0.28    0.87
   8  22   2   -2.31    1.11
   8  22   2   -0.10    1.82
   9 -22   2    4.56    2.77
  -9 -22  -2   -0.02    1.06
   9  22   2   -2.05    1.87
   9  22   2   -3.78    1.82
  10 -23  -2    1.94    2.04
  10  23  -2   -0.85    1.57
   9 -23  -2   -0.50    1.55
   9  23  -2   -0.82    1.29
  -9  23   2   -0.49    1.02
   8 -23  -2   -0.33    1.87
   8  23  -2    0.58    1.12
  -8  23   2   -0.57    0.83
   7 -23  -2   -0.16    1.06
   7  23  -2    1.44    1.03
  -7  23   2    1.33    0.76
   6 -23  -2   -0.83    0.77
  -6 -23   2    1.18    0.56
   6  23  -2   -1.14    0.79
  -6  23   2    0.74    0.64
  -5 -23   2    0.54    0.53
   5 -23  -2    0.40    0.73
  -5  23   2    0.46    0.58
   5  23  -2    1.32    0.78
   4 -23  -2   -0.68    0.55
  -4 -23   2    0.27    0.45
  -4  23   2   -0.18    0.55
   4  23  -2   -0.28    0.61
   3 -23  -2    1.87    0.58
  -3 -23   2    1.03    0.50
   3  23  -2    0.35    0.60
  -3  23   2    0.72    0.64
  -3  23   2    2.16    0.61
  -2 -23   2    0.95    0.48
   2 -23  -2    2.03    0.57
  -2  23   2    1.69    0.57
   2  23  -2    1.18    0.55
  -2  23   2    0.15    0.68
  -1 -23   2   -0.24    0.47
   1 -23  -2   -0.27    0.47
  -1  23   2   -0.02    0.83
  -1  23   2   -0.26    0.55
   1  23  -2    0.33    0.51
   0 -23  -2    3.24    0.55
   0 -23   2    2.82    0.58
   0  23   2    3.26    0.73
   0  23  -2    3.63    0.63
   0  23   2    3.76    0.40
   1 -23   2    0.60    0.59
  -1 -23  -2    0.63    0.43
  -1  23  -2   -0.44    0.56
   1  23   2    0.43    0.20
  -1  23  -2    0.73    0.49
   1  23   2    0.70    0.63
   2 -23   2   16.37    1.27
  -2 -23  -2   13.79    0.95
   2  23   2   15.79    1.40
   2  23   2   15.96    0.83
   3 -23   2    0.68    0.82
  -3 -23  -2    2.10    0.57
  -3  23  -2    1.71    0.40
   3  23   2    1.29    0.31
   3  23   2    2.68    0.82
  -4 -23  -2    0.90    0.58
   4 -23   2    1.13    0.97
   4  23   2    0.21    0.95
  -4  23  -2    0.15    0.33
   4  23   2    0.52    0.40
   5 -23   2    1.52    1.17
  -5 -23  -2    0.12    0.62
   5  23   2    0.10    0.52
   5  23   2    1.32    1.12
   6 -23   2    0.26    1.47
  -6 -23  -2   -0.38    0.65
   6  23   2   -0.78    1.26
   6  23   2   -0.92    0.66
  -7 -23  -2    0.81    0.79
   7 -23   2    0.32    1.73
   7  23   2   -0.80    0.84
   7  23   2    1.65    1.64
   8 -23   2   -0.28    2.24
  -8 -23  -2    1.45    1.00
   8  23   2   -0.23    1.77
   9 -23   2   -0.94    2.59
   9  23   2   -0.32    2.06
  10 -24  -2    0.21    2.14
  10  24  -2   -0.94    1.60
   9 -24  -2    3.93    1.82
   9  24  -2   -0.55    1.34
  -9  24   2    0.00    1.02
   8 -24  -2    4.06    1.48
   8  24  -2    3.14    1.26
  -8  24   2    2.23    0.99
   7 -24  -2    0.10    1.14
   7  24  -2    1.76    1.08
  -7  24   2   -0.39    0.78
  -6 -24   2    1.40    0.63
   6 -24  -2    4.07    1.05
   6  24  -2    2.69    0.96
  -6  24   2    1.83    0.71
   5 -24  -2    1.18    0.78
  -5 -24   2    0.84    0.55
  -5  24   2    1.63    0.67
   5  24  -2    1.89    0.82
  -4 -24   2    0.88    0.56
   4 -24  -2    0.63    0.65
  -4  24   2    1.14    0.67
   4  24  -2    1.35    0.69
   3 -24  -2    6.42    0.82
  -3 -24   2    5.54    0.67
  -3  24   2    5.65    0.90
  -3  24   2    7.12    0.81
   3  24  -2    6.39    0.84
  -2 -24   2    3.84    0.64
   2 -24  -2    3.64    0.69
  -2  24   2    2.84    0.82
  -2  24   2    3.95    0.71
   2  24  -2    2.88    0.64
  -1 -24   2    1.24    0.55
   1 -24  -2    1.73    0.57
  -1  24   2    2.49    0.68
   1  24  -2    2.14    0.60
  -1  24   2    1.28    0.94
   0 -24  -2    7.03    0.76
   0 -24   2    6.61    0.75
   0  24   2    4.20    1.30
   0  24   2    5.64    0.44
   0  24   2    7.88    0.94
   0  24  -2    5.93    0.71
  -1 -24  -2    7.84    0.86
   1 -24   2    8.95    1.03
  -1  24  -2    8.09    0.87
   1  24   2    8.78    1.02
   1  24   2    8.28    0.55
  -2 -24  -2    1.44    0.52
   2 -24   2    0.95    0.70
   2  24   2    1.01    0.24
   2  24   2    2.28    0.87
  -2  24  -2    1.45    0.54
  -3 -24  -2    5.14    0.67
   3 -24   2    3.95    0.89
   3  24   2    4.45    0.92
   3  24   2    3.44    0.40
   4 -24   2    1.50    1.05
  -4 -24  -2    0.90    0.58
   4  24   2    2.42    1.04
  -4  24  -2    0.25    0.38
   4  24   2    0.06    0.40
  -5 -24  -2    4.29    0.75
   5 -24   2    6.33    1.45
   5  24   2    6.21    1.38
   5  24   2    3.33    0.60
   6 -24   2   -1.76    1.49
  -6 -24  -2    0.57    0.72
   6  24   2    0.13    1.36
   6  24   2   -0.43    0.61
   7 -24   2    0.22    3.01
  -7 -24  -2    2.60    0.91
   7  24   2   -0.88    0.78
   7  24   2    1.53    1.52
  -8 -24  -2   -0.70    0.99
   8 -24   2    1.48    2.38
   8  24   2    0.28    1.86
   9 -25  -2    3.85    1.93
   9  25  -2   -0.13    1.38
   8 -25  -2   -0.56    1.39
  -8  25   2   -0.44    0.99
   8  25  -2   -0.53    1.21
   7 -25  -2    0.12    1.30
  -7  25   2    0.02    0.83
   7  25  -2    0.07    1.22
   6 -25  -2   -0.48    0.87
   6  25  -2    0.18    0.91
  -6  25   2   -0.03    0.71
  -5 -25   2   -0.36    0.55
   5 -25  -2    0.17    0.75
   5  25  -2    1.07    0.83
  -5  25   2    1.13    0.71
   4 -25  -2    0.21    0.67
  -4 -25   2    1.00    0.60
  -4  25   2    0.76    0.69
   4  25  -2    0.92    0.75
  -3 -25   2    0.13    0.54
   3 -25  -2   -0.61    0.56
  -3  25   2   -0.29    0.70
  -3  25   2   -0.77    0.57
   3  25  -2    0.14    0.65
   2 -25  -2   -0.33    0.58
  -2 -25   2   -0.49    0.51
  -2  25   2    0.46    0.64
   2  25  -2   -0.04    0.58
  -2  25   2   -0.29    0.77
   1 -25  -2    0.88    0.57
  -1 -25   2    0.36    0.57
   1  25  -2    0.59    0.56
  -1  25   2    0.37    0.60
  -1  25   2   -0.22    0.95
   0 -25  -2    1.14    0.55
   0 -25   2    0.46    0.64
   0  25   2    0.12    1.12
   0  25  -2    0.80    0.55
   0  25  -2   -0.29    0.91
   0  25   2    0.47    0.71
  -1 -25  -2    3.49    0.70
   1 -25   2    3.92    0.79
  -1  25  -2    2.67    0.77
   1  25   2    3.97    0.81
   1  25   2    3.90    0.43
   2 -25   2   -0.09    0.81
  -2 -25  -2    0.21    0.51
  -2  25  -2   -0.30    0.56
   2  25   2    0.48    0.22
   2  25   2   -0.71    0.79
  -3 -25  -2    4.14    0.73
   3 -25   2    4.37    1.10
   3  25   2    3.88    1.03
   3  25   2    3.06    0.37
  -3  25  -2    3.27    0.57
   4 -25   2    0.34    1.04
  -4 -25  -2    0.33    0.65
   4  25   2    0.05    0.42
   4  25   2    0.80    1.00
   5 -25   2   -0.20    1.37
  -5 -25  -2    0.04    0.71
   5  25   2   -0.77    1.04
   6 -25   2    1.70    1.66
  -6 -25  -2   -0.20    0.84
   6  25   2    0.22    1.48
   7 -25   2   -2.90    1.97
  -7 -25  -2    0.69    0.95
   7  25   2    3.82    1.74
   8 -25   2    4.37    2.49
  -8 -25  -2   -0.29    1.16
   8  25   2   -2.00    1.82
   9 -26  -2    2.74    2.02
   9  26  -2    3.52    1.49
   8 -26  -2    1.34    1.55
   8  26  -2    0.14    1.22
  -8  26   2   -0.52    0.98
   7 -26  -2    6.55    1.53
   7  26  -2    5.67    1.29
  -7  26   2    3.13    1.01
   6 -26  -2   -0.34    1.08
  -6  26   2    0.03    0.80
   6  26  -2    0.20    1.01
  -5 -26   2   11.85    1.13
   5 -26  -2   13.85    1.51
   5  26  -2   12.18    1.41
  -5  26   2   14.85    1.64
   4 -26  -2    3.19    0.81
  -4 -26   2    4.91    0.74
  -4  26   2    3.84    0.84
   4  26  -2    4.55    0.91
   3 -26  -2    7.78    0.96
  -3 -26   2    6.94    0.82
   3  26  -2    7.46    0.94
  -3  26   2    7.04    0.85
  -3  26   2    6.35    1.01
  -2 -26   2   15.97    1.15
   2 -26  -2   16.66    1.17
  -2  26   2   17.11    1.84
   2  26  -2   15.63    1.24
  -2  26   2   16.50    1.30
   1 -26  -2   12.79    1.12
  -1 -26   2   11.93    1.12
  -1  26   2   13.82    1.25
   1  26  -2   14.08    1.14
  -1  26   2    9.72    1.32
   0 -26   2    9.67    1.13
   0 -26  -2    9.44    1.01
   0  26   2   11.47    1.14
   0  26   2    7.75    1.44
   0  26  -2    5.69    1.15
   0  26  -2    9.59    1.03
   1 -26   2   17.63    1.40
  -1 -26  -2   18.58    1.24
  -1  26  -2   14.74    1.66
   1  26   2   16.64    1.49
   2 -26   2    3.24    1.00
  -2 -26  -2    3.02    0.65
  -2  26  -2    2.38    0.68
   2  26   2    2.69    0.90
  -3 -26  -2    4.97    0.81
   3 -26   2    4.39    1.12
   3  26   2    4.81    1.12
  -3  26  -2    3.49    0.61
   4 -26   2    8.10    1.47
  -4 -26  -2    7.83    0.94
   4  26   2    8.21    1.35
  -5 -26  -2    4.51    0.86
   5 -26   2    3.41    1.58
   5  26   2    2.93    2.01
  -6 -26  -2    3.95    0.94
   6 -26   2    6.65    2.04
   6  26   2    1.99    1.51
   7 -26   2    0.45    2.30
  -7 -26  -2    0.27    1.00
   7  26   2    0.84    1.64
   8 -27  -2    2.49    1.81
   8  27  -2   -0.10    1.33
   7 -27  -2    0.77    1.41
   7  27  -2   -0.35    1.13
  -7  27   2    0.33    1.00
   6  27  -2    0.38    1.19
  -6  27   2    1.52    0.88
  -5 -27   2    0.22    0.81
   5 -27  -2    0.34    1.02
  -5  27   2    0.31    0.78
   5  27  -2   -0.55    0.87
   4 -27  -2   -1.33    0.80
  -4 -27   2    1.11    0.70
   4  27  -2    0.63    0.86
  -4  27   2   -0.73    0.73
   3 -27  -2    0.73    0.77
  -3 -27   2   -0.48    0.72
  -3  27   2    0.08    0.81
   3  27  -2    1.01    0.79
  -3  27   2    1.23    0.74
  -2 -27   2    6.33    0.87
   2 -27  -2    6.42    0.92
   2  27  -2    6.65    0.92
  -2  27   2    5.68    1.04
  -2  27   2    4.96    0.88
  -1 -27   2    2.13    0.75
   1 -27  -2    0.85    0.63
  -1  27   2   -0.03    0.98
  -1  27   2    1.01    0.80
   1  27  -2    1.43    0.73
   0 -27   2    0.14    0.76
   0 -27  -2    0.18    0.65
   0  27  -2   -0.89    0.96
   0  27   2   -0.05    0.75
   0  27  -2    0.59    0.63
   0  27   2    1.08    1.20
  -1 -27  -2    1.94    0.66
   1 -27   2    2.63    0.94
  -1  27  -2    1.33    0.82
   1  27   2    3.48    0.94
   2 -27   2    0.83    0.95
  -2 -27  -2    1.43    0.70
  -2  27  -2    1.10    0.65
   2  27   2   -0.33    0.91
  -3 -27  -2   -0.45    0.72
   3 -27   2    1.42    1.16
   3  27   2   -0.75    1.03
   4 -27   2    0.83    1.28
  -4 -27  -2    0.53    0.74
   4  27   2    1.58    1.24
  -5 -27  -2   -0.38    0.88
   5 -27   2    1.60    1.59
   5  27   2   -0.40    1.32
  -6 -27  -2    0.52    0.97
   6 -27   2    1.71    2.01
   6  27   2   -0.45    1.50
   7 -27   2    0.77    2.56
   7  27   2   -5.19    1.62
   8 -28  -2   -0.36    1.77
   8  28  -2   -0.26    1.38
   7 -28  -2    1.61    1.67
   7  28  -2    2.54    1.32
  -7  28   2    0.58    0.98
   6 -28  -2    4.00    1.36
  -6  28   2    1.89    0.99
   6  28  -2    3.37    1.17
   5 -28  -2    0.54    1.29
  -5  28   2   -0.39    0.85
   5  28  -2    0.83    1.12
  -4 -28   2    7.23    0.93
   4 -28  -2    9.56    1.25
   4  28  -2   10.28    1.17
  -4  28   2    7.40    1.08
  -3 -28   2   -0.43    0.75
   3 -28  -2    0.37    0.88
  -3  28   2    1.02    0.90
   3  28  -2   -0.07    0.77
  -3  28   2    0.68    0.82
  -2 -28   2    4.26    0.86
   2 -28  -2    4.68    0.91
  -2  28   2    5.91    0.99
  -2  28   2    3.02    1.00
   2  28  -2    5.13    0.93
  -1 -28   2    0.68    0.79
   1 -28  -2    0.76    0.74
   1  28  -2   -0.53    0.67
  -1  28   2   -1.46    1.01
  -1  28   2   -0.53    0.82
   0 -28   2    5.72    1.02
   0 -28  -2    5.77    0.85
   0  28   2    3.10    1.48
   0  28  -2    2.91    1.13
   0  28  -2    6.11    0.91
   0  28   2    6.61    1.06
   1 -28   2    0.87    0.97
  -1 -28  -2    1.73    0.75
   1  28   2    2.02    0.97
   1  28   2   -1.80    1.41
  -1  28  -2    0.30    0.77
  -2 -28  -2   -0.91    0.70
   2 -28   2    2.04    1.07
   2  28   2    0.26    1.00
  -2  28  -2   -0.05    0.64
   3 -28   2    1.19    1.27
  -3 -28  -2    0.53    0.80
   3  28   2    0.50    1.12
  -4 -28  -2    0.65    0.86
   4 -28   2   -0.16    1.44
   4  28   2    0.33    1.30
  -5 -28  -2    1.54    0.94
   5 -28   2    1.70    2.04
   5  28   2    1.47    1.37
   6 -28   2    0.47    2.19
  -6 -28  -2    0.91    1.12
   6  28   2   -0.69    1.47
   7 -29  -2    0.15    1.70
   7  29  -2   -0.50    1.30
   6 -29  -2    0.79    1.24
   6  29  -2   -0.26    1.15
  -6  29   2   -0.16    0.99
   5 -29  -2    0.26    1.16
  -5  29   2    0.46    0.93
   5  29  -2   -0.31    1.03
   4 -29  -2    1.73    1.08
  -4  29   2    1.30    0.95
   4  29  -2    1.09    1.01
   3 -29  -2    1.33    0.86
  -3 -29   2    0.62    0.86
  -3  29   2   -0.65    0.97
   3  29  -2    0.05    1.35
  -3  29   2    0.35    0.84
  -2 -29   2   -0.45    0.84
   2 -29  -2    0.17    0.88
   2  29  -2    0.39    0.85
  -2  29   2    0.63    0.77
  -2  29   2   -0.86    0.97
   1 -29  -2    2.30    0.88
  -1 -29   2    4.04    1.03
   1  29  -2    3.51    0.88
  -1  29   2    3.57    1.04
  -1  29   2    2.71    1.20
   0 -29  -2    2.20    0.88
   0 -29   2    3.53    1.03
   0  29   2    1.15    1.35
   0  29  -2    2.14    0.77
   0  29  -2    0.62    1.11
   0  29   2    2.78    0.98
   1 -29   2    7.75    1.29
  -1 -29  -2    8.30    1.01
   1  29   2    2.95    1.68
  -1  29  -2    5.99    1.01
   1  29   2    8.19    1.19
  -2 -29  -2    1.67    0.87
   2 -29   2    1.67    1.21
   2  29   2    0.03    1.10
  -3 -29  -2    0.90    0.88
   3 -29   2    1.90    1.44
   3  29   2   -0.09    1.12
  -4 -29  -2    0.74    0.96
   4 -29   2    0.60    1.63
   4  29   2    0.53    1.38
   5 -29   2    0.33    1.95
  -5 -29  -2   -0.03    1.05
   5  29   2   -0.06    1.40
   6 -29   2    2.91    2.38
  -6 -29  -2    2.04    1.20
   6  29   2   -0.50    1.65
   6 -30  -2    7.52    1.66
   6  30  -2    4.44    1.33
  -6  30   2    3.85    1.14
   5 -30  -2    3.10    1.31
  -5  30   2    0.86    1.02
   5  30  -2    2.57    1.15
   4 -30  -2    1.55    1.16
  -4  30   2    1.14    1.05
   4  30  -2    0.76    1.01
   3 -30  -2   15.64    1.66
  -3 -30   2   15.29    1.50
   3  30  -2   13.38    1.49
  -3  30   2   10.70    1.40
  -2 -30   2    2.55    0.99
   2 -30  -2    1.83    1.01
  -2  30   2    2.23    0.99
  -2  30   2    1.22    1.10
   2  30  -2    2.36    0.96
   1 -30  -2    3.14    1.03
  -1 -30   2    2.54    1.10
   1  30  -2   -1.39    1.38
  -1  30   2    0.38    1.23
  -1  30   2    2.51    1.03
   1  30  -2    1.23    1.04
   0 -30  -2   19.49    1.53
   0 -30   2   17.99    1.83
   0  30   2   18.79    1.71
   0  30  -2   19.21    2.18
   0  30   2   13.66    1.90
  -1 -30  -2   10.97    1.14
   1 -30   2   11.55    1.48
   1  30   2    8.28    1.87
  -1  30  -2    7.05    1.08
   2 -30   2    5.43    1.47
  -2 -30  -2    7.73    1.09
   2  30   2    6.13    1.26
  -3 -30  -2   11.02    1.24
   3 -30   2   10.55    1.83
   3  30   2    8.86    1.38
  -4 -30  -2    5.55    1.21
   4  30   2    3.73    1.49
  -5 -30  -2    0.08    1.21
   5 -30   2    1.06    2.26
   5  30   2    1.65    1.62
   6 -31  -2    0.60    1.60
   6  31  -2    2.32    1.32
   5 -31  -2    0.02    1.46
  -5  31   2    0.99    1.31
   5  31  -2    1.38    1.14
   4 -31  -2   -0.02    1.24
   4  31  -2   -0.41    1.02
  -4  31   2    0.33    1.06
   3 -31  -2    4.66    1.26
   3  31  -2    4.19    1.12
  -3  31   2    3.48    1.28
   2 -31  -2    2.44    1.79
  -2 -31   2    1.38    1.10
  -2  31   2    0.45    1.13
   2  31  -2    0.92    0.95
  -2  31   2    2.93    1.11
   1 -31  -2    5.00    1.30
  -1 -31   2    6.12    1.29
  -1  31   2    6.61    1.25
   1  31  -2    4.45    1.06
  -1  31   2    1.29    1.34
   0 -31   2    0.58    1.28
   0 -31  -2    1.86    1.03
   0  31   2    1.20    0.98
   0  31   2    0.80    2.25
   0  31  -2   -1.57    1.13
  -1 -31  -2    0.24    0.96
   1 -31   2    3.07    1.38
   1  31   2    1.05    1.05
   1  31   2   -1.80    1.53
  -2 -31  -2    1.22    1.02
   2 -31   2    0.99    1.58
   2  31   2   -3.11    1.87
   2  31   2    0.80    1.24
   3  31   2   -0.43    1.26
  -4 -31  -2    0.57    1.17
   4 -31   2   -0.72    2.08
   4  31   2   -0.58    1.40
   5 -32  -2    3.66    1.68
  -5  32   2    0.33    1.12
   5  32  -2    1.19    1.20
   4 -32  -2    2.92    1.47
   4  32  -2    2.17    1.14
  -4  32   2    1.06    1.25
   3 -32  -2    5.31    1.34
  -3  32   2    3.64    2.11
   3  32  -2    5.77    1.24
   2 -32  -2    0.74    1.18
  -2  32   2    0.03    1.59
  -2  32   2    0.14    1.04
   2  32  -2    0.86    0.99
  -1 -32   2    2.60    1.24
   1 -32  -2    2.38    1.13
   1  32  -2   -3.86    1.48
   1  32  -2    2.98    1.05
  -1  32   2    2.75    1.16
  -1  32   2   -1.49    1.27
   0 -32  -2   -0.13    1.09
   0 -32   2    2.01    1.49
   0  32   2    0.96    1.16
   0  32   2   -2.29    1.41
   0  32  -2   -2.85    1.35
   1 -32   2    6.99    1.69
  -1 -32  -2    4.77    1.16
   1  32   2    1.78    1.80
   1  32   2    7.08    1.41
  -2 -32  -2    2.93    1.14
   2 -32   2    2.51    2.00
   2  32   2    6.13    1.43
   2  32   2   -3.71    1.91
   3 -32   2    2.92    2.09
  -3 -32  -2   -0.99    1.16
   3  32   2    0.78    1.42
   3 -33  -2    0.47    1.34
  -3  33   2   -1.11    1.25
   3  33  -2    1.15    1.11
   2 -33  -2    2.02    1.30
   2  33  -2   -5.23    3.11
  -2  33   2   -0.22    1.33
   2  33  -2   -0.77    1.03
  -2  33   2    0.43    1.10
   1 -33  -2   -0.47    1.17
  -1  33   2   -1.19    1.16
   1  33  -2   -2.13    1.44
   1  33  -2    0.87    1.04
  -1  33   2    0.31    1.38
   0 -33  -2   -0.16    1.16
   0 -33   2    0.19    1.51
   0  33   2   -2.16    1.51
   0  33   2    1.11    1.25
  -1 -33  -2    0.00    1.23
   1  33   2   -4.29    1.71
   1  33   2    1.28    1.24
  -2 -33  -2    2.43    1.28
   2 -33   2   -1.02    1.88
   2  33   2   -0.20    1.28
   1  34  -2   -1.02    1.09
  -1  34   2   -2.85    1.23
   0  34   2    2.60    1.35
  14   0  -3   -1.40    2.58
  13   0  -3   -2.25    2.07
  12   0  -3    2.32    1.72
  11   0  -3   -0.61    1.23
  10   0  -3    0.27    1.04
   9   0  -3   -0.52    0.79
   8   0  -3    0.46    0.68
  -7   0   3   -0.10    0.38
   7   0  -3   -0.83    0.47
  -6   0   3    0.04    0.30
   5   0  -3   -0.15    0.20
  -5   0   3   -0.13    0.19
  -5   0   3    0.11    0.10
  -4   0   3   -0.06    0.06
  -4   0   3    0.02    0.09
   4   0  -3    0.02    0.10
  -4   0   3    0.04    0.17
   4   0  -3   -0.19    0.14
   4   0  -3    0.10    0.14
  -3   0   3    0.02    0.08
   3   0  -3    0.10    0.06
   3   0  -3    0.04    0.09
  -3   0   3   -0.06    0.12
   3   0  -3   -0.03    0.13
  -2   0   3    0.05    0.12
   2   0  -3    0.04    0.08
   2   0  -3   -0.05    0.07
  -2   0   3    0.01    0.08
   2   0  -3    0.28    0.12
  -1   0   3    0.11    0.08
   1   0  -3    0.13    0.12
  -1   0   3   -0.01    0.09
   1   0  -3    0.20    0.12
   1   0  -3   -0.05    0.13
   0   0  -3   -0.09    0.18
   0   0   3   -0.10    0.18
   0   0   3    0.26    0.15
   0   0   3    0.27    0.12
  -1   0  -3    0.10    0.22
   1   0   3   -0.16    0.24
   2   0   3   -0.51    0.31
  -2   0  -3    0.21    0.29
   3   0   3   -0.96    0.33
   4   0   3   -0.18    0.45
   5   0   3   -0.15    0.69
   6   0   3    0.33    0.91
   7   0   3   -0.91    1.04
   8   0   3   -0.18    1.30
   9   0   3   -0.75    1.71
  10   0   3   -1.24    2.02
  11   0   3    2.50    2.59
  12   0   3   -1.70    3.20
  14  -1  -3   -1.37    2.58
  14   1  -3    1.04    2.63
  13  -1  -3    2.75    2.12
  13   1  -3    3.91    2.20
  12  -1  -3   -0.26    1.67
  12   1  -3    2.22    1.68
  11  -1  -3    3.52    1.39
  11   1  -3    3.12    1.40
  10  -1  -3    3.14    1.20
  10   1  -3    1.43    1.05
   9  -1  -3    5.05    0.94
   9   1  -3    4.63    1.01
   8  -1  -3   70.34    2.85
  -8   1   3   68.16    2.95
   8   1  -3   68.90    2.88
   7  -1  -3   81.97    3.09
  -7  -1   3   82.69    3.28
  -7   1   3   80.64    3.22
   7   1  -3   83.56    3.13
   6  -1  -3   90.11    3.15
  -6   1   3   85.49    3.42
   6   1  -3   87.63    3.16
  -5  -1   3   92.33    2.98
  -5  -1   3   83.51    3.24
   5  -1  -3   90.30    3.09
  -5   1   3   92.16    2.99
  -5   1   3   87.83    3.24
   5   1  -3   88.91    3.12
  -4  -1   3  135.49    4.42
   4  -1  -3  134.26    4.58
   4  -1  -3  132.90    4.62
   4  -1  -3  130.29    4.48
  -4  -1   3  134.41    4.66
   4   1  -3  133.78    4.57
  -4   1   3  134.49    4.43
   4   1  -3  139.88    4.51
  -4   1   3  131.51    4.56
  -4   1   3  138.11    4.65
   4   1  -3  131.81    4.63
  -3  -1   3   54.25    1.96
   3  -1  -3   55.65    1.86
   3  -1  -3   55.80    2.02
   3  -1  -3   59.27    2.00
  -3  -1   3   54.12    2.03
   3  -1  -3   55.07    1.86
   3   1  -3   55.27    1.98
   3   1  -3   56.69    2.02
  -3   1   3   56.05    2.03
  -3   1   3   55.80    1.84
  -3   1   3   56.03    1.98
   3   1  -3   55.15    1.86
  -2  -1   3  235.53    8.10
   2  -1  -3  239.76    7.98
  -2  -1   3  235.94    8.08
   2  -1  -3  245.92    8.01
   2  -1  -3  248.85    8.12
   2  -1  -3  248.89    8.12
  -2   1   3  235.38    8.10
   2   1  -3  250.86    8.10
   2   1  -3  248.62    8.10
  -2   1   3  245.58    8.12
   2   1  -3  240.59    7.98
   1  -1  -3  141.39    4.71
  -1  -1   3  133.34    4.68
   1  -1  -3  141.33    4.72
  -1  -1   3  134.60    4.65
   1  -1  -3  141.01    4.67
   1   1  -3  137.20    4.70
  -1   1   3  139.44    4.69
   1   1  -3  143.66    4.66
  -1   1   3  134.84    4.70
   1   1  -3  146.29    4.64
  -1   1   3  135.17    4.62
   0  -1   3    4.89    0.42
   0  -1   3    4.73    0.28
   0  -1  -3    4.42    0.38
   0  -1  -3    4.12    0.53
   0   1   3    4.98    0.39
   0   1   3    5.08    0.41
   0   1   3    4.46    0.42
   1   1   3    1.42    0.30
   2  -1   3  166.34    5.81
  -2  -1  -3  165.65    5.77
  -2   1  -3  170.88    5.74
   2   1   3  168.02    5.83
   3  -1   3   33.84    1.56
  -3   1  -3   33.05    1.50
   3   1   3   36.40    1.60
   4  -1   3   24.31    1.39
   4  -1   3   28.72    1.16
   4   1   3   28.08    1.48
   5  -1   3   13.30    1.31
   5  -1   3   13.09    0.77
   5   1   3   12.69    1.20
   6  -1   3    2.83    0.92
   6   1   3    4.25    1.07
   7  -1   3    3.80    1.22
   7   1   3    1.18    1.14
   8  -1   3    0.15    1.19
   8   1   3   -0.82    1.34
   9  -1   3   -0.57    1.50
   9   1   3   -2.02    1.47
  10  -1   3    1.20    2.15
  10   1   3   -0.05    2.03
  11  -1   3    2.51    2.53
  11   1   3    1.74    2.49
  12  -1   3   -2.24    3.06
  12   1   3    1.76    3.11
  14  -2  -3    2.43    2.61
  14   2  -3    0.33    2.63
  13  -2  -3    0.92    2.13
  13   2  -3   -0.24    2.05
  12  -2  -3    1.98    1.71
  12   2  -3    0.28    1.68
  11  -2  -3    0.48    1.32
  11   2  -3    0.55    1.36
  10  -2  -3    0.23    1.05
  10   2  -3   -0.12    1.04
   9  -2  -3    2.23    0.88
   9   2  -3    1.38    0.88
   8  -2  -3    2.10    0.69
  -8   2   3    2.60    0.61
   8   2  -3    1.90    0.77
   7  -2  -3   14.23    1.01
   7   2  -3   15.21    1.12
  -7   2   3   14.90    1.06
   6  -2  -3   15.26    0.80
  -6   2   3   14.94    1.03
   6   2  -3   14.52    0.85
   4  -2  -3   97.57    3.48
   4  -2  -3  102.25    3.45
  -4  -2   3  100.61    3.27
   4  -2  -3   97.43    3.34
  -4  -2   3   97.56    3.52
  -4   2   3  102.34    3.30
   4   2  -3   96.18    3.48
  -4   2   3   96.42    3.50
  -4   2   3   98.59    3.42
   4   2  -3  102.00    3.43
   4   2  -3  100.29    3.38
  -3  -2   3   29.66    1.17
   3  -2  -3   28.40    1.00
  -3  -2   3   28.13    1.10
   3  -2  -3   28.62    1.13
   3  -2  -3   27.78    1.01
   3  -2  -3   30.51    1.17
  -3   2   3   29.45    1.12
   3   2  -3   29.30    1.11
   3   2  -3   30.68    1.01
  -3   2   3   29.15    0.99
   3   2  -3   29.52    1.15
  -3   2   3   29.07    1.18
  -2  -2   3   97.84    3.46
   2  -2  -3  102.72    3.50
  -2  -2   3   98.66    3.49
   2  -2  -3  103.06    3.42
   2  -2  -3  101.55    3.38
   2  -2  -3  109.06    3.53
  -2   2   3   98.86    3.49
   2   2  -3  101.77    3.48
  -2   2   3  102.18    3.51
   2   2  -3  105.03    3.48
   1  -2  -3   10.02    0.52
   1  -2  -3    8.33    0.47
  -1  -2   3    8.95    0.42
  -1  -2   3    8.82    0.45
   1  -2  -3   10.15    0.58
  -1   2   3    9.29    0.42
  -1   2   3    9.19    0.48
   1   2  -3    9.83    0.50
  -1   2   3    9.16    0.49
   1   2  -3    8.97    0.43
   1   2  -3    9.58    0.40
   0  -2   3    6.94    0.33
   0  -2  -3    8.43    0.64
   0  -2  -3    7.88    0.50
   0  -2   3    7.83    0.49
   0   2   3    7.46    0.51
   0   2   3    8.06    0.55
   0   2   3    6.43    0.44
   1  -2   3   36.58    1.40
  -1  -2  -3   40.67    1.57
   1  -2   3   41.16    1.54
  -1   2  -3   42.65    1.50
   1   2   3   39.68    1.65
   1   2   3   37.14    1.55
  -2  -2  -3   20.44    1.03
   2  -2   3   19.34    0.98
   2   2   3   21.33    1.06
  -2   2  -3   19.13    0.92
   3  -2   3   95.34    3.64
   3   2   3   94.50    3.67
  -3   2  -3  108.14    3.64
   4  -2   3   20.02    1.21
   4  -2   3   21.98    0.95
   4   2   3   22.19    1.32
   5  -2   3    7.80    0.61
   5  -2   3    6.69    0.92
   5   2   3    9.41    1.14
   6  -2   3   -0.53    0.90
   6   2   3    0.61    0.94
   7  -2   3    0.09    1.09
   7   2   3    0.02    1.04
   8  -2   3    0.13    1.28
   8   2   3   -1.97    1.29
   9  -2   3   -0.25    1.61
   9   2   3    0.34    1.75
  10  -2   3    0.75    2.09
  10   2   3    1.04    2.04
  11  -2   3   -1.61    2.29
  11   2   3   -1.08    2.43
  12  -2   3    1.51    2.95
  12   2   3    1.63    3.24
  13  -3  -3   -3.59    1.98
  13   3  -3    3.02    2.19
  12  -3  -3    3.31    1.74
  12   3  -3    2.76    1.77
  11  -3  -3    1.69    1.33
  11   3  -3    1.43    1.41
  10  -3  -3    1.65    1.11
  10   3  -3    0.58    1.11
   9  -3  -3    9.47    1.13
   9   3  -3   11.06    1.26
  -9   3   3   10.32    1.37
   8  -3  -3   18.29    1.31
  -8   3   3   21.08    1.37
   8   3  -3   18.61    1.41
   7  -3  -3   29.69    1.44
  -7   3   3   32.41    1.55
   7   3  -3   28.20    1.51
   6  -3  -3  162.87    5.44
   6   3  -3  154.17    5.49
  -5  -3   3  144.92    4.96
  -5  -3   3  144.99    4.63
   5  -3  -3  127.42    4.71
   5   3  -3  142.78    4.79
  -5   3   3  142.98    4.89
  -5   3   3  134.83    4.64
   4  -3  -3   31.37    1.26
   4  -3  -3   29.72    1.21
  -4  -3   3   27.02    0.96
  -4  -3   3   28.31    1.24
   4  -3  -3   28.77    1.04
   4  -3  -3   28.74    1.02
  -4  -3   3   28.67    0.96
   4   3  -3   27.72    1.18
  -4   3   3   29.42    1.00
   4   3  -3   27.76    1.09
  -4   3   3   28.44    1.12
   4   3  -3   28.89    1.12
  -4   3   3   28.56    1.21
  -3  -3   3  670.28   23.35
   3  -3  -3  721.23   23.33
   3  -3  -3  727.49   23.36
   3   3  -3  705.89   23.33
   3   3  -3  713.71   23.29
  -2  -3   3  196.78    6.46
   2  -3  -3  201.84    6.47
   2  -3  -3  188.77    6.34
   2  -3  -3  180.73    6.41
   2  -3  -3  201.98    6.50
  -2  -3   3  189.31    6.41
  -2   3   3  187.22    6.34
   2   3  -3  205.60    6.45
   2   3  -3  181.78    6.31
  -2   3   3  187.88    6.45
   2   3  -3  203.77    6.43
   2   3  -3  185.06    6.31
  -2   3   3  191.12    6.48
   1  -3  -3  292.80    9.44
  -1  -3   3  270.48    9.36
   1  -3  -3  273.56    9.48
  -1  -3   3  282.13    9.27
  -1  -3   3  282.54    9.35
   1  -3  -3  297.37    9.41
  -1   3   3  284.70    9.35
   1   3  -3  282.81    9.34
   1   3  -3  290.24    9.31
   1   3  -3  287.06    9.40
  -1   3   3  272.59    9.41
  -1   3   3  275.52    9.41
   0  -3  -3  335.38   10.37
   0  -3   3  327.31   10.29
   0  -3   3  306.67   10.31
   0  -3  -3  313.29   10.40
   0   3   3  308.96   10.34
   0   3   3  313.25   10.32
   0   3   3  276.37   10.35
   0   3  -3  326.62   10.25
   0   3  -3  280.67   10.20
   1  -3   3   51.00    1.77
  -1  -3  -3   56.06    2.02
   1   3   3   51.14    2.06
  -2  -3  -3    6.29    0.69
   2  -3   3    8.22    0.63
   2   3   3    7.35    0.67
   3  -3   3  349.81   11.66
   3  -3   3  333.77   11.40
   3   3   3  351.26   11.72
   4  -3   3   27.54    1.45
   4  -3   3   27.71    1.11
   5  -3   3   51.32    2.41
   5  -3   3   55.19    2.02
   5   3   3   55.00    2.50
   6  -3   3   52.22    2.52
   6   3   3   49.57    2.55
   7  -3   3   10.59    1.53
   7   3   3   11.58    1.58
   8  -3   3    4.70    1.54
   8   3   3    8.36    1.64
   9  -3   3    4.27    1.81
   9   3   3    5.62    1.91
  10  -3   3    2.73    2.08
  10   3   3    3.16    2.18
  11  -3   3    1.54    2.64
  11   3   3    0.31    2.51
  12  -3   3    1.03    3.24
  12   3   3   -5.50    2.99
  13  -4  -3    2.97    2.08
  13   4  -3   -1.27    2.12
  12  -4  -3    0.65    1.69
  12   4  -3    1.43    1.74
  11  -4  -3    0.25    1.32
  11   4  -3   -0.98    1.38
  10  -4  -3    0.27    1.04
  10   4  -3   -0.42    1.09
   9  -4  -3   12.21    1.42
  -9   4   3   15.39    1.43
   9   4  -3   12.84    1.37
   8  -4  -3    0.02    0.61
   8   4  -3   -0.51    0.71
  -8   4   3   -0.02    0.47
   7  -4  -3    2.03    0.52
   7   4  -3    3.31    0.72
  -7   4   3    2.30    0.50
   6  -4  -3    2.04    0.34
   6   4  -3    1.24    0.42
  -5  -4   3    6.77    0.35
   5  -4  -3    6.90    0.37
   5  -4  -3    5.95    0.41
   5   4  -3    6.27    0.53
  -5   4   3    6.52    0.57
   4  -4  -3    8.95    0.41
   4  -4  -3    8.39    0.40
   4   4  -3    9.17    0.49
  -4   4   3   10.95    0.61
  -4   4   3    8.18    0.37
  -3  -4   3  128.75    4.50
   3  -4  -3  135.89    4.48
  -3  -4   3  131.45    4.62
   3  -4  -3  132.06    4.45
   3  -4  -3  136.07    4.58
   3  -4  -3  139.14    4.63
  -3   4   3  137.15    4.44
  -3   4   3  134.18    4.61
   3   4  -3  127.66    4.46
  -3   4   3  130.05    4.55
   3   4  -3  139.92    4.53
   3   4  -3  136.58    4.59
   2  -4  -3  192.99    6.41
   2  -4  -3  199.45    6.37
   2  -4  -3  197.99    6.30
  -2  -4   3  186.41    6.29
  -2  -4   3  187.57    6.35
   2  -4  -3  183.95    6.24
  -2   4   3  194.03    6.39
   2   4  -3  177.11    6.21
   2   4  -3  192.03    6.33
  -2   4   3  187.74    6.25
  -2   4   3  184.13    6.34
   2   4  -3  191.17    6.31
   2   4  -3  182.18    6.20
   1  -4  -3    8.86    0.37
  -1  -4   3    8.70    0.35
  -1  -4   3    9.08    0.42
  -1  -4   3    8.03    0.41
   1  -4  -3    8.81    0.51
   1  -4  -3    9.05    0.52
   1   4  -3    8.59    0.48
  -1   4   3    8.75    0.48
   1   4  -3    8.64    0.40
  -1   4   3    8.90    0.43
  -1   4   3    8.69    0.53
   1   4  -3    8.94    0.36
   0  -4   3   42.35    1.63
   0  -4  -3   42.25    1.71
   0  -4  -3   41.63    1.75
   0  -4   3   52.04    1.52
   0   4   3   42.65    1.68
   0   4   3   41.66    1.66
   0   4  -3   52.49    1.58
   0   4  -3   40.40    1.51
   1  -4   3   43.88    1.55
  -1  -4  -3   37.89    1.62
  -1   4  -3   42.36    1.48
   1   4   3   39.55    1.60
   1   4   3   35.05    1.63
   2  -4   3  122.81    4.31
   2  -4   3  122.52    4.51
  -2  -4  -3  135.79    4.60
   2   4   3  131.61    4.61
  -2   4  -3  134.04    4.44
   3  -4   3   27.51    1.36
   3  -4   3   30.14    1.06
   3   4   3   28.68    1.45
   4  -4   3    0.35    0.44
   4  -4   3    1.00    0.19
   4   4   3    1.01    0.52
   5  -4   3    5.85    0.53
   5  -4   3    6.71    0.98
   5   4   3    7.09    1.09
   6  -4   3    6.00    1.06
   6   4   3    7.61    1.18
   7  -4   3    0.30    1.10
   7   4   3    1.39    1.12
   8  -4   3    1.14    1.44
   8   4   3    1.03    1.43
   9  -4   3    0.87    1.59
   9   4   3    1.12    1.54
  10  -4   3    1.46    2.05
  10   4   3    1.21    1.87
  11  -4   3   -1.83    2.65
  11   4   3   -1.23    2.55
  12  -4   3   -0.01    3.06
  12   4   3    3.49    3.17
  13  -5  -3   -0.98    2.08
  13   5  -3    1.65    2.21
  12  -5  -3    1.81    1.74
  12   5  -3    3.52    1.81
  11  -5  -3    0.91    1.35
  11   5  -3    0.83    1.42
  10  -5  -3    3.85    1.12
  10   5  -3    3.05    1.23
   9  -5  -3    3.17    0.88
   9   5  -3    2.56    1.01
  -9   5   3    2.42    0.69
   8  -5  -3    1.05    0.66
   8   5  -3    0.83    0.73
  -8   5   3    0.78    0.47
   7  -5  -3   25.58    1.33
   7   5  -3   26.61    1.49
  -7   5   3   28.28    1.43
   6  -5  -3    5.17    0.54
   6  -5  -3    5.01    0.40
   6   5  -3    4.36    0.57
  -5  -5   3   41.85    1.43
   5  -5  -3   40.03    1.45
   5  -5  -3   40.27    1.49
   5   5  -3   39.25    1.59
  -5   5   3   39.93    1.63
   4  -5  -3    1.79    0.21
   4  -5  -3    1.52    0.19
  -4  -5   3    2.26    0.13
  -4   5   3    2.43    0.19
  -4   5   3    1.35    0.24
   4   5  -3    2.26    0.28
   4   5  -3    2.83    0.33
  -3  -5   3    0.22    0.09
   3  -5  -3    0.17    0.11
  -3  -5   3    0.36    0.09
   3  -5  -3    0.19    0.10
  -3  -5   3    0.31    0.05
   3  -5  -3    0.16    0.17
   3  -5  -3    0.22    0.14
   3   5  -3    0.33    0.14
   3   5  -3    0.17    0.15
  -3   5   3    0.13    0.16
   3   5  -3    0.20    0.10
  -3   5   3    0.32    0.10
  -3   5   3    0.15    0.11
  -2  -5   3  114.97    3.94
  -2  -5   3  119.28    3.98
   2  -5  -3  125.90    4.18
   2  -5  -3  114.58    3.95
  -2  -5   3  118.75    3.92
   2  -5  -3  123.91    4.02
   2  -5  -3  124.41    4.08
   2   5  -3  120.13    4.00
  -2   5   3  114.41    4.04
   2   5  -3  112.90    3.91
  -2   5   3  116.00    3.96
   2   5  -3  115.62    3.93
   2   5  -3  116.56    4.03
  -2   5   3  122.76    4.11
   1  -5  -3   11.73    0.47
  -1  -5   3   12.00    0.48
   1  -5  -3   11.36    0.61
   1  -5  -3   12.14    0.62
  -1  -5   3   11.60    0.45
  -1  -5   3   10.89    0.50
   1   5  -3   11.52    0.58
  -1   5   3   11.54    0.68
   1   5  -3   11.59    0.49
  -1   5   3   11.26    0.57
  -1   5   3   11.73    0.54
   0  -5  -3   14.25    0.82
   0  -5   3   14.20    0.53
   0  -5  -3   13.96    0.74
   0  -5   3   13.36    0.64
   0   5   3   12.77    0.69
   0   5  -3   14.02    0.51
   0   5   3   13.80    0.69
  -1  -5  -3    0.72    0.38
   1  -5   3    0.72    0.25
   1   5   3    0.70    0.25
  -1   5  -3    0.61    0.20
   1   5   3    0.42    0.27
  -2  -5  -3   24.68    1.22
   2  -5   3   26.03    1.16
   2   5   3   24.19    1.22
  -2   5  -3   26.50    1.04
   3  -5   3   34.01    1.55
   3  -5   3   36.15    1.23
   3   5   3   34.58    1.63
   4  -5   3   24.47    0.99
   4  -5   3   26.18    1.38
   4   5   3   27.56    1.50
   5  -5   3   11.66    1.16
   5  -5   3   11.92    0.67
   5   5   3   13.03    1.30
   6  -5   3    7.69    1.13
   6  -5   3    6.10    0.61
   6   5   3    7.83    1.18
   7  -5   3    8.43    1.33
   7   5   3   12.96    1.67
   8  -5   3    4.78    1.38
   8   5   3    4.09    1.53
   9  -5   3    0.17    1.69
   9   5   3    0.37    1.72
  10  -5   3    0.36    2.05
  10   5   3    1.70    2.23
  11  -5   3    2.12    2.52
  11   5   3    1.66    2.68
  13  -6  -3   -2.04    2.04
  13   6  -3   -1.40    2.08
  12  -6  -3   -0.34    1.63
  12   6  -3   -0.81    1.71
  11  -6  -3   -0.62    1.34
  11   6  -3   -1.34    1.33
  10  -6  -3    1.47    1.08
  10   6  -3    0.87    1.13
 -10   6   3    1.21    0.83
   9  -6  -3    0.33    0.82
  -9   6   3    0.70    0.63
   9   6  -3    0.36    0.95
   8  -6  -3    5.58    0.81
   8   6  -3    4.82    0.92
  -8   6   3    4.42    0.67
   7  -6  -3    3.38    0.58
   7  -6  -3    4.59    0.43
   7   6  -3    5.40    0.78
  -7   6   3    3.58    0.53
  -6  -6   3   10.74    0.45
   6  -6  -3   10.64    0.55
   6  -6  -3    9.42    0.68
  -6   6   3   10.91    0.84
   6   6  -3   11.07    0.81
  -5  -6   3   27.13    0.96
   5  -6  -3   20.64    0.96
   5  -6  -3   24.48    0.96
  -5   6   3   24.56    1.15
   5   6  -3   25.66    1.10
   4  -6  -3   66.01    2.34
  -4  -6   3   69.50    2.33
   4  -6  -3   69.87    2.36
  -4  -6   3   67.69    2.27
   4   6  -3   66.22    2.41
  -4   6   3   68.55    2.43
  -4   6   3   66.96    2.51
  -4   6   3   68.36    2.32
   4   6  -3   68.78    2.39
  -3  -6   3   16.17    0.56
   3  -6  -3   15.90    0.68
  -3  -6   3   16.94    0.65
   3  -6  -3   16.08    0.62
   3  -6  -3   15.39    0.82
  -3   6   3   15.68    0.71
  -3   6   3   16.55    0.62
  -3   6   3   16.02    0.61
   3   6  -3   14.56    0.65
  -3   6   3   17.35    0.80
   3   6  -3   15.16    0.67
   3   6  -3   17.06    0.79
  -2  -6   3   31.82    1.18
  -2  -6   3   31.98    1.17
   2  -6  -3   32.02    1.16
   2  -6  -3   34.67    1.47
   2  -6  -3   33.50    1.28
   2  -6  -3   33.72    1.26
   2   6  -3   33.17    1.13
   2   6  -3   34.08    1.27
  -2   6   3   32.26    1.33
   2   6  -3   30.61    1.14
  -2   6   3   33.66    1.16
  -2   6   3   33.52    1.19
  -2   6   3   32.15    1.26
   2   6  -3   33.65    1.21
  -1  -6   3  110.46    3.73
   1  -6  -3  107.29    3.71
   1  -6  -3  115.76    3.86
  -1  -6   3  114.15    3.72
  -1  -6   3  110.11    3.70
   1  -6  -3  114.19    3.85
  -1   6   3  112.10    3.92
   1   6  -3  107.69    3.77
   1   6  -3  112.02    3.69
   1   6  -3  102.83    3.68
   1   6  -3  116.78    3.74
  -1   6   3  110.73    3.78
  -1   6   3  107.02    3.81
   0  -6  -3   16.68    0.85
   0  -6  -3   14.70    0.87
   0  -6   3   16.57    0.68
   0  -6   3   14.35    0.67
   0  -6   3   15.23    0.59
   0   6   3   14.51    0.74
   0   6   3   13.67    0.71
   0   6  -3   16.14    0.61
   0   6  -3   14.59    0.55
   1  -6   3   25.71    1.08
  -1  -6  -3   27.56    1.26
   1   6   3   25.53    1.21
  -1   6  -3   26.90    1.02
   1   6   3   26.41    1.20
   2  -6   3   14.96    0.82
  -2  -6  -3   11.37    0.84
  -2   6  -3   15.96    0.69
   2   6   3   14.37    0.90
   3  -6   3  109.81    4.06
   3  -6   3  111.53    3.75
   3   6   3  118.15    4.20
   4  -6   3   15.00    1.05
   4  -6   3   17.57    0.70
   5  -6   3   20.51    0.89
   5  -6   3   18.71    1.44
   5   6   3   20.15    1.63
   6  -6   3    4.26    0.53
   6  -6   3    4.71    0.98
   6   6   3    3.51    1.03
   7  -6   3    1.38    1.18
   7   6   3    1.54    1.15
   8  -6   3    1.10    1.25
   8   6   3    0.97    1.31
   9  -6   3    0.00    1.78
   9   6   3    0.57    1.83
  10  -6   3   -0.71    2.09
  10   6   3    0.10    1.86
  11  -6   3   -0.05    2.73
  11   6   3    2.75    2.58
  13  -7  -3   -1.87    2.18
  13   7  -3    1.98    2.14
  12  -7  -3    0.38    1.67
  12   7  -3    0.85    1.75
  11  -7  -3    0.28    1.36
  11   7  -3    1.43    1.44
  10  -7  -3    6.12    1.24
  10   7  -3    9.16    1.43
 -10   7   3    4.96    0.95
   9  -7  -3    6.48    1.02
   9   7  -3    6.16    1.16
  -9   7   3    5.77    0.86
   8  -7  -3    6.42    0.82
   8   7  -3    7.59    1.03
  -8   7   3    5.63    0.74
  -7  -7   3   38.25    1.36
   7  -7  -3   38.75    1.55
   7  -7  -3   37.50    1.66
  -7   7   3   36.80    1.76
   7   7  -3   37.57    1.83
   6  -7  -3   72.24    2.60
  -6  -7   3   69.54    2.41
   6  -7  -3   66.76    2.49
   6   7  -3   71.94    2.70
  -6   7   3   74.76    2.76
  -5  -7   3   37.71    1.35
   5  -7  -3   37.23    1.45
   5  -7  -3   38.71    1.43
  -5  -7   3   40.51    1.45
   5   7  -3   38.47    1.56
  -5   7   3   40.52    1.63
   4  -7  -3   93.76    3.23
   4  -7  -3   94.87    3.25
  -4  -7   3   98.65    3.25
   4   7  -3   92.30    3.29
   4   7  -3   94.86    3.27
  -4   7   3   96.36    3.31
  -4   7   3   93.27    3.39
   3  -7  -3    4.49    0.37
   3  -7  -3    4.93    0.38
  -3  -7   3    6.16    0.40
   3  -7  -3    4.81    0.29
  -3   7   3    5.59    0.38
   3   7  -3    4.66    0.27
   3   7  -3    5.11    0.33
   3   7  -3    5.70    0.34
  -3   7   3    5.04    0.30
   2  -7  -3  249.58    8.00
  -2  -7   3  240.29    7.90
  -2  -7   3  220.30    7.85
  -2  -7   3  231.85    7.86
   2  -7  -3  252.89    7.97
   2  -7  -3  237.79    7.87
  -2   7   3  240.51    8.05
  -2   7   3  227.85    7.95
   2   7  -3  229.67    7.83
  -2   7   3  238.11    7.90
   2   7  -3  246.46    7.97
  -2   7   3  254.88    7.87
   2   7  -3  237.21    7.89
   2   7  -3  223.31    7.86
   1  -7  -3  370.60   11.65
  -1  -7   3  344.45   11.50
  -1  -7   3  357.28   11.50
   1  -7  -3  334.98   11.50
  -1  -7   3  346.46   11.50
   1  -7  -3  365.96   11.65
  -1   7   3  341.68   11.56
   1   7  -3  368.00   11.54
   1   7  -3  341.17   11.47
  -1   7   3  356.85   11.73
   1   7  -3  326.83   11.48
   1   7  -3  341.43   11.55
  -1   7   3  339.29   11.60
   0  -7   3   77.95    2.72
   0  -7   3   75.53    2.76
   0  -7   3   88.97    2.79
   0  -7  -3   74.23    2.73
   0  -7  -3   87.26    2.96
   0  -7  -3   75.43    2.94
   0   7  -3   85.06    2.73
   0   7   3   79.76    2.86
   0   7  -3   81.84    2.69
   0   7   3   77.34    2.85
   1  -7   3   77.32    2.73
   1  -7   3   79.19    2.84
  -1  -7  -3   84.27    3.03
   1   7   3   78.41    2.93
  -1   7  -3   80.72    2.76
   1   7   3   81.65    2.96
   2  -7   3   90.50    3.24
  -2   7  -3   91.87    3.13
   2   7   3   90.54    3.36
   2   7   3   87.24    3.41
   3  -7   3   58.39    2.30
   3   7   3   59.60    2.42
   4  -7   3  130.37    4.73
   4  -7   3  131.69    4.36
   4   7   3  127.59    4.85
   5  -7   3   10.10    1.10
   5  -7   3    8.72    0.56
   5   7   3   10.71    1.26
   6  -7   3   14.37    1.57
   6  -7   3   14.19    0.75
   6   7   3   13.32    1.54
   7  -7   3   10.80    1.49
   7   7   3   14.20    1.81
   8  -7   3    4.71    1.49
   8   7   3    3.47    1.46
   9  -7   3    0.65    1.85
   9   7   3    4.98    1.95
  10  -7   3    0.81    2.18
  10   7   3    1.88    2.20
  11  -7   3    3.03    2.68
  11   7   3    0.34    2.63
  13  -8  -3    3.27    2.29
  13   8  -3    1.90    2.22
  12  -8  -3    1.21    2.54
  12   8  -3    0.63    1.80
  11  -8  -3    1.58    1.36
  11   8  -3    0.02    1.46
  10  -8  -3    0.07    1.05
 -10   8   3    0.27    0.75
  10   8  -3   -1.10    1.06
   9  -8  -3    3.14    0.92
  -9  -8   3    2.09    0.34
   9   8  -3    3.22    1.01
  -9   8   3    1.64    0.62
   8  -8  -3    0.75    0.64
  -8  -8   3    0.83    0.24
  -8   8   3    0.78    0.50
   8   8  -3    0.64    0.78
   7  -8  -3    0.34    0.46
  -7  -8   3    0.95    0.20
  -7   8   3    0.76    0.42
   7   8  -3    0.62    0.62
   6  -8  -3   -0.02    0.34
   6  -8  -3   -0.36    0.24
  -6  -8   3    0.10    0.15
  -6   8   3    0.15    0.31
   5  -8  -3    5.52    0.44
   5  -8  -3    5.58    0.41
  -5  -8   3    5.78    0.29
   5   8  -3    6.01    0.57
  -5   8   3    5.58    0.57
  -4  -8   3   -0.63    0.25
  -4  -8   3    0.05    0.09
   4  -8  -3   -0.04    0.14
   4  -8  -3    0.10    0.21
  -4   8   3    0.08    0.18
   4   8  -3    0.11    0.11
   4   8  -3    0.01    0.20
  -4   8   3    0.08    0.12
  -3  -8   3   56.77    2.14
   3  -8  -3   63.66    2.16
   3  -8  -3   61.52    2.20
  -3  -8   3   60.55    2.03
   3  -8  -3   61.97    2.09
   3   8  -3   62.95    2.11
  -3   8   3   59.19    2.09
  -3   8   3   60.13    2.16
  -3   8   3   59.30    2.25
   3   8  -3   58.41    2.04
   3   8  -3   58.21    2.11
   3   8  -3   59.58    2.24
  -2  -8   3    5.48    0.27
   2  -8  -3    5.70    0.47
   2  -8  -3    5.41    0.44
  -2  -8   3    5.17    0.39
   2  -8  -3    5.80    0.31
  -2  -8   3    5.12    0.27
  -2   8   3    6.12    0.36
   2   8  -3    5.36    0.28
  -2   8   3    5.69    0.30
   2   8  -3    5.81    0.31
   2   8  -3    5.28    0.33
   2   8  -3    5.07    0.43
  -2   8   3    5.40    0.39
  -2   8   3    6.08    0.53
  -1  -8   3    2.33    0.19
   1  -8  -3    3.04    0.23
  -1  -8   3    2.63    0.23
   1  -8  -3    2.86    0.40
  -1  -8   3    2.81    0.26
   1  -8  -3    1.89    0.25
   1   8  -3    2.52    0.21
  -1   8   3    3.08    0.33
  -1   8   3    2.72    0.32
   1   8  -3    2.56    0.30
  -1   8   3    2.54    0.42
   1   8  -3    3.00    0.21
   0  -8  -3    1.74    0.20
   0  -8   3    1.76    0.24
   0  -8  -3    1.61    0.39
   0  -8   3    2.07    0.26
   0  -8  -3    1.16    0.32
   0  -8   3    1.43    0.17
   0   8  -3    1.85    0.20
   0   8   3    1.18    0.21
   0   8   3    1.75    0.31
   0   8  -3    1.56    0.19
  -1  -8  -3   17.56    1.03
   1  -8   3   20.74    0.89
   1   8   3   18.62    0.97
   1   8   3   18.38    1.00
  -1   8  -3   20.34    0.78
   2  -8   3    1.12    0.35
   2   8   3    1.02    0.41
  -2   8  -3    0.69    0.19
   2   8   3    1.31    0.37
   3  -8   3    9.29    0.71
   3   8   3    9.60    0.85
   4  -8   3    0.42    0.18
   4  -8   3    0.05    0.45
   4   8   3    0.80    0.66
   5  -8   3    7.43    0.53
   5  -8   3    7.32    1.01
   5   8   3    6.55    1.04
   6  -8   3    0.01    0.79
   6  -8   3   -0.30    0.24
   6   8   3    1.22    1.06
   7  -8   3    1.02    1.09
   7   8   3    1.27    1.13
   8  -8   3   -0.06    1.28
   8   8   3    1.71    1.43
   9  -8   3    3.94    1.83
   9   8   3    4.51    1.92
  10  -8   3   -0.65    2.15
  10   8   3   -1.94    2.42
  11  -8   3   -2.91    2.65
  11   8   3    2.35    2.61
  13  -9  -3   -1.34    2.21
  13   9  -3   -0.34    2.06
  12   9  -3    1.78    1.79
  11  -9  -3    5.78    1.53
  11   9  -3    3.27    1.57
  10  -9  -3    1.08    1.07
 -10   9   3    1.06    0.81
  10   9  -3    1.76    1.21
   9  -9  -3   10.66    1.20
  -9  -9   3   10.04    0.62
  -9   9   3   13.07    1.37
   9   9  -3   10.29    1.31
  -8  -9   3   16.89    0.74
   8  -9  -3   16.58    1.21
  -8   9   3   16.15    1.29
   8   9  -3   17.01    1.46
   7  -9  -3    5.81    0.68
  -7  -9   3    6.23    0.39
  -7   9   3    6.84    0.88
   7   9  -3    6.52    0.86
  -6  -9   3   73.31    2.55
   6  -9  -3   80.65    2.78
   6  -9  -3   72.95    2.73
  -6   9   3   75.19    2.89
   6   9  -3   73.13    2.87
   5  -9  -3    1.85    0.32
   5  -9  -3    1.85    0.32
  -5   9   3    1.55    0.32
   5   9  -3    2.53    0.41
   4  -9  -3   14.05    0.65
  -4  -9   3   14.03    0.75
   4  -9  -3   13.68    0.71
  -4  -9   3   14.32    0.55
   4   9  -3   14.31    0.72
   4   9  -3   15.17    0.66
  -4   9   3   14.89    0.70
  -4   9   3   14.09    0.78
   3  -9  -3    2.10    0.33
  -3  -9   3    2.34    0.35
  -3  -9   3    1.87    0.16
   3  -9  -3    1.67    0.20
   3  -9  -3    1.25    0.21
  -3   9   3    1.21    0.18
   3   9  -3    1.59    0.24
   3   9  -3    2.07    0.26
   3   9  -3    1.46    0.26
   3   9  -3    2.02    0.20
  -3   9   3    1.68    0.29
  -3   9   3    2.30    0.25
   2  -9  -3   58.98    2.03
  -2  -9   3   54.83    2.08
   2  -9  -3   58.89    2.14
  -2  -9   3   59.92    2.00
   2  -9  -3   62.81    2.17
   2   9  -3   58.33    2.00
   2   9  -3   61.38    2.16
  -2   9   3   57.25    2.07
   2   9  -3   55.54    2.03
  -2   9   3   56.04    2.10
   2   9  -3   58.83    2.02
  -2   9   3   59.02    2.23
  -1  -9   3    7.41    0.42
   1  -9  -3    7.14    0.58
   1  -9  -3    8.24    0.62
  -1  -9   3    7.20    0.33
   1  -9  -3    7.64    0.39
  -1  -9   3    7.52    0.39
  -1   9   3    8.39    0.74
  -1   9   3    7.19    0.47
   1   9  -3    7.43    0.37
  -1   9   3    7.48    0.47
   1   9  -3    7.39    0.36
   1   9  -3    7.64    0.47
   0  -9  -3   83.79    3.12
   0  -9   3   88.04    2.95
   0  -9   3   79.17    2.86
   0  -9   3   84.49    2.92
   0  -9  -3   84.63    2.89
   0   9  -3   85.06    2.86
   0   9   3   85.90    3.02
   0   9   3   79.96    2.98
   0   9  -3   86.79    2.86
  -1  -9  -3    0.79    0.55
   1  -9   3    0.36    0.22
  -1  -9  -3    0.42    0.17
  -1   9  -3    0.66    0.16
   1   9   3    0.42    0.32
   1   9   3    0.76    0.24
   2  -9   3    1.23    0.35
   2   9   3    1.19    0.35
   2   9   3    0.55    0.42
  -2   9  -3    1.11    0.22
   3  -9   3   32.36    1.46
   3   9   3   31.78    1.57
   4   9   3    3.37    0.82
   5  -9   3    0.26    0.26
   5  -9   3    1.38    0.77
   5   9   3    0.94    0.81
   6  -9   3    3.26    0.97
   6  -9   3    1.94    0.32
   6   9   3    3.94    1.17
   7  -9   3    0.92    1.04
   7   9   3    0.95    1.23
   8  -9   3    1.25    1.48
   8   9   3    3.35    1.59
   9  -9   3    0.18    1.85
   9   9   3    3.89    1.85
  10  -9   3   -1.46    2.53
  11  -9   3    0.71    3.01
  11   9   3    4.09    2.61
  13 -10  -3    2.39    2.28
  13  10  -3   -0.90    2.16
  12 -10  -3    1.04    1.83
  12  10  -3    1.22    2.74
  11 -10  -3   -0.88    1.34
  11  10  -3   -0.12    1.38
 -11  10   3    0.70    1.02
  10 -10  -3    0.50    1.09
 -10  10   3    1.21    0.83
  10  10  -3    0.66    1.22
   9 -10  -3    3.06    0.91
  -9 -10   3    3.15    0.38
  -9  10   3    2.31    0.68
   9  10  -3    3.18    1.01
  -8 -10   3    0.36    0.24
   8 -10  -3   -0.26    0.64
  -8  10   3    0.23    0.50
   8  10  -3   -0.05    0.79
  -7 -10   3    3.33    0.33
   7 -10  -3    2.64    0.56
  -7  10   3    2.44    0.53
   7  10  -3    2.43    0.75
  -6 -10   3    3.25    0.29
   6 -10  -3    3.53    0.47
   6  10  -3    3.31    0.63
  -6  10   3    3.11    0.50
  -5 -10   3   17.26    0.67
   5 -10  -3   17.76    0.83
   5 -10  -3   16.45    0.84
  -5  10   3   15.39    1.19
   5  10  -3   17.79    0.93
   5  10  -3   18.82    0.86
   4 -10  -3   17.55    0.86
  -4 -10   3   18.79    0.70
   4 -10  -3   19.20    0.80
   4  10  -3   16.52    0.85
  -4  10   3   19.10    0.97
  -4  10   3   18.82    0.84
   4  10  -3   19.38    0.79
  -3 -10   3    0.59    0.30
   3 -10  -3    0.12    0.16
   3 -10  -3    0.36    0.29
   3  10  -3    0.24    0.18
  -3  10   3    0.10    0.12
   3  10  -3    0.04    0.14
  -3  10   3    0.15    0.16
   3  10  -3    0.05    0.10
  -3  10   3    0.39    0.23
   2 -10  -3    0.14    0.16
  -2 -10   3    0.16    0.25
   2 -10  -3    0.83    0.16
   2  10  -3    0.88    0.15
   2  10  -3    0.32    0.11
   2  10  -3    0.80    0.18
  -2  10   3    0.40    0.14
  -2  10   3    1.15    0.23
   1 -10  -3    4.32    0.53
  -1 -10   3    4.87    0.33
   1 -10  -3    4.80    0.54
   1 -10  -3    5.33    0.33
  -1 -10   3    4.64    0.23
  -1 -10   3    3.81    0.36
  -1  10   3    4.93    0.39
   1  10  -3    4.85    0.32
   1  10  -3    4.31    0.29
  -1  10   3    4.84    0.40
   1  10  -3    5.65    0.47
  -1  10   3    6.59    0.81
   0 -10   3  101.30    3.57
   0 -10   3  102.69    3.50
   0 -10  -3  108.31    3.80
   0 -10  -3  104.73    3.55
   0  10  -3  105.64    3.52
   0  10   3  102.24    3.67
   0  10   3  104.84    3.65
  -1 -10  -3   30.45    1.14
   1 -10   3   29.46    1.22
  -1  10  -3   30.68    1.13
   1  10   3   29.93    1.32
  -1  10  -3   29.82    1.12
  -1  10  -3   27.40    1.03
   1  10   3   32.00    1.34
   2 -10   3   49.86    1.94
   2  10   3   49.00    2.04
   2  10   3   49.94    2.10
   3 -10   3   21.74    1.14
   3  10   3   24.05    1.55
   4 -10   3    5.04    0.79
   4  10   3    5.52    0.96
   5 -10   3    8.12    1.02
   5  10   3    6.74    1.06
   6 -10   3    1.75    0.90
   6  10   3    1.88    1.06
   7 -10   3   13.53    1.66
   7  10   3   11.97    1.71
   8 -10   3    1.91    1.49
   8  10   3   -1.20    1.51
   9 -10   3   -1.80    1.60
   9  10   3   -0.52    1.69
  10  10   3    1.04    2.42
  11 -10   3   -2.11    3.02
  11  10   3   -4.08    2.62
  13 -11  -3    4.45    2.40
  13  11  -3   -2.93    2.06
  12 -11  -3    0.75    1.90
  11 -11  -3    3.21    1.51
  11  11  -3    4.26    1.58
 -11  11   3    2.51    1.13
  10 -11  -3    7.98    1.39
 -10  11   3    6.42    1.03
  10  11  -3    6.16    1.41
  -9 -11   3    4.59    0.50
   9 -11  -3    5.00    1.00
   9  11  -3    4.77    1.15
  -9  11   3    5.02    0.82
  -8 -11   3   36.46    1.37
   8 -11  -3   36.56    1.82
   8  11  -3   36.22    2.02
  -8  11   3   36.35    1.90
   7 -11  -3   74.30    2.83
  -7 -11   3   72.25    2.53
  -7  11   3   74.48    2.96
   7  11  -3   72.26    2.97
   6 -11  -3   11.02    0.76
  -6 -11   3   10.34    0.51
   6  11  -3   12.46    0.98
  -6  11   3   11.26    0.93
  -5 -11   3  198.48    6.54
   5 -11  -3  192.97    6.66
  -5  11   3  197.45    6.84
   5  11  -3  198.99    6.63
  -4 -11   3   51.59    1.73
   4 -11  -3   48.63    1.88
   4 -11  -3   45.20    1.82
  -4  11   3   52.43    1.87
   4  11  -3   49.09    1.88
   4  11  -3   51.31    1.79
  -4  11   3   49.55    1.99
   3 -11  -3  171.70    6.04
  -3 -11   3  177.90    5.99
   3 -11  -3  187.22    6.16
  -3  11   3  179.31    6.11
  -3  11   3  183.87    6.25
   3  11  -3  184.97    6.01
   3  11  -3  172.60    6.07
   3  11  -3  184.26    6.01
  -3  11   3  181.66    6.06
  -2 -11   3  188.06    6.43
   2 -11  -3  194.82    6.59
   2 -11  -3  194.27    6.48
   2 -11  -3  195.56    6.63
   2  11  -3  187.74    6.48
  -2  11   3  193.26    6.54
   2  11  -3  199.25    6.42
  -2  11   3  198.89    6.71
  -2  11   3  187.90    6.51
   2  11  -3  197.06    6.44
   2  11  -3  193.55    6.63
   1 -11  -3  311.89   10.35
  -1 -11   3  310.92   10.14
   1 -11  -3  305.82   10.15
  -1 -11   3  283.74   10.04
   1 -11  -3  316.07   10.31
   1  11  -3  293.08   10.14
  -1  11   3  315.87   10.24
  -1  11   3  305.06   10.23
   1  11  -3  306.89   10.12
  -1  11   3  312.98   10.48
   0 -11   3  121.18    3.98
   0 -11   3  112.24    3.87
   0 -11  -3  114.37    3.95
   0  11  -3  120.92    3.92
   0  11   3  112.49    4.04
   0  11   3  115.09    4.08
   1 -11   3  182.20    6.03
   1 -11   3  177.63    6.01
  -1 -11  -3  178.97    5.96
   1  11   3  178.78    6.11
  -1  11  -3  161.09    5.86
  -1  11  -3  189.45    5.95
   1  11   3  172.53    6.14
  -2 -11  -3  135.74    4.64
   2 -11   3  133.95    4.76
   2  11   3  138.80    4.90
   2  11   3  136.95    4.88
   3 -11   3   45.34    1.85
   3  11   3   40.09    2.06
   3  11   3   43.92    2.05
   4 -11   3   42.51    2.01
   4  11   3   43.47    2.20
   5 -11   3   45.40    2.19
   5  11   3   43.17    2.30
   6 -11   3    4.96    1.05
   6  11   3    4.55    1.19
   7 -11   3    4.57    1.32
   7  11   3    5.30    1.32
   8 -11   3    4.06    1.67
   8  11   3    3.99    1.71
   9 -11   3    0.10    1.87
   9  11   3    2.42    1.87
  10 -11   3    3.91    2.93
  10  11   3    0.57    2.21
  11 -11   3    6.15    3.23
  11  11   3    3.45    2.82
  13 -12  -3   -1.57    2.29
  13  12  -3    2.08    2.23
  12 -12  -3    1.51    1.93
  12  12  -3    0.09    1.80
  11 -12  -3   -0.47    1.42
 -11  12   3   -0.78    0.96
  11  12  -3    1.29    1.49
  10 -12  -3    3.78    1.22
 -10  12   3    2.02    0.91
  10  12  -3    1.69    1.27
   9 -12  -3    2.61    0.95
  -9 -12   3    1.21    0.32
  -9  12   3    1.07    0.68
   9  12  -3   -0.48    0.99
   8 -12  -3    5.22    0.85
  -8 -12   3    4.72    0.45
   8  12  -3    5.14    0.99
  -8  12   3    2.94    0.64
  -7 -12   3    0.19    0.21
   7 -12  -3    0.53    0.53
   7  12  -3    0.41    0.69
  -7  12   3    0.75    0.48
   6 -12  -3    0.25    0.38
  -6 -12   3    0.23    0.19
  -6  12   3    0.06    0.37
   6  12  -3    0.54    0.55
  -5 -12   3   15.50    0.67
   5 -12  -3   17.01    0.84
   5  12  -3   16.15    0.99
   5  12  -3   16.93    0.76
  -5  12   3   15.87    1.01
  -4 -12   3    1.84    0.21
   4  12  -3    2.17    0.31
  -4  12   3    1.25    0.45
   4  12  -3    2.04    0.36
  -3 -12   3   21.80    0.86
   3  12  -3   23.70    0.88
   3  12  -3   21.79    0.95
   3  12  -3   23.06    0.89
  -3  12   3   21.66    0.97
  -3  12   3   24.51    1.16
  -3  12   3   22.97    0.95
  -2 -12   3    1.07    0.18
   2 -12  -3    1.28    0.22
   2 -12  -3    0.69    0.23
  -2  12   3    1.45    0.28
   2  12  -3    1.38    0.21
   2  12  -3    1.19    0.23
  -2  12   3    1.05    0.37
  -2  12   3    0.66    0.17
   1 -12  -3    3.82    0.32
  -1 -12   3    3.20    0.31
  -1  12   3    4.20    0.45
   1  12  -3    3.18    0.30
  -1  12   3    3.57    0.39
   1  12  -3    4.21    0.34
   0 -12  -3    4.91    0.37
   0 -12   3    5.18    0.41
   0 -12   3    4.91    0.25
   0  12   3    5.38    0.47
   0  12   3    4.59    0.52
   0  12  -3    4.32    0.34
   0  12  -3    4.90    0.35
  -1 -12  -3    1.54    0.25
   1 -12   3    2.74    0.36
   1  12   3    2.32    0.46
  -1  12  -3    2.86    0.31
   1  12   3    1.48    0.26
  -1  12  -3    1.60    0.20
   2 -12   3   25.00    1.14
  -2 -12  -3   21.30    1.06
   2  12   3   26.55    1.32
   3 -12   3    1.52    0.49
  -3 -12  -3    1.72    0.34
   3  12   3    2.07    0.69
   4 -12   3    1.32    0.67
   4  12   3    2.74    0.83
   5 -12   3    4.50    0.99
   5  12   3    4.95    1.13
   6 -12   3   -0.09    1.09
   6  12   3    1.53    1.19
   7 -12   3    0.33    1.29
   7  12   3    0.03    1.36
   8 -12   3   -0.04    1.44
   8  12   3   -0.98    1.58
   9 -12   3    2.34    2.00
   9  12   3    3.06    2.02
  10 -12   3    0.57    2.42
  10  12   3    0.83    2.35
  11 -12   3   -1.14    3.12
  11  12   3    2.72    2.85
  13 -13  -3   -1.31    2.34
  13  13  -3    2.30    2.23
  12 -13  -3    3.04    1.95
  12  13  -3    1.89    1.85
  11 -13  -3    0.93    1.51
  11  13  -3    1.55    1.52
 -11  13   3    2.66    1.11
  10 -13  -3    2.91    1.26
 -10  13   3    2.05    0.88
  10  13  -3    2.68    1.28
   9 -13  -3    5.22    1.07
   9  13  -3    5.56    1.17
  -9  13   3    4.48    0.84
  -8 -13   3   10.00    0.60
   8 -13  -3   10.22    1.18
   8  13  -3   10.77    1.19
  -8  13   3    9.67    1.23
   7 -13  -3   10.80    0.96
  -7 -13   3   10.19    0.56
  -7  13   3   10.49    1.08
   7  13  -3   12.49    1.18
   6 -13  -3   17.93    1.00
  -6 -13   3   18.49    0.75
   6  13  -3   16.31    1.11
  -6  13   3   17.36    1.18
   5 -13  -3    2.98    0.41
  -5 -13   3    3.61    0.31
   5  13  -3    3.85    0.41
  -5  13   3    2.96    0.45
   5  13  -3    4.05    0.59
   4 -13  -3   30.95    1.26
  -4 -13   3   31.03    1.15
  -4  13   3   32.51    1.29
  -4  13   3   30.56    1.48
  -4  13   3   31.18    1.22
   4  13  -3   31.25    1.18
   4  13  -3   30.17    1.34
   3 -13  -3   75.28    2.70
  -3 -13   3   75.85    2.63
   3  13  -3   69.60    2.78
   3  13  -3   77.75    2.65
   3  13  -3   81.90    2.62
  -3  13   3   77.59    2.74
  -3  13   3   79.12    2.72
   2 -13  -3    6.54    0.51
  -2 -13   3    6.27    0.38
   2  13  -3    6.58    0.43
  -2  13   3    5.93    0.46
  -2  13   3    6.97    0.49
  -2  13   3    7.07    0.94
   2  13  -3    6.11    0.39
   1 -13  -3   42.19    1.78
  -1 -13   3   44.07    1.57
   1  13  -3   41.73    1.57
  -1  13   3   41.40    1.65
   1  13  -3   43.63    1.55
  -1  13   3   42.18    2.44
  -1  13   3   43.72    1.64
   0 -13   3   14.32    0.71
   0  13  -3   14.60    0.65
   0  13   3   15.18    0.84
   0  13   3   15.19    0.77
  -1 -13  -3   10.97    0.69
   1 -13   3   11.32    0.61
  -1  13  -3    9.06    0.56
   1  13   3   10.97    0.72
   1  13   3   12.51    0.83
   2 -13   3    7.51    0.60
  -2 -13  -3    6.94    0.50
   2  13   3    8.64    0.80
   2  13   3    6.15    0.77
  -2  13  -3    6.12    0.32
  -3 -13  -3    2.58    0.39
   3 -13   3    3.00    0.64
   3  13   3    2.61    0.77
   3  13   3    2.40    0.59
   4 -13   3    6.05    0.87
  -4 -13  -3    6.32    0.54
   4  13   3    6.04    1.04
   4  13   3    3.63    0.67
   5 -13   3    4.47    0.92
   5  13   3    6.25    1.15
   6 -13   3    1.70    1.12
   6  13   3    2.11    1.16
   7 -13   3    2.23    1.37
   7  13   3    0.86    1.36
   8 -13   3    1.17    1.56
   8  13   3    0.64    1.64
   9 -13   3   -0.86    1.93
   9  13   3   -0.67    1.99
  10 -13   3    0.07    2.64
  10  13   3    5.79    2.51
  11 -13   3   -3.72    3.07
  11  13   3   -0.81    2.67
  12 -14  -3    2.58    1.98
  12  14  -3   -1.43    1.77
  11 -14  -3    0.00    2.37
  11  14  -3    0.26    1.51
 -11  14   3    0.66    1.04
  10 -14  -3    1.06    1.22
 -10  14   3    0.77    0.82
  10  14  -3   -0.86    1.23
   9 -14  -3   -0.30    0.91
  -9  14   3    1.17    0.67
   9  14  -3    0.79    1.01
  -8 -14   3    2.24    0.33
   8 -14  -3    1.67    0.78
   8  14  -3    1.55    0.88
  -8  14   3    2.48    0.65
   7 -14  -3    7.91    0.93
  -7 -14   3    7.86    0.51
   7  14  -3    8.56    0.98
  -7  14   3    8.21    1.05
  -6 -14   3    0.49    0.21
   6 -14  -3    0.39    0.40
  -6  14   3    0.58    0.42
   6  14  -3    0.94    0.58
  -5 -14   3    1.40    0.23
   5 -14  -3    0.52    0.34
   5  14  -3    1.49    0.50
  -5  14   3    0.44    0.36
   5  14  -3    0.95    0.19
  -3 -14   3   72.17    2.57
   3 -14  -3   73.84    2.64
  -3  14   3   74.67    2.66
   3  14  -3   76.12    2.59
  -3  14   3   77.20    2.66
   3  14  -3   72.32    2.67
   3  14  -3   73.67    2.51
  -3  14   3   74.94    2.90
   2 -14  -3   27.81    1.10
  -2 -14   3   26.54    1.04
   2  14  -3   26.65    1.11
  -2  14   3   27.32    1.44
  -2  14   3   27.57    1.14
   2  14  -3   26.30    1.04
  -2  14   3   26.48    1.11
   1 -14  -3    8.93    0.55
  -1 -14   3    9.34    0.52
  -1  14   3    9.31    0.58
   1  14  -3    9.56    0.50
   1  14  -3    8.94    0.55
  -1  14   3    8.97    0.64
  -1  14   3   12.28    1.34
   0 -14   3   17.26    0.78
   0 -14  -3   16.08    0.76
   0  14  -3   14.97    0.73
   0  14  -3   15.02    0.69
   0  14   3   16.26    0.87
   0  14   3   15.25    0.80
   2 -14   3   58.87    2.33
  -2 -14  -3   60.87    2.23
   2  14   3   64.70    2.44
  -2  14  -3   60.15    2.08
   2  14   3   59.32    2.49
   3 -14   3    0.26    0.55
  -3 -14  -3    0.78    0.33
   3  14   3    0.20    0.43
   3  14   3    0.94    0.63
  -4 -14  -3    1.91    0.37
   4 -14   3    2.53    0.72
   4  14   3    1.54    0.58
   4  14   3    1.91    0.80
  -5 -14  -3    4.51    0.54
   5 -14   3    4.40    1.03
   5  14   3    3.25    0.84
   5  14   3    2.70    1.03
   6 -14   3    1.06    1.09
   6  14   3    1.06    1.08
   7 -14   3    1.02    1.38
   7  14   3    2.30    1.42
   8 -14   3    2.13    1.68
   8  14   3    0.26    1.69
   9 -14   3    1.14    1.87
   9  14   3    0.29    2.21
  10 -14   3   -3.60    2.47
  10  14   3    0.24    2.26
  12 -15  -3    5.52    2.19
  12  15  -3    1.87    1.83
  11 -15  -3    1.98    1.70
 -11  15   3    1.88    1.12
  11  15  -3    3.27    1.65
  10 -15  -3    1.51    1.29
  10  15  -3    1.10    1.26
 -10  15   3    1.31    0.88
   9 -15  -3    7.68    1.19
  -9  15   3    5.53    0.88
   9  15  -3    5.50    1.18
   8 -15  -3    8.28    1.01
  -8 -15   3    7.05    0.55
  -8  15   3    9.23    1.29
   8  15  -3   10.80    1.20
   7 -15  -3    0.89    0.60
  -7 -15   3    1.16    0.28
   7  15  -3    1.00    0.73
  -7  15   3    1.26    0.53
   6 -15  -3   22.66    1.17
  -6 -15   3   23.49    0.94
  -6  15   3   23.48    1.38
   6  15  -3   22.46    1.36
   5 -15  -3    1.65    0.39
   5  15  -3    2.16    0.51
  -5  15   3    1.55    0.44
   4 -15  -3    8.40    0.61
  -4 -15   3    9.37    0.50
  -4  15   3   10.36    0.61
  -4  15   3   10.11    0.90
  -4  15   3    9.17    0.59
   4  15  -3    9.71    0.76
   4  15  -3    9.60    0.51
   3 -15  -3   55.80    2.14
  -3 -15   3   59.37    2.08
   3  15  -3   55.89    2.19
  -3  15   3   63.24    2.19
   3  15  -3   59.73    2.10
  -3  15   3   59.36    2.17
  -3  15   3   59.12    2.43
   2 -15  -3   31.20    1.24
  -2 -15   3   30.75    1.18
  -2  15   3   32.58    1.64
   2  15  -3   32.06    1.20
  -2  15   3   31.03    1.25
   2  15  -3   29.62    1.25
  -2  15   3   28.49    1.26
  -1 -15   3    9.11    0.52
   1 -15  -3    8.09    0.56
  -1  15   3   11.64    1.39
   1  15  -3    8.05    0.55
   1  15  -3    8.35    0.50
  -1  15   3    9.45    0.58
  -1  15   3    9.49    0.67
   0 -15  -3  110.38    3.81
   0 -15   3  112.64    3.84
   0  15   3  112.50    3.88
   0  15  -3  105.49    3.80
   1 -15   3   20.03    0.72
  -1 -15  -3   20.73    0.91
   1 -15   3   20.56    0.77
   1 -15   3   20.97    0.99
   1  15   3   20.69    1.15
   1  15   3   19.36    1.00
  -1  15  -3   18.88    0.94
   2 -15   3   11.93    0.85
  -2 -15  -3   12.10    0.69
  -2  15  -3   12.82    0.56
   2  15   3   12.89    0.92
   2  15   3   11.78    1.09
  -3 -15  -3   35.71    1.43
   3 -15   3   34.23    1.70
   3  15   3   34.18    1.86
   3  15   3   36.11    1.80
  -3  15  -3   33.65    1.22
  -4 -15  -3    9.79    0.73
   4 -15   3    9.35    1.10
   4  15   3   10.96    1.23
   5 -15   3   12.16    1.35
  -5 -15  -3   11.09    0.83
   5  15   3    9.80    1.29
   5  15   3   13.34    1.74
  -6 -15  -3    7.01    0.74
   6 -15   3    5.90    1.37
   6  15   3    4.33    1.37
   7 -15   3    4.50    1.51
  -7 -15  -3    2.14    0.64
   7  15   3    1.34    1.25
   8 -15   3   -1.69    1.69
  -8 -15  -3   -0.64    0.66
   8  15   3   -0.28    1.64
  -9 -15  -3    2.06    0.85
   9 -15   3    3.31    2.29
   9  15   3   -0.31    3.54
 -10 -15  -3    0.17    1.06
  10 -15   3    4.85    2.72
  10  15   3   -1.44    2.36
  12 -16  -3    1.45    2.07
  12  16  -3    0.62    1.81
  11 -16  -3   -1.32    1.71
 -11  16   3   -0.09    1.15
  10 -16  -3   -2.63    1.19
  10  16  -3   -1.33    1.23
 -10  16   3    0.21    0.87
   9 -16  -3    1.05    1.06
  -9  16   3    1.44    0.77
   9  16  -3    1.99    1.04
   8 -16  -3    0.82    0.75
  -8 -16   3   -0.57    0.30
  -8  16   3   -0.46    0.59
   8  16  -3   -0.29    0.81
   7 -16  -3   -0.16    0.59
  -7 -16   3   -0.06    0.27
  -7  16   3   -0.21    0.50
   7  16  -3    0.20    0.70
   6 -16  -3    0.66    0.51
  -6 -16   3    1.04    0.27
   6  16  -3    1.09    0.60
  -6  16   3    0.68    0.45
  -5 -16   3    1.85    0.27
   5 -16  -3    1.93    0.45
   5  16  -3    1.25    0.20
   5  16  -3    1.09    0.52
  -5  16   3    0.92    0.42
   4 -16  -3   24.96    1.09
  -4 -16   3   22.51    0.92
   4  16  -3   22.43    0.90
   4  16  -3   21.79    1.12
  -4  16   3   22.52    1.31
   3 -16  -3   24.29    1.11
  -3 -16   3   28.26    1.06
   3  16  -3   25.40    1.06
   3  16  -3   25.93    1.18
  -3  16   3   27.80    1.46
  -3  16   3   27.35    1.13
  -2 -16   3   38.25    1.41
   2 -16  -3   37.78    1.48
   2  16  -3   35.88    1.49
  -2  16   3   39.94    1.89
  -2  16   3   37.65    1.47
   2  16  -3   35.53    1.41
   1 -16  -3    0.93    0.30
  -1 -16   3    1.02    0.28
  -1  16   3    0.61    0.19
   1  16  -3    1.23    0.34
  -1  16   3    1.13    0.47
   0 -16   3   27.03    1.14
   0 -16  -3   25.21    1.11
   0  16   3   23.84    1.24
   0  16   3   25.75    1.15
   0  16  -3   26.49    1.11
   1 -16   3   50.89    1.92
  -1 -16  -3   48.89    1.84
   1  16   3   51.03    2.10
  -1  16  -3   44.23    1.85
   1  16   3   49.04    1.92
  -2 -16  -3    8.65    0.64
   2 -16   3    8.13    0.94
   2 -16   3    6.93    0.41
   2  16   3    8.23    0.77
   2  16   3    6.98    0.86
  -2  16  -3    8.03    0.47
   3 -16   3    1.76    0.59
  -3 -16  -3    1.64    0.43
   3  16   3    2.00    0.80
  -3  16  -3    1.30    0.18
   3  16   3    0.66    0.42
   4 -16   3    3.73    0.88
  -4 -16  -3    3.27    0.48
   4  16   3    4.70    1.01
   4  16   3    2.25    0.60
   5 -16   3    0.09    0.91
  -5 -16  -3    0.03    0.39
   5  16   3    0.07    0.97
   5  16   3   -0.14    0.64
   6 -16   3   -0.06    1.18
  -6 -16  -3   -0.19    0.50
   6  16   3   -0.02    1.19
   6  16   3    0.33    0.80
   7 -16   3    0.84    1.31
  -7 -16  -3    0.16    0.56
   7  16   3    0.06    1.25
   8 -16   3    1.58    1.61
  -8 -16  -3    0.48    0.69
   8  16   3   -3.05    1.67
   9 -16   3   -0.95    3.46
  -9 -16  -3   -0.80    0.79
   9  16   3    2.35    2.03
  10 -16   3    4.64    2.88
 -10 -16  -3   -0.56    1.08
  10  16   3    2.53    2.52
  12 -17  -3   -1.53    2.21
  12  17  -3    1.71    1.87
  11 -17  -3    1.78    1.77
 -11  17   3    1.12    1.22
  11  17  -3   -0.87    1.47
  10 -17  -3    3.12    1.45
  10  17  -3    1.51    1.31
 -10  17   3    3.04    0.98
   9 -17  -3    0.47    1.05
  -9  17   3    1.72    0.82
   9  17  -3   -0.07    1.06
   8 -17  -3   11.34    1.31
  -8  17   3    6.15    0.88
   8  17  -3    9.25    1.19
  -7 -17   3    5.99    0.52
   7 -17  -3    6.52    0.88
   7  17  -3    6.57    0.95
  -7  17   3    4.73    0.72
   6 -17  -3    2.99    0.59
   6  17  -3    2.69    0.65
  -6  17   3    1.99    0.55
  -5 -17   3    7.46    0.52
   5 -17  -3    9.11    0.75
   5  17  -3    8.30    0.51
  -5  17   3    7.34    0.93
   5  17  -3    8.37    0.88
   4 -17  -3    7.12    0.62
  -4 -17   3    9.51    0.50
  -4  17   3    8.03    0.66
  -4  17   3    9.57    0.95
   4  17  -3    7.74    0.42
   4  17  -3    7.86    0.74
   3 -17  -3    8.02    0.62
  -3 -17   3    7.68    0.48
   3  17  -3    6.44    0.67
  -3  17   3    7.91    0.55
  -3  17   3    7.62    0.97
  -3  17   3    7.34    0.69
   2 -17  -3   28.54    1.22
  -2 -17   3   29.00    1.16
  -2  17   3   28.86    1.31
   2  17  -3   28.35    1.24
  -2  17   3   28.05    1.19
  -2  17   3   30.60    1.67
   1 -17  -3   69.45    2.47
  -1 -17   3   67.10    2.44
   1  17  -3   64.59    2.46
  -1  17   3   67.98    2.58
  -1  17   3   67.46    2.47
  -1  17   3   71.20    3.08
   0 -17   3   54.01    2.07
   0 -17  -3   55.26    2.06
   0  17   3   55.95    2.24
   0  17  -3   54.28    2.05
   0  17   3   55.64    2.09
   1 -17   3   46.72    1.88
  -1 -17  -3   47.91    1.80
   1  17   3   48.42    2.03
   1  17   3   50.49    1.89
  -1  17  -3   41.69    1.82
   2 -17   3   73.52    2.52
   2 -17   3   73.32    2.83
  -2 -17  -3   76.77    2.69
   2 -17   3   75.58    2.64
  -2  17  -3   70.65    2.57
   2  17   3   74.60    2.81
   2  17   3   71.39    2.94
   3 -17   3    8.71    0.98
  -3 -17  -3    8.80    0.72
   3 -17   3    7.89    0.54
   3  17   3    9.83    1.13
  -3  17  -3    8.82    0.49
   3  17   3    8.91    1.03
  -4 -17  -3   62.79    2.39
   4 -17   3   62.66    2.76
   4  17   3   59.64    2.86
   4  17   3   63.17    2.79
  -5 -17  -3    5.52    0.66
   5 -17   3    5.72    1.16
   5  17   3    5.52    1.24
   6 -17   3   12.59    1.64
  -6 -17  -3   10.77    0.98
   6  17   3   10.57    1.58
  -7 -17  -3    1.90    0.60
   7 -17   3    3.42    1.66
   7  17   3    1.26    1.43
   7  17   3    1.85    1.07
  -8 -17  -3    4.09    0.85
   8 -17   3    5.08    2.01
   8  17   3    1.58    1.81
   8  17   3    1.37    1.29
  -9 -17  -3    0.84    0.86
   9 -17   3    4.66    2.53
   9  17   3    0.11    2.15
   9  17   3   -2.64    1.35
  10 -17   3    0.89    3.07
  10  17   3   -1.77    2.32
  10  17   3   -3.33    1.63
  12 -18  -3    0.57    2.25
  12  18  -3    1.93    1.90
  11 -18  -3   -1.18    1.71
 -11  18   3    0.25    1.22
  11  18  -3   -1.22    1.51
 -10  18   3   -0.58    0.92
  10  18  -3   -0.03    1.31
   9 -18  -3    1.44    1.09
   9  18  -3    1.52    1.10
  -9  18   3    0.20    0.79
   8 -18  -3    0.02    0.84
   8  18  -3   -0.60    0.89
  -8  18   3    0.38    0.65
  -7 -18   3    0.39    0.30
   7 -18  -3    0.32    0.62
  -7  18   3    1.19    0.58
   7  18  -3    0.54    0.72
   6 -18  -3    0.78    0.56
  -6 -18   3    0.56    0.28
  -6  18   3    0.12    0.48
   6  18  -3    0.26    0.59
   5 -18  -3    5.50    0.61
  -5 -18   3    5.09    0.45
  -5  18   3    3.81    0.61
   5  18  -3    6.81    0.74
   4 -18  -3    2.52    0.48
  -4 -18   3    2.77    0.32
   4  18  -3    1.90    0.51
  -4  18   3    1.85    0.43
  -4  18   3    1.75    0.50
   3 -18  -3    0.16    0.35
  -3 -18   3    0.47    0.24
  -3  18   3    0.07    0.18
   3  18  -3    0.08    0.38
  -3  18   3    0.49    0.46
  -3  18   3    0.55    0.42
   2 -18  -3   45.56    1.79
  -2 -18   3   45.47    1.71
  -2  18   3   44.53    1.74
  -2  18   3   47.21    1.87
   2  18  -3   46.00    1.81
  -2  18   3   46.45    2.19
   1 -18  -3   46.28    1.78
  -1 -18   3   44.37    1.74
  -1  18   3   47.31    1.92
  -1  18   3   48.08    2.46
  -1  18   3   45.55    1.76
   1  18  -3   43.57    1.77
   0 -18  -3    1.19    0.34
   0  18   3    0.85    0.55
   0  18  -3    1.56    0.36
   1 -18   3    1.00    0.41
  -1 -18  -3    0.22    0.37
   1  18   3    0.25    0.57
  -1  18  -3   -0.13    0.29
   1  18   3    0.11    0.22
   2 -18   3    9.94    0.95
   2 -18   3    7.96    0.55
   2 -18   3    8.41    0.42
  -2 -18  -3    9.24    0.71
  -2  18  -3    9.06    0.55
   2  18   3    8.78    1.01
   3 -18   3    0.38    0.70
  -3 -18  -3    0.22    0.41
   3  18   3   -0.19    0.76
   3  18   3   -0.05    0.37
  -3  18  -3    0.17    0.20
   4 -18   3    0.84    0.89
  -4 -18  -3    0.77    0.48
   4  18   3    1.36    0.95
   4  18   3   -0.07    0.49
   5 -18   3   -0.54    1.00
  -5 -18  -3    0.33    0.54
   5  18   3    0.52    1.08
   5  18   3   -0.40    0.59
  -6 -18  -3   -0.20    0.58
   6 -18   3   -0.50    1.11
   6  18   3    0.46    1.25
   6  18   3   -0.61    0.79
  -7 -18  -3   -0.17    0.61
   7 -18   3   -0.45    1.55
   7  18   3   -0.17    0.98
   7  18   3    1.81    1.47
   8 -18   3   -0.26    1.97
  -8 -18  -3   -0.06    0.80
   8  18   3    1.36    1.87
   8  18   3   -1.47    1.12
   9 -18   3    5.51    2.61
  -9 -18  -3    1.04    1.02
   9  18   3    0.34    2.07
 -10 -18  -3    1.08    1.21
  10 -18   3   -3.30    3.00
  10  18   3   -3.79    1.64
  10  18   3    0.42    2.50
  11 -19  -3    3.67    1.95
  11  19  -3    0.41    1.58
 -11  19   3   -0.27    1.31
  10 -19  -3   -1.63    1.42
 -10  19   3    1.14    1.04
  10  19  -3    5.03    2.14
   9 -19  -3    3.07    1.27
  -9  19   3    1.87    0.86
   9  19  -3    1.40    1.17
   8 -19  -3    1.78    0.94
   8  19  -3    1.16    0.97
  -8  19   3    0.30    0.69
   7 -19  -3    9.60    1.06
  -7 -19   3    8.44    0.60
   7  19  -3    9.49    1.08
  -7  19   3    5.64    0.81
  -6 -19   3    0.90    0.32
   6 -19  -3    0.02    0.57
  -6  19   3   -0.11    0.50
   6  19  -3   -0.46    0.63
  -5 -19   3    5.69    0.48
   5 -19  -3    4.77    0.62
  -5  19   3    4.26    0.66
   5  19  -3    5.01    0.72
   4 -19  -3    2.24    0.53
  -4 -19   3    2.26    0.32
  -4  19   3    1.94    0.48
  -4  19   3    1.50    0.55
   4  19  -3    2.35    0.55
  -3 -19   3    4.06    0.43
   3 -19  -3    3.94    0.50
  -3  19   3    4.39    0.54
  -3  19   3    4.53    0.49
  -3  19   3    3.33    0.64
   3  19  -3    3.92    0.55
  -2 -19   3    9.71    0.60
   2 -19  -3    9.95    0.72
  -2  19   3    9.76    0.62
   2  19  -3    9.26    0.73
  -2  19   3    8.83    0.76
  -2  19   3    9.62    1.24
  -1 -19   3   15.50    0.82
   1 -19  -3   15.05    0.83
  -1  19   3   18.32    1.09
  -1  19   3   16.07    0.82
   1  19  -3   16.41    0.90
  -1  19   3   16.07    1.69
   0 -19   3    6.17    0.64
   0 -19  -3    5.51    0.56
   0  19   3    5.06    0.70
   0  19  -3    5.80    0.61
   0  19   3    6.04    0.56
   1 -19   3   16.31    1.06
  -1 -19  -3   16.88    0.88
   1  19   3   17.59    0.92
   1  19   3   16.13    1.21
  -1  19  -3   14.35    0.95
  -2 -19  -3    0.78    0.40
   2 -19   3    0.88    0.63
  -2  19  -3    0.61    0.24
   2  19   3    0.98    0.68
   2  19   3    0.20    0.39
  -3 -19  -3   23.47    1.17
   3 -19   3   19.66    1.49
   3  19   3   23.02    1.39
   3  19   3   25.91    1.57
  -3  19  -3   23.05    0.96
  -4 -19  -3    0.39    0.48
   4 -19   3   -0.91    0.86
   4  19   3    0.39    0.98
   4  19   3    0.07    0.48
   5 -19   3    8.42    1.35
  -5 -19  -3    8.65    0.89
   5  19   3    6.02    1.33
   5  19   3    5.61    0.85
   6 -19   3   -0.24    1.31
  -6 -19  -3    0.11    0.58
   6  19   3    0.45    1.26
   6  19   3   -0.87    0.74
  -7 -19  -3   -0.14    0.64
   7 -19   3    2.32    1.59
   7  19   3   -1.41    0.90
   7  19   3    0.56    1.53
   8 -19   3    1.53    2.05
  -8 -19  -3    2.55    0.92
   8  19   3    2.92    1.93
   8  19   3    0.99    1.26
  -9 -19  -3    0.08    1.08
   9 -19   3   -2.86    2.47
   9  19   3   -0.82    2.00
   9  19   3   -1.67    1.55
  11 -20  -3   -1.70    1.82
  11  20  -3   -2.97    1.60
  10 -20  -3   -2.85    1.51
  10  20  -3    0.50    1.36
 -10  20   3    0.05    1.09
   9 -20  -3   -0.87    1.20
   9  20  -3    1.90    1.16
  -9  20   3    1.35    0.92
   8 -20  -3    0.11    0.99
   8  20  -3    1.54    0.95
  -8  20   3    0.29    0.70
  -7 -20   3    0.58    0.58
   7 -20  -3    0.46    0.77
   7  20  -3    0.27    0.78
  -7  20   3   -0.96    0.59
   6 -20  -3    1.23    0.64
  -6 -20   3   -0.17    0.32
  -6  20   3    0.44    0.54
   6  20  -3    0.58    0.66
   5 -20  -3   15.54    1.07
  -5 -20   3   14.87    0.77
  -5  20   3   15.55    1.30
   5  20  -3   15.40    1.12
   4 -20  -3    3.92    0.61
  -4 -20   3    3.73    0.40
  -4  20   3    3.35    0.66
  -4  20   3    3.86    0.58
   4  20  -3    3.93    0.65
   3 -20  -3    0.57    0.45
  -3 -20   3    0.49    0.28
  -3  20   3    0.27    0.19
  -3  20   3    0.22    0.54
  -3  20   3    0.08    0.40
   3  20  -3    0.29    0.43
  -2 -20   3   22.42    1.01
   2 -20  -3   22.50    1.12
   2  20  -3   21.03    1.12
  -2  20   3   22.92    1.03
  -2  20   3   24.42    1.64
  -2  20   3   24.59    1.25
  -1 -20   3   11.10    0.79
   1 -20  -3   12.94    0.83
  -1  20   3   14.40    1.68
  -1  20   3   12.46    0.73
   1  20  -3   13.69    0.84
  -1  20   3   12.46    1.02
   0 -20  -3   39.89    1.64
   0  20   3   41.80    1.64
   0  20  -3   38.91    1.65
   0  20   3   42.47    1.89
  -1 -20  -3   14.90    0.89
   1 -20   3   13.91    1.05
   1  20   3   16.64    1.23
   1  20   3   14.87    0.87
  -1  20  -3   11.34    0.93
   2 -20   3    0.98    0.67
  -2 -20  -3   -0.08    0.42
  -2  20  -3    0.29    0.24
   2  20   3    0.84    0.73
   2  20   3    0.01    0.32
  -3 -20  -3    7.45    0.80
   3 -20   3    6.58    0.96
  -3  20  -3    7.38    0.55
   3  20   3    8.17    1.11
   3  20   3    7.17    0.99
   4 -20   3    6.70    1.13
  -4 -20  -3    8.43    0.83
   4  20   3    5.57    0.69
   4  20   3    7.04    1.20
  -5 -20  -3   -0.49    0.55
   5 -20   3   -0.58    1.14
   5  20   3   -0.66    0.57
   5  20   3   -1.11    1.04
  -6 -20  -3    1.32    0.68
   6 -20   3    1.98    1.43
   6  20   3    0.24    0.77
   6  20   3    1.80    1.36
  -7 -20  -3    2.61    0.79
   7 -20   3    0.20    1.72
   7  20   3    3.03    1.64
   7  20   3   -0.11    0.94
  -8 -20  -3    0.83    0.85
   8  20   3   -2.02    1.13
   8  20   3   -1.23    1.90
  -9 -20  -3    0.92    1.64
   9 -20   3    1.49    2.77
   9  20   3   -3.23    1.39
   9  20   3   -2.76    2.15
  11 -21  -3    3.34    2.13
  11  21  -3    1.70    1.62
 -11  21   3    1.21    1.41
  10 -21  -3    1.15    1.66
  10  21  -3    3.45    1.43
 -10  21   3    0.53    1.13
  -9  21   3    4.03    1.06
   9  21  -3    5.04    1.31
   8 -21  -3    4.66    1.18
  -8  21   3    2.80    0.87
   8  21  -3    4.23    1.10
   7 -21  -3    3.56    0.91
   7  21  -3    3.20    0.90
  -7  21   3    2.12    0.78
   6 -21  -3   17.56    1.28
  -6 -21   3   13.61    0.81
  -6  21   3   16.38    1.40
   6  21  -3   16.91    1.34
   5 -21  -3   18.17    1.19
  -5 -21   3   19.30    0.91
   5  21  -3   18.16    1.31
  -5  21   3   18.10    1.44
   4 -21  -3   25.75    1.33
  -4 -21   3   26.31    1.13
  -4  21   3   25.69    1.31
   4  21  -3   26.17    1.36
  -4  21   3   25.94    1.65
  -3 -21   3   17.94    0.90
   3 -21  -3   18.47    1.04
  -3  21   3   20.68    1.14
  -3  21   3   20.69    1.52
   3  21  -3   19.81    1.12
  -2 -21   3   41.90    1.69
   2 -21  -3   44.58    1.78
  -2  21   3   42.01    1.83
   2  21  -3   40.68    1.77
  -2  21   3   46.53    2.31
  -2  21   3   43.32    1.67
   1 -21  -3   48.38    1.89
  -1 -21   3   47.19    1.86
   1  21  -3   44.98    1.89
  -1  21   3   46.11    2.04
  -1  21   3   47.93    2.63
  -1  21   3   47.01    1.80
   0 -21  -3   33.33    1.46
   0 -21   3   32.94    1.56
   0  21  -3   32.96    1.46
   0  21   3   32.40    1.61
   0  21   3   32.89    1.38
   1 -21   3   27.12    1.42
  -1 -21  -3   24.97    1.24
  -1  21  -3   22.21    1.27
   1  21   3   27.16    1.57
   1  21   3   26.34    1.19
  -2 -21  -3    9.98    0.85
   2 -21   3   11.08    1.16
   2  21   3    9.91    0.91
   2  21   3    9.79    1.11
  -2  21  -3    8.79    0.67
   3 -21   3   23.67    1.60
  -3 -21  -3   20.22    1.14
   3 -21   3   16.49    0.89
  -3  21  -3   21.26    0.92
   3  21   3   20.99    1.66
   3  21   3   21.23    1.28
  -4 -21  -3    8.96    0.93
   4 -21   3   10.26    1.30
   4  21   3   13.58    1.46
   4  21   3    9.82    1.24
  -5 -21  -3    3.61    0.68
   5 -21   3    4.33    1.34
   5  21   3    1.91    0.67
   5  21   3    4.50    1.26
  -6 -21  -3    1.10    0.70
   6 -21   3    0.47    1.46
   6  21   3   -1.57    1.18
   6  21   3   -0.14    0.77
   7 -21   3    2.81    1.94
  -7 -21  -3    0.78    0.77
   7  21   3   -1.54    0.95
   7  21   3    0.06    1.81
   8 -21   3   -1.75    2.36
  -8 -21  -3   -0.21    0.90
   8  21   3   -2.28    1.17
   8  21   3    0.47    1.88
  -9 -21  -3    0.53    1.19
   9 -21   3    5.82    3.10
   9  21   3   -0.49    2.15
  10 -22  -3    1.06    1.76
 -10  22   3    0.33    1.22
  10  22  -3   -1.53    1.38
   9 -22  -3   -0.08    1.35
  -9  22   3    0.15    1.01
   8 -22  -3    0.61    1.06
  -8  22   3   -0.23    0.79
   8  22  -3   -0.04    0.97
   7 -22  -3    2.97    0.97
  -7  22   3    1.50    0.77
   7  22  -3    3.31    0.93
   6 -22  -3    0.34    0.71
  -6 -22   3    0.30    0.36
   6  22  -3    0.24    0.71
  -6  22   3   -0.15    0.60
  -5 -22   3   -0.28    0.31
   5 -22  -3   -0.21    0.55
  -5  22   3    0.05    0.58
   5  22  -3    0.37    0.65
  -4 -22   3   -0.12    0.33
   4 -22  -3    0.38    0.55
  -4  22   3    0.19    0.52
   4  22  -3   -0.08    0.56
  -4  22   3    0.69    0.62
   3 -22  -3    7.64    0.78
  -3 -22   3    7.20    0.64
   3  22  -3    7.65    0.85
  -3  22   3    6.60    0.88
  -3  22   3    7.23    0.80
  -2 -22   3    0.10    0.37
   2 -22  -3    1.22    0.48
   2  22  -3    0.55    0.49
  -2  22   3    1.08    0.74
  -2  22   3    1.17    0.60
   1 -22  -3   -0.13    0.43
  -1 -22   3   -0.35    0.47
  -1  22   3    0.28    0.59
   1  22  -3    0.15    0.44
  -1  22   3    0.23    0.19
  -1  22   3   -0.12    0.82
   0 -22  -3    0.18    0.46
   0 -22   3    0.63    0.57
   0  22   3    0.37    0.21
   0  22   3    0.89    0.68
   0  22   3    0.54    1.03
   0  22  -3    0.49    0.41
  -1 -22  -3    9.34    0.85
   1 -22   3    9.57    1.05
  -1  22  -3    6.62    0.89
   1  22   3    8.60    0.70
   1  22   3    8.54    0.96
  -2 -22  -3    2.69    0.59
   2 -22   3    3.83    0.85
   2  22   3    3.38    0.88
  -2  22  -3    2.88    0.39
   2  22   3    2.56    0.43
   3 -22   3    1.54    0.87
  -3 -22  -3    1.25    0.56
   3  22   3    2.11    0.99
  -3  22  -3    1.56    0.30
   3  22   3    0.74    0.43
  -4 -22  -3    5.11    0.67
   4 -22   3    6.82    1.28
   4  22   3    7.02    1.28
   4  22   3    4.79    0.65
  -5 -22  -3    0.67    0.60
   5 -22   3    0.74    1.25
   5  22   3    1.22    0.64
   5  22   3    3.18    1.29
   6 -22   3    5.31    1.76
  -6 -22  -3    3.35    0.79
   6  22   3    1.62    0.81
   6  22   3    1.76    1.50
  -7 -22  -3   -0.13    0.82
   7 -22   3   -2.80    1.99
   7  22   3   -1.17    0.95
   7  22   3   -1.02    1.66
   8 -22   3   -3.10    2.50
  -8 -22  -3   -0.25    0.98
   8  22   3    0.49    1.94
   8  22   3   -3.01    1.16
  10 -23  -3    1.16    1.80
  10  23  -3    2.15    1.46
   9 -23  -3   -0.10    1.52
  -9  23   3    1.53    1.09
   9  23  -3    1.75    1.24
   8  23  -3    0.92    1.04
  -8  23   3    2.14    0.95
   7 -23  -3    4.02    1.09
   7  23  -3    3.56    1.00
  -7  23   3    2.34    0.84
   6 -23  -3    1.56    0.87
   6  23  -3    1.90    0.83
  -6  23   3    1.13    0.68
   5 -23  -3    5.61    0.84
  -5 -23   3    3.84    0.51
  -5  23   3    4.27    0.81
   5  23  -3    4.25    0.85
   4 -23  -3    6.41    0.79
  -4 -23   3    5.75    0.58
  -4  23   3    7.49    0.79
  -4  23   3    5.20    0.83
   4  23  -3    6.43    0.82
   3 -23  -3    6.43    0.72
  -3 -23   3    7.04    0.68
   3  23  -3    5.86    0.75
  -3  23   3    7.29    0.84
  -3  23   3    4.65    0.85
  -2 -23   3    1.80    0.55
   2 -23  -3    2.24    0.57
   2  23  -3    2.18    0.57
  -2  23   3    2.28    0.64
  -2  23   3    1.52    0.26
  -2  23   3    0.92    0.77
   1 -23  -3    6.73    0.73
  -1 -23   3    6.82    0.76
   1  23  -3    5.29    0.66
  -1  23   3    6.42    0.57
  -1  23   3    5.34    1.05
  -1  23   3    7.36    0.88
   0 -23  -3    1.86    0.53
   0 -23   3    1.69    0.67
   0  23   3    2.66    0.69
   0  23   3    2.03    0.29
   0  23  -3    2.30    0.53
   0  23   3    1.32    1.11
   0  23  -3   -0.20    0.79
   1 -23   3    1.62    0.72
  -1 -23  -3    0.99    0.55
   1  23   3    0.44    0.27
  -1  23  -3   -0.16    0.42
   1  23   3    1.39    0.72
   2 -23   3    0.81    0.81
  -2 -23  -3    1.56    0.52
   2  23   3    2.81    0.84
  -2  23  -3    1.58    0.35
   2  23   3    1.45    0.39
   3 -23   3    0.79    0.93
  -3 -23  -3    0.01    0.56
   3  23   3    0.34    0.42
   3  23   3    0.26    0.83
  -4 -23  -3    5.57    0.78
   4 -23   3    5.51    1.31
   4  23   3    3.71    1.11
   4  23   3    3.36    0.59
  -5 -23  -3   -0.63    0.60
   5 -23   3    0.55    1.36
   5  23   3   -0.42    0.60
   5  23   3   -0.01    1.18
  -6 -23  -3    0.72    0.72
   6 -23   3   -1.37    1.65
   6  23   3   -0.23    0.74
   6  23   3    2.60    1.53
   7 -23   3    1.37    2.49
  -7 -23  -3    0.14    0.87
   7  23   3    0.69    1.77
   7  23   3   -0.84    0.94
   8 -23   3    0.72    2.56
   8  23   3   -1.90    1.11
   8  23   3   -0.22    2.02
  10 -24  -3   -1.31    1.87
 -10  24   3    0.97    1.34
  10  24  -3    1.46    1.44
   9 -24  -3   -0.04    1.60
  -9  24   3    0.32    1.12
   9  24  -3    0.98    1.23
   8 -24  -3    0.80    1.29
  -8  24   3   -1.54    0.90
   7 -24  -3   -0.05    0.99
   7  24  -3    0.14    0.93
  -7  24   3    0.43    0.81
   6 -24  -3    0.35    0.87
  -6  24   3    1.26    0.72
   6  24  -3   -0.42    0.82
   5 -24  -3   -0.65    0.69
  -5 -24   3   -0.10    0.44
   5  24  -3   -0.06    0.70
  -5  24   3   -0.18    0.68
   4 -24  -3   -0.30    0.54
   4  24  -3    0.07    0.64
  -4  24   3    0.29    0.59
  -4  24   3    0.92    0.67
  -3 -24   3    1.47    0.58
   3 -24  -3    2.83    0.68
   3  24  -3    1.79    0.63
  -3  24   3    1.45    0.77
  -3  24   3    2.76    0.69
   2 -24  -3    1.67    0.60
  -2 -24   3    0.39    0.55
   2  24  -3    1.81    0.59
  -2  24   3    0.92    0.82
  -2  24   3    1.06    0.68
  -1 -24   3   -0.57    0.59
   1 -24  -3   -0.17    0.46
  -1  24   3   -0.43    0.67
   1  24  -3   -0.26    0.47
  -1  24   3    0.51    0.92
  -1  24   3    0.04    0.20
   0 -24   3    0.29    0.68
   0 -24  -3    0.12    0.46
   0  24   3   -0.28    1.03
   0  24   3    1.40    0.79
   0  24   3    0.32    0.23
   0  24  -3    1.49    0.55
   0  24  -3   -0.60    0.80
   1 -24   3    2.23    0.78
  -1 -24  -3    1.47    0.58
   1  24   3    1.01    0.31
   1  24   3    1.84    0.83
   2 -24   3    1.41    0.91
  -2 -24  -3    0.46    0.56
   2  24   3   -0.39    0.34
   2  24   3    0.03    0.81
  -2  24  -3    0.23    0.33
   3 -24   3    0.39    0.95
  -3 -24  -3   -0.41    0.57
   3  24   3    1.19    0.96
   3  24   3   -0.04    0.41
   4 -24   3    0.82    1.22
  -4 -24  -3    0.02    0.59
   4  24   3    0.16    1.12
   4  24   3   -0.32    0.49
   5 -24   3   -0.63    1.47
  -5 -24  -3    0.51    0.74
   5  24   3   -0.31    0.60
   5  24   3    0.68    1.36
  -6 -24  -3   -0.13    0.79
   6 -24   3    0.05    1.87
   6  24   3   -0.88    0.75
   6  24   3    0.68    1.76
   7 -24   3   -0.03    2.31
  -7 -24  -3    0.46    0.95
   7  24   3    1.03    1.70
   7  24   3   -0.93    0.88
   8 -24   3    4.26    2.98
  -8 -24  -3    1.11    1.17
   8  24   3    1.86    2.05
   9 -25  -3    1.95    1.77
  -9  25   3    2.08    1.30
   9  25  -3    2.11    1.32
   8 -25  -3    3.43    1.53
   8  25  -3    3.58    1.22
  -8  25   3    4.00    1.13
   7  25  -3    1.79    1.07
  -7  25   3    2.08    0.94
   6 -25  -3    9.95    1.25
  -6  25   3    8.20    1.07
   6  25  -3   11.64    1.22
   5 -25  -3    3.93    0.91
   5  25  -3    2.86    0.85
  -5  25   3    2.58    0.79
   4 -25  -3   19.59    1.34
  -4 -25   3   16.92    1.11
  -4  25   3   19.06    1.77
   4  25  -3   16.50    1.30
  -3 -25   3   18.52    1.16
   3 -25  -3   20.70    1.33
   3  25  -3   20.71    1.29
  -3  25   3   20.91    1.36
  -3  25   3   17.17    1.78
   2 -25  -3   21.46    1.33
  -2 -25   3   20.19    1.32
  -2  25   3   22.14    1.44
   2  25  -3   21.05    1.30
  -2  25   3   22.00    1.94
  -1 -25   3   12.04    1.12
   1 -25  -3   11.69    1.01
   1  25  -3   11.42    1.00
  -1  25   3    9.46    1.36
  -1  25   3   11.85    1.23
  -1  25   3   11.02    0.68
   0 -25   3   42.99    2.02
   0 -25  -3   44.75    1.90
   0  25   3   42.26    2.99
   0  25  -3   41.79    1.85
   0  25   3   41.38    1.63
   0  25  -3   34.96    2.34
   0  25   3   43.49    2.11
  -1 -25  -3   23.54    1.31
   1 -25   3   22.08    1.59
  -1  25  -3   20.29    1.47
   1  25   3   22.74    1.11
   1  25   3   20.85    1.64
  -2 -25  -3   18.87    1.25
   2 -25   3   15.63    1.63
   2  25   3   16.92    1.11
  -2  25  -3   17.18    1.05
   2  25   3   18.56    1.64
  -3 -25  -3   12.40    1.05
   3 -25   3   12.40    1.45
   3  25   3   13.40    1.17
   3  25   3   15.74    1.70
   4 -25   3    7.42    1.52
  -4 -25  -3    7.16    0.93
   4  25   3    8.86    1.47
   4  25   3    4.79    0.64
  -5 -25  -3    6.04    0.85
   5 -25   3    5.05    1.73
   5  25   3    3.10    0.66
   5  25   3    3.94    1.37
   6 -25   3    7.54    2.20
  -6 -25  -3    4.28    1.00
   6  25   3    5.45    1.75
   6  25   3    2.43    1.06
   7 -25   3   -2.55    2.47
   7  25   3    0.16    1.89
   9 -26  -3   -1.03    1.82
   9  26  -3   -1.91    1.27
  -9  26   3    0.58    1.29
   8 -26  -3    0.12    1.52
   8  26  -3    0.42    1.17
  -8  26   3    0.06    1.06
   7 -26  -3    2.78    1.32
   7  26  -3    0.60    1.06
  -7  26   3    0.23    0.97
   6 -26  -3    0.44    1.07
  -6  26   3    0.60    0.83
   6  26  -3    1.20    0.92
   5 -26  -3   13.19    1.43
  -5  26   3   12.56    1.66
   5  26  -3   13.52    1.44
  -4 -26   3   -0.46    0.62
   4 -26  -3    0.39    0.78
  -4  26   3   -0.33    0.74
   4  26  -3    0.83    0.73
  -3 -26   3    1.33    0.65
   3 -26  -3    0.24    0.63
  -3  26   3    0.27    0.70
  -3  26   3    0.29    0.84
   3  26  -3    0.45    0.67
  -2 -26   3    1.56    0.70
   2 -26  -3    0.83    0.67
  -2  26   3    0.23    0.67
   2  26  -3    1.14    0.67
  -2  26   3   -0.71    0.79
  -1 -26   3    1.54    0.78
   1 -26  -3    0.95    0.65
   1  26  -3    1.03    0.64
  -1  26   3   -0.48    0.98
  -1  26   3    1.01    0.76
   0 -26  -3    0.52    0.61
   0 -26   3    1.89    0.89
   0  26   3    0.88    1.23
   0  26   3    1.17    0.75
   0  26   3    0.81    0.25
   0  26  -3   -0.79    0.85
   1 -26   3    2.35    1.00
  -1 -26  -3    2.21    0.70
   1  26   3    1.74    0.85
  -1  26  -3    1.15    0.63
   1  26   3    1.38    0.30
  -2 -26  -3    3.30    0.75
   2 -26   3    4.26    1.17
   2  26   3    3.31    1.09
   2  26   3    2.78    0.53
  -3 -26  -3    0.28    0.71
   3 -26   3    1.02    1.20
   3  26   3    0.26    1.10
   4 -26   3    1.70    1.49
  -4 -26  -3    0.20    0.71
   4  26   3    2.22    1.20
   5 -26   3    1.48    1.77
  -5 -26  -3    0.88    0.86
   5  26   3    0.71    1.42
  -6 -26  -3    1.13    0.96
   6 -26   3   -0.90    3.58
   6  26   3    1.39    1.70
  -7 -26  -3    0.10    1.10
   7 -26   3   -0.33    2.66
   7  26   3    0.36    1.91
   8 -27  -3    3.12    1.61
   8  27  -3    2.75    1.31
   7 -27  -3   -0.93    1.29
   7  27  -3   -0.68    1.07
  -7  27   3    0.61    1.07
   6 -27  -3    0.43    1.16
   6  27  -3    0.71    1.19
  -6  27   3    0.56    0.87
   5 -27  -3    1.69    1.00
  -5  27   3    1.30    0.89
   5  27  -3    2.48    0.93
   4 -27  -3    1.01    0.75
  -4  27   3    0.38    0.84
   4  27  -3    1.62    0.78
  -3 -27   3    5.23    0.80
   3 -27  -3    7.04    0.97
  -3  27   3    4.55    0.87
   3  27  -3    5.72    0.90
  -3  27   3    2.71    1.00
  -2 -27   3    1.21    0.81
   2 -27  -3    0.88    0.77
   2  27  -3    1.27    0.72
  -2  27   3    1.70    0.86
  -2  27   3    0.51    0.91
  -1 -27   3   -0.19    0.82
   1 -27  -3    0.31    0.64
  -1  27   3   -0.27    0.78
  -1  27   3   -0.19    1.01
   1  27  -3    0.41    0.68
   0 -27   3    1.58    0.95
   0 -27  -3    1.58    0.71
   0  27   3    1.19    1.26
   0  27  -3   -0.22    0.88
   0  27   3    1.76    0.94
  -1 -27  -3    2.70    0.78
   1 -27   3    2.48    1.01
   1  27   3    1.14    1.52
  -1  27  -3    1.36    0.66
   1  27   3    3.89    1.07
   2 -27   3    2.89    1.24
  -2 -27  -3    2.93    0.81
   2  27   3    2.66    1.13
   3 -27   3    1.11    1.33
  -3 -27  -3    0.14    0.79
   3  27   3    1.61    1.23
   4 -27   3    1.60    1.68
  -4 -27  -3    1.09    0.85
  -5 -27  -3    2.76    0.94
   5 -27   3    3.83    2.08
   5  27   3    1.20    1.53
  -6 -27  -3    0.62    1.21
   6 -27   3    0.94    2.49
   6  27   3    2.18    1.63
   8 -28  -3    2.13    1.78
  -8  28   3   -1.64    1.16
   8  28  -3    1.09    1.30
   7 -28  -3    0.00    1.40
   7  28  -3    1.05    1.17
  -7  28   3    0.42    1.12
   6 -28  -3   -0.75    1.22
   6  28  -3   -0.33    1.02
  -6  28   3    0.33    0.96
   5  28  -3    1.77    1.16
  -5  28   3    0.52    0.92
   4 -28  -3    5.55    1.08
  -4  28   3    5.33    1.09
   4  28  -3    5.20    0.96
  -3 -28   3    5.00    0.89
   3 -28  -3    4.47    0.98
   3  28  -3    3.16    0.87
  -3  28   3    2.55    1.02
  -3  28   3    5.19    1.00
   2 -28  -3    1.70    0.84
  -2 -28   3    1.47    0.88
  -2  28   3    0.28    0.89
  -2  28   3    1.10    0.99
   2  28  -3    1.38    0.74
  -1 -28   3    4.21    1.04
   1 -28  -3    4.51    0.83
  -1  28   3    4.42    1.26
   1  28  -3    4.52    0.83
  -1  28   3    4.27    0.99
   0 -28  -3    0.21    0.72
   0 -28   3    1.31    1.04
   0  28  -3   -0.73    0.88
   0  28   3   -0.01    1.25
   0  28   3    0.40    0.96
   1 -28   3    2.08    1.16
  -1 -28  -3    0.58    0.72
   1  28   3   -0.09    1.53
   1  28   3   -0.21    1.00
   2 -28   3   -0.42    1.31
  -2 -28  -3    0.29    0.79
   2  28   3   -0.80    1.13
   3 -28   3    0.72    1.51
  -3 -28  -3   -0.45    0.81
   4 -28   3   -0.17    1.78
  -4 -28  -3   -0.86    0.90
   4  28   3   -2.03    1.31
   5  28   3    2.21    1.54
  -6 -28  -3    0.80    1.15
   6 -28   3    2.03    2.71
   6  28   3   -2.59    1.71
   7 -29  -3    2.92    1.57
   7  29  -3    1.62    1.24
  -7  29   3    1.02    1.20
   6 -29  -3    0.22    1.34
   6  29  -3    0.91    1.09
  -6  29   3    1.14    1.10
   5 -29  -3    2.45    1.14
  -5  29   3    0.98    0.99
   5  29  -3    1.19    1.04
   4 -29  -3    8.12    1.77
  -4  29   3    7.03    1.20
   4  29  -3    8.93    1.15
   3 -29  -3    1.61    0.92
  -3  29   3    0.30    0.86
  -3  29   3    0.67    1.05
   2 -29  -3    4.92    1.03
  -2 -29   3    4.14    0.99
   2  29  -3    5.18    1.07
  -2  29   3    3.28    1.16
  -2  29   3    5.31    1.04
   1 -29  -3    4.53    0.96
  -1 -29   3    5.53    1.18
  -1  29   3    6.20    1.10
   1  29  -3    4.38    0.92
   1  29  -3    0.31    1.34
  -1  29   3    4.05    1.31
   0 -29   3    4.02    1.20
   0 -29  -3    1.74    0.81
   0  29   3    0.13    1.32
   0  29  -3   -0.22    0.90
   0  29   3    1.75    0.92
   1 -29   3    5.06    1.40
  -1 -29  -3    5.17    0.97
   1  29   3    7.50    1.30
   1  29   3    6.12    1.77
  -2 -29  -3    8.57    1.14
   2 -29   3   10.92    1.76
  -3 -29  -3   -0.79    0.86
   3 -29   3    1.73    1.66
   3  29   3    1.59    1.38
   4 -29   3    0.97    2.04
   4  29   3    4.31    1.58
  -5 -29  -3    1.29    1.17
   5 -29   3    4.97    2.44
   5  29   3    2.90    1.68
   6 -30  -3    2.94    1.52
   6  30  -3    0.40    1.13
  -6  30   3   -0.33    1.13
   5 -30  -3    0.60    1.30
   5  30  -3    1.26    1.03
   4 -30  -3    0.08    1.12
   4  30  -3   -0.33    0.90
  -4  30   3    0.42    1.04
   3 -30  -3    0.44    0.92
  -3  30   3    1.07    1.01
  -3  30   3   -1.12    1.13
   3  30  -3   -0.04    0.86
   2 -30  -3   -0.74    1.52
   2  30  -3   -0.31    0.82
  -2  30   3   -0.07    0.86
  -2  30   3   -0.40    1.09
   1 -30  -3    4.82    1.04
  -1 -30   3    3.93    1.20
  -1  30   3    2.50    1.32
   1  30  -3    4.43    0.94
  -1  30   3    3.83    1.13
   0 -30  -3    4.28    1.01
   0 -30   3    3.87    1.30
   0  30   3    0.98    1.68
   0  30   3    1.14    2.29
  -1 -30  -3    1.91    0.93
   1 -30   3   -0.61    1.40
   1  30   3    2.15    1.36
   1  30   3   -1.65    1.52
  -2 -30  -3   -0.10    1.48
   2 -30   3    3.76    1.71
   2  30   3   -3.79    1.80
   2  30   3    0.82    1.21
   3 -30   3    1.00    1.89
  -3 -30  -3    0.56    1.13
   3  30   3   -0.82    1.35
  -4 -30  -3    1.60    1.06
   4 -30   3   -2.88    2.14
   4  30   3    3.42    1.60
   6  31  -3    3.56    1.24
   5 -31  -3    2.93    1.42
  -5  31   3    1.51    1.17
   5  31  -3    3.61    1.17
   4 -31  -3    5.65    1.32
  -4  31   3    5.07    1.32
   4  31  -3    6.43    1.18
   3 -31  -3    2.74    1.14
  -3  31   3    0.42    1.56
   3  31  -3    2.67    1.02
  -3  31   3    3.52    1.08
   2 -31  -3    4.39    1.15
   2  31  -3    3.64    1.02
  -2  31   3    2.15    1.53
  -2  31   3    3.00    1.12
   1 -31  -3    3.60    1.05
  -1  31   3    1.87    1.36
  -1  31   3    3.57    1.10
   1  31  -3    2.94    0.93
   0 -31  -3    0.49    0.91
   0 -31   3    0.27    1.40
   0  31   3   -1.05    1.37
   0  31   3    2.05    1.22
  -1 -31  -3    3.21    1.05
   1 -31   3    2.67    1.63
   1  31   3    2.22    1.25
   1  31   3   -1.06    1.61
   2 -31   3    3.31    1.85
  -2 -31  -3    1.07    1.06
   2  31   3   -3.14    1.78
   2  31   3    1.54    1.37
  -3 -31  -3    2.01    1.19
   3  31   3    1.21    1.43
  -4 -31  -3    3.16    1.28
   4 -31   3   -0.98    2.43
   4  31   3    0.60    1.66
   4 -32  -3    1.49    1.31
  -4  32   3    0.53    1.22
   4  32  -3    0.78    1.06
   3 -32  -3    1.32    1.21
   3  32  -3   -0.68    0.99
  -3  32   3    0.48    1.31
   2 -32  -3   -0.11    1.08
   2  32  -3    0.26    0.94
  -2  32   3    0.48    1.16
  -2  32   3   -0.96    1.34
   1 -32  -3   -0.44    1.09
  -1  32   3    0.00    1.12
  -1  32   3   -1.22    1.24
   0 -32  -3   -0.70    1.09
   0  32   3    1.46    1.20
   0  32   3   -2.22    1.40
  -1 -32  -3   -0.27    0.99
   1 -32   3   -1.86    1.61
   1  32   3   -4.15    1.68
   1  32   3    0.02    1.30
  -2 -32  -3    0.19    1.09
   2 -32   3    0.46    2.93
   2  32   3    0.56    1.44
  -3 -32  -3   -0.97    1.21
   3  32   3   -0.63    1.42
   3 -33  -3    4.12    1.40
   3  33  -3    1.45    1.08
  -3  33   3    1.27    1.41
   2 -33  -3    1.69    1.26
  -2  33   3    1.38    1.32
  -2  33   3    0.09    1.47
   2  33  -3    2.92    1.09
   1 -33  -3    0.43    1.22
  -1  33   3    0.19    1.42
  -1  33   3    0.30    1.26
   0 -33  -3    4.26    1.30
   0  33   3    4.33    1.42
   0  33   3    0.44    1.67
  -1 -33  -3   -0.21    1.17
   1  33   3   -3.88    1.80
   1  33   3   -0.59    1.34
  14   0  -4    3.16    2.48
  13   0  -4   -0.07    2.01
  12   0  -4    1.56    1.66
  11   0  -4    3.44    1.33
  10   0  -4    2.32    1.08
   9   0  -4    9.79    1.13
   8   0  -4   14.91    1.17
  -8   0   4   15.74    1.26
  -7   0   4   12.18    1.06
   6   0  -4  180.01    6.16
  -6   0   4  177.16    6.37
  -6   0   4  188.45    6.00
   5   0  -4   62.55    2.11
  -5   0   4   58.03    2.32
  -5   0   4   59.72    2.19
  -4   0   4    6.36    0.44
   4   0  -4    6.79    0.30
   4   0  -4    6.82    0.27
  -4   0   4    6.22    0.51
   3   0  -4  145.90    4.94
   3   0  -4  139.83    4.74
   3   0  -4  151.57    4.94
  -3   0   4  141.90    4.94
  -3   0   4  143.58    4.90
   3   0  -4  142.42    4.77
  -2   0   4  290.84    9.91
   2   0  -4  295.66    9.82
   2   0  -4  303.33    9.91
  -2   0   4  292.17    9.90
   2   0  -4  303.26    9.93
   1   0  -4  112.50    3.83
   1   0  -4  107.97    3.91
  -1   0   4  109.69    3.78
  -1   0   4  113.35    3.87
  -1   0   4  116.46    3.82
   1   0  -4  110.00    3.86
   0   0   4   21.09    0.88
   0   0  -4   21.31    0.96
   0   0   4   21.79    0.99
   0   0   4   21.14    0.96
  -1   0  -4  450.64   13.81
   1   0   4  398.26   13.87
   1   0   4  421.33   13.83
   1   0   4  383.72   13.72
   2   0   4   61.24    2.48
  -2   0  -4   63.86    2.39
   3   0   4  188.34    6.66
   4   0   4   -0.89    0.55
   5   0   4    2.40    0.95
   6   0   4   31.16    2.10
   7   0   4    5.33    1.52
   8   0   4   -0.66    1.55
   9   0   4    4.10    2.12
  10   0   4   -0.85    3.40
  11   0   4   -4.41    2.98
  14  -1  -4   -0.87    2.44
  14   1  -4    0.09    2.45
  13  -1  -4    0.37    2.01
  13   1  -4   -0.46    1.97
  12  -1  -4   -1.04    1.55
  12   1  -4   -1.22    1.53
  11  -1  -4   -1.11    1.19
  11   1  -4    1.29    1.25
  10  -1  -4   -0.75    0.95
  10   1  -4    0.70    1.01
   9  -1  -4   -0.19    0.76
  -9   1   4   -0.37    0.57
   9   1  -4    0.36    0.80
  -8  -1   4    0.13    0.52
   8  -1  -4    0.26    0.58
  -8   1   4    1.21    0.52
   8   1  -4    0.57    0.65
   7  -1  -4   11.59    0.95
  -7  -1   4   12.82    1.05
   7   1  -4   10.13    0.93
  -7   1   4   12.24    1.03
  -6  -1   4    6.19    0.27
   6  -1  -4    5.76    0.51
  -6  -1   4    5.94    0.72
   6   1  -4    5.10    0.55
  -6   1   4    6.40    0.29
  -6   1   4    5.69    0.72
   5  -1  -4   11.87    0.55
  -5  -1   4   12.21    0.78
  -5   1   4   11.44    0.75
  -5   1   4   11.48    0.63
   5   1  -4   11.33    0.57
  -5   1   4   12.44    0.43
   4  -1  -4   92.75    3.11
  -4  -1   4   94.70    3.25
  -4  -1   4   90.77    3.33
   4  -1  -4   93.90    3.11
  -4   1   4   93.90    3.26
  -4   1   4   93.43    3.34
   4   1  -4   93.63    3.11
   3  -1  -4    7.07    0.45
   3  -1  -4    6.76    0.28
  -3  -1   4    7.32    0.43
   3  -1  -4    6.61    0.33
   3  -1  -4    6.40    0.47
  -3  -1   4    7.06    0.48
  -3   1   4    6.52    0.48
   3   1  -4    7.55    0.48
  -3   1   4    6.88    0.45
   3   1  -4    7.47    0.47
   2  -1  -4    6.93    0.44
   2  -1  -4    8.60    0.54
   2  -1  -4    9.05    0.53
  -2  -1   4    8.65    0.48
  -2  -1   4    7.79    0.48
  -2   1   4    8.27    0.31
   2   1  -4    7.58    0.48
  -2   1   4    8.12    0.48
   2   1  -4    7.60    0.40
   2   1  -4    8.26    0.50
  -2   1   4    8.70    0.50
   1  -1  -4   22.16    0.93
   1  -1  -4   21.12    1.00
  -1  -1   4   22.22    0.92
   1  -1  -4   20.20    1.01
  -1  -1   4   21.54    0.86
  -1   1   4   21.37    0.90
   1   1  -4   23.02    1.02
  -1   1   4   22.38    0.94
   1   1  -4   20.30    0.90
  -1   1   4   21.18    0.86
   0  -1  -4   25.52    1.11
   0  -1   4   24.44    1.05
   0  -1   4   23.73    1.08
   0  -1   4   24.28    0.95
   0   1   4   23.95    1.02
   0   1   4   25.56    1.11
   0   1   4   24.20    1.06
   0   1  -4   25.89    1.05
  -1  -1  -4    0.46    0.37
   1  -1   4    0.12    0.33
   1  -1   4    0.97    0.21
  -1   1  -4    0.85    0.35
   1   1   4    0.67    0.38
   1   1   4    1.23    0.31
  -2  -1  -4  182.62    6.09
   2  -1   4  167.32    6.11
   2   1   4  173.88    6.14
  -2   1  -4  176.37    6.03
   3  -1   4    3.04    0.56
   3   1   4    2.98    0.65
   4  -1   4    2.39    0.62
   4   1   4    3.24    0.73
   5  -1   4   18.79    1.66
   5   1   4   19.73    1.61
   6  -1   4    0.03    1.02
   6   1   4   -0.08    1.10
   7  -1   4    6.09    1.53
   7   1   4    2.99    1.41
   8  -1   4   -1.00    1.57
   8   1   4    0.93    1.64
   9  -1   4    0.56    1.99
   9   1   4    0.86    1.92
  10  -1   4    1.95    3.55
  10   1   4    2.53    3.60
  11  -1   4   -1.39    3.04
  11   1   4    2.15    3.04
  14  -2  -4    4.22    2.60
  14   2  -4    1.43    2.49
  13  -2  -4    1.44    1.99
  13   2  -4    1.36    2.10
  12  -2  -4    0.21    1.54
  12   2  -4    0.46    1.60
  11  -2  -4    2.23    1.35
  11   2  -4    2.33    1.34
  10  -2  -4   11.02    1.32
  10   2  -4   10.17    1.34
   9  -2  -4    1.33    0.78
  -9   2   4    1.44    0.63
   9   2  -4    0.97    0.81
   8  -2  -4    0.24    0.56
  -8   2   4   -0.31    0.46
   8   2  -4    0.58    0.63
   7  -2  -4   24.76    1.22
  -7  -2   4   25.22    1.47
  -7   2   4   24.94    1.39
   7   2  -4   24.05    1.23
  -6  -2   4  136.78    4.20
   6  -2  -4  123.31    4.36
  -6  -2   4  125.22    4.63
   6   2  -4  128.13    4.41
  -6   2   4  121.76    4.58
   5  -2  -4   56.60    1.97
   5  -2  -4   57.76    2.01
  -5  -2   4   58.06    2.25
  -5   2   4   55.78    2.22
  -5   2   4   60.23    1.94
   5   2  -4   57.36    2.05
  -5   2   4   57.80    2.13
   4  -2  -4   52.40    1.79
   4  -2  -4   51.99    1.79
  -4  -2   4   52.28    1.91
  -4  -2   4   52.72    2.01
   4   2  -4   57.73    2.02
   4   2  -4   50.58    1.79
  -4   2   4   50.40    1.93
  -4   2   4   52.43    2.01
  -3  -2   4   84.62    3.00
   3  -2  -4   81.48    2.98
   3  -2  -4   85.30    2.81
  -3  -2   4   83.36    2.94
   3  -2  -4   83.57    2.85
   3  -2  -4   86.61    3.01
  -3   2   4   83.39    3.01
   3   2  -4   88.59    2.97
   3   2  -4   85.13    2.97
  -3   2   4   82.45    2.96
   2  -2  -4  296.78    9.61
   2  -2  -4  301.09    9.62
   2  -2  -4  290.93    9.52
  -2  -2   4  279.75    9.55
  -2  -2   4  279.78    9.55
   2  -2  -4  276.33    9.42
   2   2  -4  297.88    9.58
   2   2  -4  289.40    9.55
  -2   2   4  281.94    9.59
   2   2  -4  280.89    9.44
  -2   2   4  278.68    9.58
   1  -2  -4  235.58    7.44
  -1  -2   4  217.59    7.36
  -1  -2   4  213.77    7.41
   1  -2  -4  231.55    7.51
   1   2  -4  228.50    7.48
   1   2  -4  206.50    7.38
  -1   2   4  219.77    7.36
  -1   2   4  210.82    7.44
   1   2  -4  222.13    7.36
  -1   2   4  221.85    7.42
   0  -2  -4   51.31    1.84
   0  -2   4   44.72    1.78
   0  -2   4   46.91    1.64
   0  -2   4   43.72    1.75
   0   2   4   45.56    1.79
   0   2  -4   48.67    1.73
   0   2   4   46.27    1.81
   0   2   4   46.15    1.78
   1  -2   4    4.00    0.50
  -1  -2  -4    5.31    0.61
   1  -2   4    4.76    0.70
   1  -2   4    4.70    0.33
  -1   2  -4    4.63    0.49
   1   2   4    3.76    0.54
   1   2   4    4.60    0.66
   2  -2   4  233.12    7.88
  -2  -2  -4  227.36    7.84
   2   2   4  225.68    7.89
  -2   2  -4  228.98    7.76
   3  -2   4   10.36    0.86
   3   2   4    9.20    0.86
   4  -2   4    5.87    0.53
   4  -2   4    5.18    0.79
   5  -2   4    0.37    0.27
   5  -2   4    0.02    0.82
   5   2   4    1.34    0.91
   6  -2   4    9.06    1.39
   6   2   4    6.58    1.43
   7  -2   4    0.35    1.26
   7   2   4   -1.34    1.29
   8  -2   4   -0.18    1.54
   8   2   4    0.60    1.63
   9  -2   4    0.59    1.96
   9   2   4    1.38    1.96
  10  -2   4    4.78    3.80
  11  -2   4    0.70    2.92
  11   2   4   -2.15    2.86
  14  -3  -4    3.36    2.59
  14   3  -4    0.65    2.49
  13  -3  -4   -0.71    1.94
  13   3  -4   -3.51    1.91
  12  -3  -4   -0.73    1.58
  12   3  -4    0.99    1.66
  11  -3  -4    0.56    1.26
  11   3  -4   -0.78    1.26
  10  -3  -4   -0.27    0.94
 -10   3   4   -0.52    0.72
  10   3  -4    0.83    1.05
   9  -3  -4    3.48    0.88
   9   3  -4    5.24    1.01
  -9   3   4    4.77    0.81
   8  -3  -4    0.56    0.57
   8   3  -4    0.05    0.63
  -8   3   4   -0.04    0.44
   7  -3  -4    4.35    0.58
   7   3  -4    3.80    0.62
  -7   3   4    3.82    0.58
   6  -3  -4    1.66    0.23
  -6  -3   4    1.16    0.11
  -6  -3   4    0.82    0.39
  -6  -3   4    1.00    0.11
   6  -3  -4    1.19    0.29
   6   3  -4    0.64    0.33
  -6   3   4    0.58    0.35
   5  -3  -4    2.13    0.22
  -5  -3   4    1.34    0.31
   5  -3  -4    1.70    0.22
   5   3  -4    1.48    0.27
  -5   3   4    1.51    0.32
  -5   3   4    2.08    0.18
  -5   3   4    1.40    0.21
   4  -3  -4   29.15    1.01
  -4  -3   4   27.91    1.22
  -4  -3   4   27.89    1.11
  -4   3   4   29.52    0.98
  -4   3   4   28.48    1.24
   4   3  -4   28.70    1.14
  -4   3   4   29.06    1.16
   4   3  -4   26.18    1.02
  -3  -3   4    3.21    0.35
  -3  -3   4    3.32    0.29
   3  -3  -4    3.18    0.19
   3  -3  -4    3.36    0.36
   3  -3  -4    3.42    0.38
   3  -3  -4    3.08    0.31
   3   3  -4    3.32    0.35
  -3   3   4    3.25    0.33
  -3   3   4    2.89    0.34
   3   3  -4    3.40    0.35
   2  -3  -4  114.88    3.78
   2  -3  -4  106.67    3.67
  -2  -3   4  107.27    3.77
   2  -3  -4  112.80    3.85
   2  -3  -4  111.59    3.88
  -2  -3   4  111.33    3.79
   2   3  -4  107.29    3.65
   2   3  -4  111.05    3.80
  -2   3   4  108.64    3.82
  -2   3   4  109.60    3.84
  -2   3   4  110.70    3.68
   2   3  -4  111.27    3.77
   1  -3  -4  104.71    3.69
  -1  -3   4  105.05    3.45
  -1  -3   4  101.90    3.53
   1  -3  -4  108.10    3.64
  -1  -3   4  103.46    3.59
  -1   3   4  104.24    3.63
   1   3  -4  102.22    3.65
   1   3  -4  104.92    3.54
  -1   3   4  102.28    3.55
  -1   3   4  103.24    3.64
   0  -3   4   88.27    3.00
   0  -3   4   82.24    3.01
   0  -3  -4   91.29    3.09
   0  -3   4   81.74    2.86
   0   3   4   81.21    3.05
   0   3   4   83.58    3.02
   0   3   4   81.95    3.05
   0   3  -4   87.49    2.95
   1  -3   4   58.13    2.28
  -1  -3  -4   59.56    2.27
   1  -3   4   56.52    2.21
   1  -3   4   56.04    1.97
  -1   3  -4   60.64    2.13
   1   3   4   57.39    2.30
   1   3   4   56.71    2.24
   2  -3   4   25.74    1.32
  -2  -3  -4   26.84    1.35
  -2   3  -4   28.36    1.20
   2   3   4   30.27    1.57
   2   3   4   25.09    1.34
   3  -3   4    0.07    0.15
   3  -3   4   -0.45    0.38
   3   3   4    0.17    0.43
   4  -3   4   55.75    2.03
   4  -3   4   56.42    2.47
   5  -3   4    8.86    0.65
   5  -3   4    8.88    1.24
   5   3   4    7.87    1.19
   6  -3   4   -0.70    1.05
   6   3   4    0.15    1.02
   7  -3   4    2.25    1.22
   7   3   4    4.25    1.47
   8  -3   4    2.13    1.44
   8   3   4    0.09    1.48
   9  -3   4    1.21    1.90
   9   3   4    1.64    2.03
  10  -3   4   -4.05    3.79
  11  -3   4   -3.34    2.99
  11   3   4   -0.98    2.88
  14  -4  -4   -1.25    2.46
  14   4  -4    3.78    2.58
  13  -4  -4   -1.75    1.97
  13   4  -4    0.20    2.04
  12  -4  -4   -0.40    1.59
  12   4  -4    1.66    1.64
  11  -4  -4    2.91    1.36
  11   4  -4    4.36    1.43
  10  -4  -4   16.49    1.74
  10   4  -4   17.83    1.80
 -10   4   4   16.20    1.72
   9  -4  -4    2.65    0.83
  -9   4   4    2.66    0.73
   9   4  -4    2.57    0.92
   8  -4  -4    7.01    0.51
   8  -4  -4    6.84    0.80
   8   4  -4    7.43    0.92
  -8   4   4    5.78    0.74
   7  -4  -4   45.08    1.61
   7  -4  -4   43.25    1.79
  -7   4   4   43.10    1.99
  -6  -4   4   40.61    1.88
   6  -4  -4   41.75    1.46
   6  -4  -4   42.17    1.55
  -6  -4   4   41.18    1.35
  -6  -4   4   39.71    1.35
   6   4  -4   37.99    1.59
  -6   4   4   38.23    1.76
   5  -4  -4   83.92    2.86
   5  -4  -4   85.13    2.84
  -5  -4   4   84.06    3.13
  -5   4   4   84.77    2.80
  -5   4   4   82.58    2.97
   5   4  -4   81.19    2.90
  -5   4   4   81.65    3.07
   4  -4  -4   28.22    1.04
  -4  -4   4   27.93    1.25
   4  -4  -4   29.23    1.01
  -4  -4   4   27.57    1.10
  -4   4   4   28.98    0.99
   4   4  -4   28.24    1.13
  -4   4   4   28.09    1.15
   4   4  -4   27.36    1.02
  -4   4   4   27.49    1.22
   3  -4  -4   27.11    0.96
  -3  -4   4   26.47    1.05
   3  -4  -4   28.56    1.04
  -3  -4   4   26.43    1.13
   3   4  -4   26.62    0.91
   3   4  -4   26.20    0.91
  -3   4   4   27.76    1.11
  -3   4   4   25.77    1.14
   3   4  -4   28.24    1.09
  -3   4   4   27.92    0.95
   3   4  -4   27.09    1.12
   2  -4  -4  381.51   12.55
   2  -4  -4  392.11   12.72
   2  -4  -4  401.86   12.66
  -2  -4   4  364.14   12.65
  -2  -4   4  370.61   12.63
   2  -4  -4  403.48   12.80
   2   4  -4  381.00   12.66
  -2   4   4  377.68   12.70
  -2   4   4  376.94   12.72
   2   4  -4  376.05   12.63
  -2   4   4  381.65   12.56
   2   4  -4  371.32   12.51
  -1  -4   4  125.21    4.30
   1  -4  -4  127.48    4.42
   1  -4  -4  135.38    4.39
  -1  -4   4  123.02    4.25
  -1  -4   4  133.06    4.18
  -1   4   4  125.99    4.37
  -1   4   4  120.87    4.36
   1   4  -4  115.47    4.25
  -1   4   4  127.02    4.29
   1   4  -4  127.67    4.38
   1   4  -4  125.68    4.25
   0  -4   4   90.68    3.12
   0  -4   4   93.71    3.28
   0  -4   4   90.76    3.26
   0  -4  -4   98.57    3.37
   0   4  -4   97.28    3.20
   0   4   4   90.94    3.33
   0   4   4   93.84    3.30
   0   4   4   88.09    3.36
   1  -4   4  164.13    5.78
  -1  -4  -4  181.06    5.88
   1  -4   4  167.45    5.84
   1  -4   4  159.12    5.54
   1   4   4  165.99    5.84
  -1   4  -4  177.06    5.71
   1   4   4  162.21    5.87
   2  -4   4  139.16    4.70
  -2  -4  -4  147.76    5.09
   2  -4   4  142.80    4.70
   2  -4   4  139.49    5.01
  -2   4  -4  144.47    4.89
   2   4   4  140.55    5.07
   2   4   4  137.78    5.14
   3  -4   4    9.25    0.87
   3  -4   4   10.29    0.46
   3   4   4    9.07    0.96
   4  -4   4    0.77    0.20
   4  -4   4    0.14    0.58
   4   4   4   -0.05    0.77
   5  -4   4   49.73    1.89
   5  -4   4   43.35    2.34
   5   4   4   47.87    2.47
   6  -4   4   13.09    1.01
   6  -4   4   14.34    1.65
   6   4   4   12.52    1.67
   7  -4   4    8.46    1.66
   7   4   4   10.22    1.78
   8  -4   4    4.10    1.69
   8   4   4    2.50    1.64
   9  -4   4    1.56    1.99
   9   4   4    0.84    2.01
  10   4   4   -2.42    4.20
  11  -4   4    1.47    3.10
  11   4   4   -2.26    2.90
  13  -5  -4   -0.86    2.06
  13   5  -4   -0.15    2.00
  12  -5  -4    0.63    1.61
  12   5  -4   -1.16    1.61
  11  -5  -4    0.36    1.24
  11   5  -4   -0.09    1.27
  10  -5  -4    0.36    0.98
  10   5  -4    0.95    1.10
 -10   5   4    0.07    0.70
   9  -5  -4   -0.42    0.70
   9   5  -4    0.96    0.90
  -9   5   4    0.50    0.62
   8  -5  -4    0.51    0.31
   8  -5  -4    1.01    0.60
   8   5  -4    1.25    0.74
  -8   5   4    0.43    0.46
   7  -5  -4    6.46    0.49
   7  -5  -4    7.10    0.71
  -7   5   4    6.74    0.87
  -6  -5   4    0.58    0.10
  -6  -5   4    0.30    0.08
   6  -5  -4    0.67    0.26
   6  -5  -4    0.84    0.25
   6   5  -4    0.16    0.35
  -6   5   4    0.50    0.37
   5  -5  -4   39.98    1.40
   5  -5  -4   37.80    1.39
  -5   5   4   39.14    1.51
   5   5  -4   36.68    1.44
  -5   5   4   37.65    1.61
   4  -5  -4    5.63    0.31
   4  -5  -4    5.78    0.38
  -4  -5   4    5.47    0.38
  -4  -5   4    5.49    0.53
  -4   5   4    5.55    0.28
  -4   5   4    5.78    0.51
   4   5  -4    5.63    0.42
  -4   5   4    5.88    0.43
   4   5  -4    5.46    0.33
  -3  -5   4   11.31    0.65
   3  -5  -4   12.58    0.58
  -3  -5   4   11.28    0.55
   3  -5  -4   11.81    0.48
   3   5  -4   11.90    0.59
  -3   5   4   11.85    0.47
  -3   5   4   11.75    0.61
  -3   5   4   10.89    0.66
   3   5  -4   11.57    0.43
   3   5  -4   11.59    0.42
   3   5  -4   11.30    0.62
  -2  -5   4   96.82    3.35
   2  -5  -4   99.07    3.28
   2  -5  -4   98.65    3.46
  -2  -5   4   96.71    3.40
   2  -5  -4  100.63    3.41
   2  -5  -4   93.36    3.56
  -2   5   4   98.50    3.43
   2   5  -4   99.26    3.37
  -2   5   4   98.22    3.47
   2   5  -4   94.87    3.24
   2   5  -4   98.95    3.39
  -2   5   4   97.94    3.31
   1  -5  -4    7.18    0.58
   1  -5  -4    5.90    0.56
  -1  -5   4    5.77    0.39
  -1  -5   4    5.90    0.38
  -1  -5   4    6.04    0.36
  -1  -5   4    5.97    0.28
   1   5  -4    5.76    0.31
  -1   5   4    6.06    0.41
  -1   5   4    5.30    0.45
   1   5  -4    6.42    0.59
   1   5  -4    5.69    0.35
  -1   5   4    6.00    0.56
   0  -5   4    0.73    0.18
   0  -5   4    0.68    0.27
   0  -5  -4    1.43    0.44
   0  -5   4    0.70    0.11
   0   5   4    0.42    0.30
   0   5   4    0.52    0.20
   0   5   4    1.46    0.39
   0   5  -4    0.88    0.21
   1  -5   4   20.47    1.04
  -1  -5  -4   20.61    1.12
   1  -5   4   22.33    1.15
   1   5   4   22.77    1.16
  -1   5  -4   22.44    0.94
   1   5   4   20.91    1.09
   2  -5   4    4.47    0.55
   2   5   4    5.22    0.67
   2   5   4    3.08    0.49
  -2   5  -4    4.55    0.49
   3  -5   4    4.44    0.24
   3  -5   4    5.10    0.67
   3   5   4    5.66    0.80
   4  -5   4    1.38    0.20
   4  -5   4    0.95    0.67
   4   5   4    1.75    0.79
   5  -5   4    3.44    0.49
   5  -5   4    4.33    0.99
   5   5   4    2.05    1.06
   6  -5   4    2.40    1.07
   6   5   4    4.27    1.21
   7  -5   4    1.09    1.31
   7   5   4   -0.70    1.38
   8  -5   4    0.85    1.65
   8   5   4   -0.01    1.67
   9  -5   4   -1.86    1.92
   9   5   4   -0.99    2.03
  10   5   4    0.63    2.50
  11  -5   4    0.83    3.17
  11   5   4    3.26    3.11
  13  -6  -4    0.46    2.03
  13   6  -4    2.44    2.08
  12  -6  -4    1.21    1.60
  12   6  -4    0.84    1.65
  11  -6  -4    5.57    1.42
  11   6  -4    3.85    1.44
  10  -6  -4    6.37    1.16
  10   6  -4    6.01    1.23
 -10   6   4    4.92    0.96
   9  -6  -4    1.83    0.81
  -9   6   4    2.47    0.69
   9   6  -4    2.31    0.94
   8  -6  -4   20.16    1.28
   8  -6  -4   20.88    0.98
  -8   6   4   23.67    1.45
   8   6  -4   21.71    1.49
   7  -6  -4    0.51    0.30
   7  -6  -4    0.30    0.40
  -7   6   4    0.86    0.40
   7   6  -4    1.27    0.57
  -6  -6   4   98.64    3.23
   6  -6  -4   91.29    3.48
  -6  -6   4   98.47    3.24
   6  -6  -4  101.13    3.37
  -6   6   4  102.24    3.66
   6   6  -4   94.48    3.47
   5  -6  -4   31.54    1.13
   5  -6  -4   29.47    1.10
   5   6  -4   28.40    1.16
  -5   6   4   27.07    1.28
  -5   6   4   27.49    1.46
   4  -6  -4    6.59    0.44
   4  -6  -4    6.87    0.35
  -4   6   4    5.76    0.45
   4   6  -4    6.23    0.44
  -4   6   4    7.22    0.37
  -4   6   4    6.09    0.53
   4   6  -4    6.23    0.36
  -3  -6   4  110.80    3.79
   3  -6  -4  111.93    3.74
   3  -6  -4  114.16    3.83
   3   6  -4  112.65    3.87
  -3   6   4  114.41    3.74
   3   6  -4  112.00    3.83
  -3   6   4  108.94    3.94
  -3   6   4  111.08    3.87
   3   6  -4  110.81    3.69
   3   6  -4  107.80    3.70
   2  -6  -4   91.40    3.06
  -2  -6   4   84.58    2.96
  -2  -6   4   76.19    2.93
   2  -6  -4   86.86    2.91
  -2  -6   4   86.03    2.89
   2   6  -4   86.38    3.00
  -2   6   4   87.60    3.06
  -2   6   4   89.97    2.95
  -2   6   4   85.60    3.11
   2   6  -4   87.53    2.99
   2   6  -4   86.15    2.87
  -1  -6   4    7.17    0.42
  -1  -6   4    7.22    0.43
   1  -6  -4    7.38    0.36
  -1  -6   4    7.69    0.35
   1  -6  -4    6.11    0.61
   1  -6  -4    6.33    0.62
   1   6  -4    8.40    0.36
   1   6  -4    7.09    0.64
   1   6  -4    7.25    0.38
  -1   6   4    8.02    0.64
  -1   6   4    7.08    0.50
  -1   6   4    6.82    0.46
   0  -6  -4   98.81    3.43
   0  -6   4   92.99    3.13
   0  -6   4   92.61    3.26
   0  -6   4   92.58    3.26
   0   6   4   93.80    3.34
   0   6  -4   91.50    3.12
   0   6   4   92.12    3.31
   0   6   4   85.91    3.45
   0   6  -4   97.31    3.18
   1  -6   4   40.59    1.77
   1  -6   4   43.59    1.71
  -1  -6  -4   41.84    1.86
   1   6   4   42.63    1.79
  -1   6  -4   45.23    1.60
   1   6   4   42.05    1.81
   2  -6   4   46.10    1.96
   2   6   4   47.92    2.05
   2   6   4   51.49    2.19
  -2   6  -4   47.67    1.81
   3  -6   4    0.88    0.47
   3   6   4    0.72    0.49
   4  -6   4    0.64    0.14
   4   6   4    1.21    0.83
   5  -6   4   13.68    0.67
   5  -6   4   11.25    1.28
   5   6   4   13.33    1.52
   6  -6   4   10.13    1.47
   6   6   4   11.95    1.67
   7  -6   4    0.52    1.20
   7   6   4    1.73    1.42
   8  -6   4    0.84    1.66
   8   6   4    1.14    1.71
   9  -6   4    1.27    2.01
   9   6   4    1.40    2.01
  10  -6   4    7.18    4.12
  10   6   4   -0.66    2.48
  11  -6   4    4.73    3.16
  11   6   4   -2.50    3.00
  13  -7  -4   -0.58    2.00
  13   7  -4   -1.31    2.06
  12  -7  -4    0.71    1.59
  12   7  -4    1.68    1.67
  11  -7  -4   -0.42    1.27
 -11   7   4    0.54    0.93
  11   7  -4    0.61    1.31
  10  -7  -4   -0.26    0.95
 -10   7   4   -0.11    0.71
  10   7  -4   -0.26    1.02
   9  -7  -4    2.64    0.83
  -9   7   4    1.24    0.65
   9   7  -4    1.33    0.91
   8  -7  -4    0.78    0.57
  -8  -7   4    0.40    0.33
  -8   7   4    0.92    0.53
   8   7  -4    0.70    0.73
   7  -7  -4    0.31    0.41
   7  -7  -4    0.59    0.31
   7   7  -4    0.52    0.56
  -7   7   4    0.32    0.43
  -6  -7   4   -0.20    0.10
  -6  -7   4    0.15    0.15
   6  -7  -4    0.17    0.26
   6  -7  -4    0.20    0.29
   6   7  -4   -0.55    0.35
  -6   7   4    0.24    0.32
   5  -7  -4    7.17    0.43
   5  -7  -4    7.62    0.49
   5   7  -4    7.42    0.51
  -5   7   4    6.82    0.80
   4  -7  -4   18.32    0.72
   4  -7  -4   18.00    0.82
   4   7  -4   19.72    0.83
  -4   7   4   17.00    0.91
  -4   7   4   18.20    0.85
   4   7  -4   17.76    0.73
   3  -7  -4    0.13    0.26
   3  -7  -4    0.00    0.12
  -3  -7   4    0.12    0.10
   3   7  -4    0.04    0.12
  -3   7   4    0.09    0.13
   3   7  -4   -0.03    0.18
  -3   7   4   -0.03    0.14
   3   7  -4    0.16    0.09
   3   7  -4    0.04    0.11
  -3   7   4   -0.02    0.18
   2  -7  -4   26.39    0.96
  -2  -7   4   25.27    0.96
  -2  -7   4   25.73    0.99
   2  -7  -4   26.75    1.14
  -2  -7   4   29.37    1.10
   2   7  -4   25.14    1.05
   2   7  -4   25.37    0.92
   2   7  -4   25.66    1.04
   2   7  -4   24.63    0.93
  -2   7   4   25.56    1.09
  -2   7   4   24.94    1.15
  -2   7   4   26.24    1.00
   1  -7  -4    5.04    0.31
  -1  -7   4    5.34    0.38
  -1  -7   4    5.05    0.35
   1  -7  -4    5.15    0.56
  -1  -7   4    5.58    0.31
   1   7  -4    5.01    0.34
  -1   7   4    5.60    0.66
   1   7  -4    5.63    0.29
  -1   7   4    5.49    0.45
  -1   7   4    4.87    0.42
   0  -7  -4    1.48    0.48
   0  -7   4    1.53    0.20
   0  -7   4    1.12    0.30
   0  -7   4    1.08    0.19
   0   7   4    1.80    0.35
   0   7  -4    1.63    0.23
   0   7   4    1.06    0.22
   0   7  -4    1.50    0.17
   1  -7   4   19.93    1.02
   1  -7   4   21.99    1.12
  -1  -7  -4   22.05    1.22
   1   7   4   19.73    1.10
   1   7   4   23.05    1.16
  -1   7  -4   21.94    0.90
   2  -7   4    1.00    0.35
   2   7   4    0.29    0.44
   2   7   4    0.27    0.36
  -2   7  -4    1.20    0.29
   3  -7   4    0.37    0.46
   3   7   4    0.64    0.56
   3   7   4    0.48    0.52
   4  -7   4    1.20    0.87
   4   7   4    3.67    0.92
   5  -7   4    6.15    1.01
   5  -7   4    6.25    0.46
   5   7   4    7.68    1.29
   6  -7   4   -0.30    0.97
   6   7   4    0.95    1.06
   7  -7   4    0.76    1.31
   7   7   4    1.54    1.41
   8  -7   4    2.44    1.67
   8   7   4    1.60    1.69
   9  -7   4    1.17    1.87
   9   7   4    1.21    2.00
  10  -7   4    1.55    2.62
  10   7   4   -1.26    2.34
  11  -7   4    3.78    3.38
  11   7   4    0.02    3.05
  13  -8  -4    1.85    2.09
  13   8  -4    2.67    2.13
  12  -8  -4    3.64    1.75
  12   8  -4    1.28    1.68
  11  -8  -4    2.23    1.34
 -11   8   4    1.04    0.94
  11   8  -4   -0.43    1.34
  10  -8  -4    5.81    1.19
 -10   8   4    4.75    0.96
  10   8  -4    8.65    1.35
   9  -8  -4    2.81    0.84
  -9   8   4    2.64    0.66
   9   8  -4    3.56    0.97
   8  -8  -4   -0.55    0.52
  -8   8   4    0.23    0.49
   8   8  -4    0.80    0.71
   7  -8  -4   44.83    1.83
   7  -8  -4   44.50    1.72
  -7   8   4   47.11    2.08
   7   8  -4   44.66    1.96
   6  -8  -4    6.99    0.58
  -6  -8   4    7.08    0.31
   6  -8  -4    6.38    0.54
  -6  -8   4    7.71    0.40
   6   8  -4    6.89    0.66
  -6   8   4    7.35    0.82
  -5  -8   4   91.89    2.98
   5  -8  -4   89.84    3.11
  -5  -8   4   94.26    2.95
  -5   8   4   82.53    3.21
  -5   8   4   87.32    3.31
   5   8  -4   87.96    3.12
   4  -8  -4    4.51    0.32
   4  -8  -4    4.76    0.48
  -4  -8   4    4.51    0.29
  -4  -8   4    5.08    0.21
  -4   8   4    5.43    0.44
   4   8  -4    4.75    0.40
   4   8  -4    4.50    0.35
  -4   8   4    5.12    0.53
  -3  -8   4   96.50    3.30
   3  -8  -4   96.77    3.29
   3  -8  -4  102.65    3.42
  -3  -8   4   94.58    3.28
   3   8  -4   92.94    3.41
  -3   8   4   98.10    3.51
   3   8  -4   95.03    3.26
  -3   8   4   97.06    3.29
   3   8  -4  101.14    3.35
   3   8  -4   96.80    3.24
  -3   8   4   94.85    3.41
  -2  -8   4    4.78    0.36
   2  -8  -4    4.37    0.28
   2  -8  -4    4.49    0.50
  -2  -8   4    4.37    0.30
   2   8  -4    3.99    0.25
   2   8  -4    4.49    0.25
   2   8  -4    4.70    0.43
   2   8  -4    3.88    0.39
  -2   8   4    4.14    0.49
  -2   8   4    4.09    0.35
  -2   8   4    3.83    0.40
   1  -8  -4   63.07    2.36
  -1  -8   4   60.71    2.15
  -1  -8   4   61.20    2.14
  -1  -8   4   59.91    2.11
   1  -8  -4   60.13    2.12
   1   8  -4   61.21    2.13
   1   8  -4   61.80    2.09
  -1   8   4   58.98    2.21
  -1   8   4   62.70    2.27
  -1   8   4   60.69    2.42
   0  -8  -4    3.98    0.63
   0  -8  -4    3.47    0.28
   0  -8   4    2.93    0.37
   0  -8   4    3.75    0.42
   0   8  -4    3.26    0.21
   0   8  -4    3.03    0.30
   0   8   4    3.70    0.47
   0   8   4    3.37    0.44
   1  -8   4   61.55    2.41
   1  -8   4   62.50    2.38
   1   8   4   66.24    2.50
   1   8   4   63.07    2.46
  -1   8  -4   64.52    2.26
   2  -8   4   17.27    1.03
   2   8   4   19.57    1.17
   2   8   4   20.21    1.29
   3  -8   4    1.27    0.48
   3   8   4    1.77    0.58
   4  -8   4    2.26    0.78
   4   8   4    1.70    0.87
   5  -8   4   10.68    1.30
   5   8   4    9.41    1.36
   6  -8   4    8.18    1.37
   6   8   4    9.40    1.50
   7  -8   4   -0.53    1.14
   7   8   4    4.45    1.50
   8  -8   4    1.64    1.68
   8   8   4    3.77    1.75
   9  -8   4    4.51    2.31
   9   8   4    2.24    2.03
  10  -8   4    1.15    2.39
  10   8   4   -2.18    2.43
  11  -8   4   -0.53    3.26
  11   8   4    3.60    3.03
  13  -9  -4   -2.25    2.05
  13   9  -4   -0.97    2.01
  12  -9  -4   -1.54    2.00
  12   9  -4   -2.00    1.57
  11  -9  -4    0.81    1.25
 -11   9   4    0.99    0.90
  11   9  -4    1.55    1.36
  10  -9  -4   -1.11    0.94
 -10   9   4   -0.03    0.76
  10   9  -4    0.95    1.05
   9  -9  -4   -0.51    0.72
  -9   9   4   -0.08    0.60
   9   9  -4   -0.21    0.84
   8  -9  -4   -0.33    0.54
  -8   9   4    0.68    0.49
   8   9  -4   -0.12    0.69
  -7  -9   4   15.38    0.65
   7  -9  -4   15.26    0.96
   7   9  -4   13.65    1.11
  -7   9   4   15.68    1.18
   6  -9  -4   25.21    1.06
   6  -9  -4   22.42    1.07
   6   9  -4   21.58    1.20
  -6   9   4   23.71    1.30
   5  -9  -4    3.27    0.38
   5  -9  -4    3.60    0.42
  -5  -9   4    3.67    0.37
  -5  -9   4    3.15    0.20
   5   9  -4    3.79    0.43
  -5   9   4    3.41    0.50
  -5   9   4    2.36    0.43
   4  -9  -4    6.71    0.57
  -4  -9   4    6.42    0.47
   4  -9  -4    6.67    0.40
   4   9  -4    6.49    0.41
  -4   9   4    6.94    0.50
   4   9  -4    7.14    0.47
  -3  -9   4    0.12    0.09
   3  -9  -4    0.19    0.15
   3  -9  -4   -0.46    0.31
  -3  -9   4    0.08    0.12
  -3  -9   4    0.29    0.26
  -3   9   4    0.04    0.13
   3   9  -4    0.21    0.23
  -3   9   4    0.22    0.24
   3   9  -4    0.36    0.13
   3   9  -4    0.62    0.15
   3   9  -4    0.12    0.14
  -3   9   4    0.11    0.18
   2  -9  -4   70.94    2.55
   2  -9  -4   67.38    2.35
  -2  -9   4   68.25    2.34
  -2  -9   4   67.17    2.34
  -2  -9   4   64.64    2.37
   2   9  -4   65.51    2.32
   2   9  -4   69.11    2.42
   2   9  -4   68.15    2.30
  -2   9   4   69.84    2.60
  -2   9   4   70.12    2.41
   2   9  -4   68.18    2.43
  -2   9   4   66.59    2.47
  -1  -9   4   10.09    0.52
  -1  -9   4   11.39    0.57
   1  -9  -4   10.98    0.52
   1  -9  -4   10.71    0.83
  -1  -9   4   11.06    0.52
   1   9  -4   10.72    0.55
  -1   9   4   11.90    0.64
   1   9  -4   11.87    0.49
  -1   9   4   12.96    0.96
  -1   9   4   11.23    0.65
   0  -9  -4   22.88    0.90
   0  -9   4   22.25    1.00
   0  -9   4   22.29    0.94
   0  -9  -4   23.73    1.25
   0   9   4   22.33    1.07
   0   9   4   22.40    1.06
   0   9  -4   21.65    0.80
   0   9  -4   23.28    0.88
   1  -9   4    3.20    0.45
   1  -9   4    4.81    0.63
   1   9   4    2.53    0.38
   1   9   4    3.52    0.56
  -1   9  -4    3.32    0.35
   2  -9   4   -0.08    0.36
   2   9   4    0.31    0.47
   2   9   4    0.60    0.42
   3  -9   4    7.92    0.80
   3   9   4   10.53    1.21
   3   9   4   10.87    1.33
   4  -9   4   16.44    1.40
   4   9   4   16.39    1.55
   5  -9   4    3.59    1.02
   5   9   4    4.21    1.09
   6  -9   4   -0.12    1.15
   6   9   4    1.75    1.22
   7  -9   4    1.03    1.41
   7   9   4    4.20    1.42
   8  -9   4    0.57    1.75
   8   9   4    2.05    1.61
   9  -9   4   -0.26    2.09
   9   9   4    0.32    1.79
  10  -9   4    1.41    2.77
  10   9   4   -0.62    2.52
  11  -9   4   -1.28    3.32
  11   9   4    0.40    2.84
  13 -10  -4    1.74    2.11
  13  10  -4    1.66    2.06
  12  10  -4    0.10    1.62
  11 -10  -4    4.07    1.38
  11  10  -4    3.58    1.44
 -11  10   4    2.98    1.00
  10 -10  -4    5.66    1.22
  10  10  -4    6.68    1.28
 -10  10   4    5.75    1.00
   9 -10  -4   11.40    1.17
   9  10  -4   10.30    1.26
  -9  10   4   11.39    1.36
   8 -10  -4    4.24    0.71
   8  10  -4    4.44    0.87
  -8  10   4    4.33    0.69
   7 -10  -4   14.67    0.97
  -7 -10   4   15.13    0.68
   7  10  -4   14.98    1.14
  -7  10   4   16.42    1.19
   6 -10  -4  113.33    4.10
   6 -10  -4  122.31    4.12
  -6 -10   4  120.60    3.94
   6  10  -4  114.09    4.17
  -6  10   4  119.04    4.37
  -5 -10   4   38.13    1.35
   5 -10  -4   40.52    1.55
   5 -10  -4   37.48    1.47
  -5 -10   4   38.76    1.46
  -5  10   4   39.90    1.57
   5  10  -4   37.08    1.50
  -5  10   4   37.58    1.71
   4 -10  -4   61.78    2.31
   4 -10  -4   55.82    2.25
  -4 -10   4   62.14    2.23
  -4 -10   4   64.02    2.11
  -4  10   4   62.04    2.19
  -4  10   4   64.58    2.32
   4  10  -4   61.88    2.20
  -4  10   4   63.90    2.46
   4  10  -4   64.80    2.24
   3 -10  -4   69.42    2.46
   3 -10  -4   74.00    2.63
  -3 -10   4   68.88    2.51
   3  10  -4   72.60    2.41
  -3  10   4   71.12    2.49
  -3  10   4   70.47    2.58
   3  10  -4   69.88    2.45
  -3  10   4   68.33    2.71
   3  10  -4   73.64    2.50
  -2 -10   4  147.98    5.19
  -2 -10   4  151.93    5.15
   2 -10  -4  167.91    5.39
  -2 -10   4  149.70    5.12
   2 -10  -4  151.63    5.16
  -2  10   4  153.15    5.29
   2  10  -4  157.30    5.12
  -2  10   4  156.28    5.42
   2  10  -4  156.39    5.25
  -2  10   4  155.75    5.22
   2  10  -4  146.56    5.13
   2  10  -4  151.04    5.20
   1 -10  -4   26.41    1.02
  -1 -10   4   26.71    1.05
   1 -10  -4   26.51    1.32
  -1 -10   4   25.77    0.98
  -1  10   4   27.77    1.46
  -1  10   4   25.05    1.14
   1  10  -4   24.58    1.03
  -1  10   4   26.68    1.12
   1  10  -4   27.07    0.98
   0 -10   4  118.87    4.15
   0 -10   4  115.12    4.08
   0 -10  -4  119.92    4.08
   0  10   4  121.49    4.24
   0  10  -4  119.49    3.99
   0  10   4  120.44    4.23
   0  10  -4  123.91    4.06
   1 -10   4   46.26    1.90
   1 -10   4   49.85    1.91
   1  10   4   49.56    2.01
   1  10   4   48.86    2.00
  -1  10  -4   48.76    1.76
   2 -10   4   81.32    3.03
   2  10   4   79.88    3.12
   3 -10   4   24.61    1.37
   3  10   4   25.52    1.71
   3  10   4   25.49    1.64
   4 -10   4   25.87    1.67
   4  10   4   27.03    1.99
   4  10   4   25.78    1.86
   5 -10   4   14.45    1.49
   5  10   4   18.56    1.84
   6 -10   4   14.92    1.63
   6  10   4   12.87    1.59
   7 -10   4    3.05    1.54
   7  10   4    3.64    1.43
   8 -10   4    4.43    1.83
   8  10   4    2.17    1.78
   9 -10   4   -2.39    2.04
   9  10   4    1.93    2.10
  10 -10   4    6.92    2.99
  10  10   4    3.98    2.48
  13 -11  -4    1.03    2.18
  13  11  -4    1.34    2.06
  12 -11  -4    0.34    1.75
  12  11  -4    1.37    1.71
  11 -11  -4   -1.45    1.28
  11  11  -4   -0.98    1.32
 -11  11   4   -0.90    0.92
  10 -11  -4    0.55    1.05
 -10  11   4    0.71    0.76
  10  11  -4    1.35    1.11
   9 -11  -4    0.24    0.78
   9  11  -4    0.11    0.87
  -9  11   4    0.17    0.59
   8 -11  -4    2.53    0.65
   8  11  -4    3.63    0.86
  -8  11   4    2.48    0.60
   7 -11  -4    0.95    0.47
   7  11  -4    0.65    0.59
  -7  11   4    0.45    0.42
   6 -11  -4    0.88    0.37
   6  11  -4    0.13    0.45
  -6  11   4    1.03    0.45
   5 -11  -4   56.71    2.13
   5 -11  -4   53.04    2.05
  -5  11   4   57.88    2.16
  -5  11   4   55.73    2.29
   5  11  -4   61.78    2.15
   5  11  -4   52.97    2.09
   4 -11  -4    1.13    0.39
   4 -11  -4    1.06    0.25
   4  11  -4    1.07    0.25
  -4  11   4    1.06    0.23
  -4  11   4    0.77    0.24
  -4  11   4    0.54    0.33
   4  11  -4    0.88    0.17
   3 -11  -4    7.98    0.69
  -3 -11   4    9.17    0.43
   3 -11  -4    8.59    0.71
  -3  11   4    9.41    0.59
  -3  11   4    9.08    0.52
   3  11  -4    9.18    0.51
   3  11  -4    8.97    0.47
  -3  11   4    8.76    0.82
   3  11  -4    9.00    0.44
   2 -11  -4    9.98    0.80
  -2 -11   4   10.21    0.51
  -2 -11   4   10.14    0.44
   2 -11  -4   10.30    0.56
   2  11  -4   10.45    0.50
  -2  11   4    9.86    0.63
  -2  11   4   11.38    1.24
  -2  11   4   11.89    0.61
   2  11  -4   10.28    0.67
   2  11  -4   10.55    0.48
   2  11  -4   10.32    0.67
  -1 -11   4    1.75    0.22
  -1 -11   4    2.66    0.31
   1 -11  -4    1.93    0.25
   1  11  -4    1.90    0.23
   1  11  -4    1.85    0.25
  -1  11   4    1.51    0.25
  -1  11   4    2.86    0.65
  -1  11   4    1.92    0.34
   0 -11   4    3.39    0.41
   0 -11   4    3.72    0.33
   0  11  -4    3.35    0.27
   0  11  -4    3.19    0.32
   0  11   4    3.75    0.46
   0  11   4    2.22    0.31
   1 -11   4    1.54    0.28
   1 -11   4    2.42    0.43
  -1 -11  -4    2.00    0.31
  -1  11  -4    2.15    0.27
   1  11   4    1.58    0.32
   1  11   4    2.10    0.46
   2 -11   4    0.51    0.39
   2  11   4    0.67    0.39
   3 -11   4   12.79    1.04
   3  11   4   12.04    1.28
   3  11   4   13.36    1.34
   4 -11   4    0.03    0.71
   4  11   4    0.61    0.57
   4  11   4    0.65    0.88
   5 -11   4    1.02    0.95
   5  11   4    0.24    0.96
   6 -11   4   -1.19    1.08
   6  11   4   -0.55    1.27
   7 -11   4   -0.12    1.37
   7  11   4    0.25    1.33
   8 -11   4   -0.35    1.60
   8  11   4    0.40    1.75
   9 -11   4    2.34    2.32
   9  11   4    1.19    2.19
  10 -11   4    3.45    2.89
  10  11   4   -1.96    2.60
  13 -12  -4    1.89    2.30
  13  12  -4   -0.44    2.01
  12 -12  -4    1.34    1.75
 -12  12   4    0.29    1.35
  11 -12  -4    2.91    1.45
  11  12  -4    1.75    1.38
 -11  12   4    1.01    1.03
  10 -12  -4   10.38    1.37
  10  12  -4    7.25    1.33
 -10  12   4    6.14    1.04
   9 -12  -4    4.53    0.93
   9  12  -4    4.61    1.02
  -9  12   4    3.25    0.77
   8 -12  -4    3.90    0.72
  -8  12   4    3.82    0.70
   8  12  -4    3.93    0.85
   7 -12  -4    7.42    0.78
   7  12  -4    7.55    0.83
  -7  12   4    7.11    0.97
   6 -12  -4   47.45    1.87
   6  12  -4   47.46    1.94
  -6  12   4   47.53    2.10
   5 -12  -4   21.78    0.98
   5  12  -4   22.13    1.07
   5  12  -4   22.51    0.96
  -5  12   4   20.80    1.23
  -5  12   4   23.02    1.08
   4 -12  -4    2.11    0.31
  -4 -12   4    1.93    0.22
   4  12  -4    1.47    0.22
  -4  12   4    1.33    0.39
   4  12  -4    2.65    0.33
  -4  12   4    2.84    0.31
   3 -12  -4   15.87    0.73
  -3 -12   4   16.43    0.68
   3  12  -4   18.22    0.71
   3  12  -4   16.21    0.74
  -3  12   4   16.23    0.83
   3  12  -4   17.09    0.73
  -3  12   4   16.99    0.77
  -3  12   4   16.28    1.05
   2 -12  -4   54.81    2.04
  -2 -12   4   56.36    2.02
  -2  12   4   58.03    2.15
   2  12  -4   55.83    2.02
   2  12  -4   58.80    2.00
   2  12  -4   57.32    2.14
  -2  12   4   57.76    2.10
  -2  12   4   58.35    2.38
  -1 -12   4   34.21    1.31
   1 -12  -4   31.57    1.29
  -1 -12   4   33.37    1.19
   1  12  -4   33.47    1.32
   1  12  -4   34.31    1.24
  -1  12   4   33.68    1.41
  -1  12   4   36.69    1.84
  -1  12   4   33.60    1.39
   0 -12  -4   31.35    1.23
   0 -12   4   30.52    1.29
   0 -12   4   32.45    1.17
   0  12  -4   31.26    1.18
   0  12   4   30.59    1.38
   0  12   4   31.52    1.36
   0  12  -4   30.35    1.15
   1 -12   4   33.07    1.45
   1 -12   4   31.76    1.38
  -1 -12  -4   32.74    1.32
   1  12   4   35.55    1.58
   1  12   4   36.01    1.53
  -2 -12  -4    4.19    0.44
   2 -12   4    5.31    0.64
   2  12   4    2.62    0.48
   2  12   4    4.91    0.80
   3 -12   4   25.88    1.48
   3  12   4   28.58    1.73
   3  12   4   28.05    1.63
   4 -12   4   -0.67    0.75
   4  12   4    0.67    0.82
   4  12   4    0.36    0.59
   5 -12   4    1.01    1.02
   5  12   4    1.45    1.12
   5  12   4    0.55    0.77
   6 -12   4    3.33    1.35
   6  12   4    6.33    1.52
   7 -12   4    2.33    1.53
   7  12   4   -0.08    1.32
   8 -12   4    0.87    1.80
   8  12   4   -0.99    1.86
   9 -12   4    2.40    2.35
  10 -12   4    1.74    2.98
  10  12   4   -1.49    2.52
  13 -13  -4   -2.61    2.19
  13  13  -4    0.58    2.01
  12 -13  -4    2.94    1.85
  12  13  -4    1.01    1.70
  11 -13  -4   -1.38    1.39
 -11  13   4    0.42    1.01
  11  13  -4    0.72    1.37
  10 -13  -4    0.24    1.07
 -10  13   4   -0.25    0.77
  10  13  -4    1.15    1.10
   9 -13  -4    0.09    0.81
  -9  13   4    0.72    0.67
   9  13  -4    0.64    0.88
   8 -13  -4    3.45    0.74
  -8  13   4    2.54    0.69
   8  13  -4    2.92    0.81
   7 -13  -4    0.91    0.48
  -7  13   4    0.80    0.50
   7  13  -4    0.91    0.61
  -6 -13   4    0.04    0.20
   6 -13  -4    0.20    0.38
   6  13  -4    0.09    0.46
  -6  13   4   -0.06    0.39
   5 -13  -4   11.20    0.67
  -5 -13   4    9.60    0.47
  -5  13   4    8.80    0.91
   5  13  -4   11.27    0.60
  -5  13   4   10.20    0.72
   5  13  -4    9.52    0.73
   4 -13  -4   11.56    0.65
  -4 -13   4   12.31    0.54
  -4  13   4   11.14    0.93
   4  13  -4   12.60    0.64
   4  13  -4   11.52    0.69
  -4  13   4   12.79    0.63
  -4  13   4   11.77    0.76
   3 -13  -4   26.19    1.09
  -3 -13   4   26.42    1.02
  -3  13   4   28.52    1.12
  -3  13   4   27.44    1.18
   3  13  -4   26.55    1.06
   3  13  -4   27.09    1.04
  -3  13   4   26.92    1.40
  -2 -13   4   42.10    1.55
   2 -13  -4   40.67    1.56
  -2  13   4   42.48    1.63
   2  13  -4   39.98    1.66
  -2  13   4   43.06    1.67
  -2  13   4   42.86    1.94
   2  13  -4   42.94    1.52
  -1 -13   4   12.50    0.49
   1 -13  -4   12.86    0.66
  -1 -13   4   12.83    0.67
   1  13  -4   12.92    0.59
  -1  13   4   17.01    1.37
  -1  13   4   12.73    0.76
  -1  13   4   13.00    0.77
   1  13  -4   12.90    0.71
   1  13  -4   12.33    0.62
   0 -13   4   41.13    1.59
   0 -13  -4   38.44    1.51
   0 -13   4   40.83    1.43
   0  13  -4   39.22    1.48
   0  13   4   41.57    1.71
   0  13   4   39.44    1.66
   0  13  -4   40.49    1.47
   1 -13   4   51.63    1.93
   1 -13   4   52.10    2.05
  -1 -13  -4   54.06    1.95
   1  13   4   50.57    2.20
   2 -13   4   11.59    0.95
  -2 -13  -4   10.92    0.66
   2 -13   4   11.02    0.88
   2  13   4   13.35    1.13
   2  13   4   11.41    1.05
  -3 -13  -4    8.74    0.68
   3 -13   4    8.59    1.11
   3  13   4   10.92    1.20
   3  13   4    9.81    1.25
   4 -13   4   18.72    1.63
   4  13   4   19.06    1.73
   4  13   4   22.21    1.76
   5 -13   4    2.42    1.06
   5  13   4    3.32    0.85
   5  13   4    4.10    1.20
   6 -13   4    1.83    1.29
   6  13   4    4.07    1.44
   6  13   4    2.13    1.00
   7 -13   4    2.60    1.61
   7  13   4    2.40    1.46
   8 -13   4    3.91    2.01
   8  13   4    0.23    1.80
   9 -13   4    0.37    2.38
   9  13   4   -0.10    2.26
  10 -13   4   -0.35    2.93
  10  13   4   -0.80    2.69
  12 -14  -4   -0.13    1.79
 -12  14   4    1.38    2.41
  12  14  -4    0.22    1.66
  11 -14  -4    1.72    1.69
 -11  14   4    1.49    1.12
  11  14  -4    3.47    1.42
  10 -14  -4    5.72    1.30
 -10  14   4    4.60    1.00
  10  14  -4    8.54    1.31
   9 -14  -4    6.36    1.04
   9  14  -4    7.97    1.13
  -9  14   4    5.84    0.92
   8 -14  -4    0.58    0.66
  -8  14   4    0.79    0.58
   8  14  -4   -0.02    0.76
  -7 -14   4   16.19    0.71
   7 -14  -4   15.96    1.07
   7  14  -4   15.94    1.18
  -7  14   4   17.39    1.30
  -6 -14   4   17.71    0.73
   6 -14  -4   17.87    0.98
  -6  14   4   18.07    1.25
   6  14  -4   16.78    1.05
  -5 -14   4    4.30    0.35
   5 -14  -4    5.22    0.56
   5  14  -4    5.51    0.57
  -5  14   4    3.20    0.52
   5  14  -4    4.87    0.47
  -5  14   4    5.27    0.61
  -4 -14   4   16.50    0.68
   4 -14  -4   16.15    0.81
   4  14  -4   14.98    0.83
  -4  14   4   17.12    0.89
   4  14  -4   16.20    0.75
  -4  14   4   16.76    0.78
  -4  14   4   16.27    1.12
   3 -14  -4    4.97    0.48
  -3 -14   4    5.91    0.39
  -3  14   4    4.34    0.60
   3  14  -4    6.09    0.42
   3  14  -4    5.17    0.46
   3  14  -4    6.47    0.50
  -3  14   4    5.38    0.48
  -3  14   4    5.58    0.51
   2 -14  -4   39.66    1.52
  -2 -14   4   40.70    1.50
   2  14  -4   40.75    1.47
  -2  14   4   40.43    1.59
   2  14  -4   39.33    1.50
  -2  14   4   38.40    1.59
  -2  14   4   39.80    1.91
   1 -14  -4   62.82    2.30
  -1 -14   4   63.19    2.31
   1  14  -4   64.49    2.26
  -1  14   4   65.03    2.41
  -1  14   4   66.90    2.86
   1  14  -4   62.29    2.28
   1  14  -4   63.34    2.36
  -1  14   4   65.15    2.41
   0 -14  -4    7.64    0.53
   0 -14   4    8.56    0.39
   0 -14   4    7.80    0.63
   0  14   4    8.18    0.67
   0  14   4    9.99    0.77
   0  14  -4    8.18    0.50
   0  14  -4    8.78    0.54
   1 -14   4   18.13    1.05
   1 -14   4   22.39    0.91
  -1 -14  -4   19.97    0.92
   1  14   4   20.78    1.26
   2 -14   4   66.82    2.49
  -2 -14  -4   63.01    2.36
   2 -14   4   64.62    2.55
   2  14   4   61.60    2.67
   2  14   4   65.45    2.63
  -3 -14  -4    4.82    0.53
   3 -14   4    5.67    0.92
   3  14   4    5.03    0.89
   3  14   4    3.54    0.63
  -4 -14  -4   13.59    0.89
   4 -14   4   13.03    1.51
   4  14   4   15.35    1.59
   4  14   4   16.71    1.64
   5 -14   4    9.19    1.30
   5  14   4    7.36    1.28
   5  14   4    6.66    1.00
   6 -14   4    4.54    1.45
   6  14   4    2.86    0.99
   6  14   4    3.99    1.30
   7 -14   4    6.35    1.73
   7  14   4    0.41    1.07
   7  14   4    1.42    1.49
   8 -14   4    2.97    1.90
   8  14   4    4.77    1.79
   9  14   4   -2.11    1.94
  10 -14   4   -0.75    3.19
  10  14   4    1.86    2.67
  12 -15  -4   -2.32    1.84
  12  15  -4   -2.99    1.58
 -12  15   4    0.65    1.35
  11 -15  -4    0.29    2.44
  11  15  -4   -0.78    1.33
 -11  15   4   -0.27    1.08
  10 -15  -4    1.31    1.18
 -10  15   4    0.21    0.84
  10  15  -4    0.74    1.12
   9 -15  -4   -0.58    0.84
   9  15  -4   -0.78    0.87
  -9  15   4    0.19    0.73
   8 -15  -4   -1.14    0.63
   8  15  -4   -0.99    0.74
  -8  15   4   -0.80    0.56
   7 -15  -4    0.14    0.53
  -7 -15   4    0.28    0.26
  -7  15   4    0.12    0.49
   7  15  -4    0.29    0.59
  -6 -15   4    0.78    0.23
   6 -15  -4    0.31    0.41
  -6  15   4    0.17    0.46
   6  15  -4    1.00    0.50
   5 -15  -4    7.75    0.66
  -5 -15   4    6.66    0.44
   5  15  -4    8.03    0.54
  -5  15   4    6.98    0.92
   5  15  -4    7.74    0.71
  -5  15   4    8.00    0.69
   4 -15  -4    5.19    0.53
  -4 -15   4    4.79    0.37
  -4  15   4    4.37    0.47
  -4  15   4    3.55    0.57
  -4  15   4    4.60    0.57
   4  15  -4    4.50    0.43
   4  15  -4    4.91    0.51
   3 -15  -4   21.85    0.99
  -3 -15   4   22.28    0.91
   3  15  -4   21.13    0.97
   3  15  -4   22.72    0.94
  -3  15   4   22.03    1.34
  -3  15   4   23.49    1.02
   2 -15  -4   26.09    1.12
  -2 -15   4   26.90    1.12
  -2  15   4   28.75    1.61
  -2  15   4   31.00    1.24
  -2  15   4   27.84    1.21
   2  15  -4   26.63    1.13
   2  15  -4   26.53    1.08
  -1 -15   4    0.12    0.27
   1 -15  -4    0.24    0.27
   1  15  -4   -0.61    0.23
  -1  15   4    0.82    0.66
   1  15  -4    0.41    0.27
  -1  15   4    0.41    0.36
  -1  15   4   -0.02    0.20
   1  15  -4   -0.04    0.29
   0 -15   4   16.93    0.89
   0 -15  -4   16.99    0.84
   0  15   4   17.84    1.08
   0  15   4   16.85    0.95
   0  15  -4   16.67    0.83
   1 -15   4    1.02    0.18
   1 -15   4    1.56    0.42
  -1 -15  -4    0.96    0.32
  -1  15  -4    1.06    0.16
   1  15   4    0.81    0.31
  -1  15  -4    0.96    0.14
   1  15   4    0.53    0.52
  -2 -15  -4    6.48    0.57
   2 -15   4    5.07    0.69
   2 -15   4    8.10    0.86
   2  15   4    6.48    0.91
   2  15   4    6.03    0.86
   3 -15   4    6.36    0.91
  -3 -15  -4    4.23    0.50
   3  15   4    4.70    0.91
   3  15   4    3.90    0.61
  -4 -15  -4    1.33    0.46
   4 -15   4    1.60    0.89
   4  15   4    0.83    0.59
   4  15   4    1.75    0.98
   5 -15   4    0.06    1.00
  -5 -15  -4   -0.37    0.42
   5  15   4    0.33    0.68
   5  15   4    0.86    1.06
   6 -15   4    5.32    1.54
  -6 -15  -4    7.00    0.80
   6  15   4    5.10    1.08
   6  15   4    5.83    1.41
  -7 -15  -4    0.54    0.60
   7 -15   4    1.26    1.48
   7  15   4   -1.26    0.98
   7  15   4   -1.01    1.57
  -8 -15  -4    2.27    0.78
   8 -15   4   -0.69    2.07
   8  15   4    1.98    1.90
   8  15   4   -0.17    1.24
  -9 -15  -4    1.34    0.90
   9 -15   4    3.42    2.72
   9  15   4   -2.68    1.36
   9  15   4   -2.28    2.28
 -10 -15  -4    0.13    1.18
  10 -15   4    1.67    3.15
  10  15   4   -2.65    1.69
  10  15   4   -4.26    2.55
  12 -16  -4   -0.47    1.93
  12  16  -4    0.09    1.63
 -12  16   4    1.28    1.44
  11 -16  -4    3.10    1.60
 -11  16   4    2.74    1.18
  11  16  -4    2.22    1.53
  10 -16  -4    3.84    1.31
  10  16  -4    2.59    1.20
 -10  16   4    3.70    1.05
   9 -16  -4    5.01    1.07
   9  16  -4    8.22    1.15
  -9  16   4    5.86    0.98
   8 -16  -4    2.89    0.83
   8  16  -4    3.43    0.87
  -8  16   4    3.52    0.76
  -7 -16   4   16.45    0.76
   7 -16  -4   17.20    1.16
   7  16  -4   17.29    1.22
  -7  16   4   17.27    1.40
  -6 -16   4   13.76    0.65
   6 -16  -4   12.37    0.91
  -6  16   4   12.41    1.18
   6  16  -4   14.94    1.02
  -5 -16   4   36.52    1.36
   5 -16  -4   37.13    1.54
   5  16  -4   35.06    1.56
  -5  16   4   35.77    1.81
   5  16  -4   37.71    1.41
   4 -16  -4   10.69    0.68
  -4 -16   4   11.21    0.58
   4  16  -4   11.67    0.58
   4  16  -4   10.53    0.74
  -4  16   4   10.93    1.05
  -4  16   4   11.93    0.76
  -4  16   4   11.47    0.69
  -3 -16   4    5.47    0.42
   3 -16  -4    5.45    0.53
   3  16  -4    4.34    0.45
   3  16  -4    4.61    0.54
  -3  16   4    4.38    0.62
  -3  16   4    5.22    0.60
  -3  16   4    5.18    0.54
  -2 -16   4   17.24    0.80
   2 -16  -4   17.77    0.86
  -2  16   4   17.52    1.25
  -2  16   4   17.29    1.00
  -2  16   4   17.66    1.36
   2  16  -4   17.42    0.79
   2  16  -4   16.31    0.85
   1 -16  -4   48.83    1.84
  -1 -16   4   50.04    1.86
  -1  16   4   47.92    1.93
   1  16  -4   47.63    1.92
   1  16  -4   47.35    1.81
  -1  16   4   49.95    2.46
  -1  16   4   49.57    2.00
   0 -16  -4   -0.03    0.31
   0 -16   4   -0.17    0.34
   0  16  -4    0.27    0.29
   0  16   4    0.13    0.50
   1 -16   4   56.85    1.98
   1 -16   4   56.58    2.24
  -1 -16  -4   57.46    2.12
   1  16   4   57.76    2.42
  -1  16  -4   53.37    1.96
   1  16   4   59.32    2.31
  -1  16  -4   56.29    1.97
  -2 -16  -4    4.42    0.51
   2 -16   4    2.66    0.34
   2  16   4    3.20    0.49
   2  16   4    4.55    0.80
  -3 -16  -4   16.51    0.96
   3 -16   4   15.06    1.38
   3  16   4   16.14    1.39
   3  16   4   15.16    1.34
  -4 -16  -4    9.34    0.82
   4 -16   4    9.13    1.27
   4  16   4    9.94    1.43
   4  16   4    9.44    1.23
   5 -16   4    3.27    1.24
  -5 -16  -4    4.75    0.65
   5  16   4    3.13    0.83
   5  16   4    1.69    1.17
  -6 -16  -4    2.09    0.60
   6 -16   4    3.79    1.48
   6  16   4    0.58    0.87
   6  16   4    1.99    1.37
  -7 -16  -4    1.04    0.65
   7 -16   4   -0.94    1.73
   7  16   4    2.73    1.66
   7  16   4    0.08    1.00
  -8 -16  -4    0.73    0.72
   8 -16   4   -0.88    2.19
   8  16   4    2.13    2.23
   8  16   4   -1.53    1.19
  -9 -16  -4    0.66    0.96
   9 -16   4    1.96    2.71
   9  16   4   -1.38    1.42
   9  16   4    1.39    2.23
  12 -17  -4    0.13    2.07
  12  17  -4    1.12    1.74
 -12  17   4    1.05    1.47
  11 -17  -4    0.02    1.56
 -11  17   4    0.00    1.15
  10 -17  -4    1.63    1.27
 -10  17   4   -0.30    0.94
  10  17  -4    0.77    1.15
   9 -17  -4   -0.18    0.94
   9  17  -4   -1.37    0.92
  -9  17   4    0.21    0.73
   8 -17  -4   -0.06    0.75
   8  17  -4   -0.06    0.78
  -8  17   4    0.10    0.66
   7 -17  -4    0.75    0.61
  -7  17   4    0.93    0.66
   7  17  -4    1.04    0.70
  -6 -17   4    1.26    0.29
   6 -17  -4    1.40    0.52
   6  17  -4    1.75    0.58
  -6  17   4    0.25    0.48
   5 -17  -4    0.50    0.40
  -5 -17   4    0.50    0.26
   5  17  -4    0.78    0.48
  -5  17   4    0.76    0.48
   5  17  -4    1.26    0.20
  -4 -17   4    1.16    0.27
   4 -17  -4    1.66    0.37
   4  17  -4    1.07    0.42
  -4  17   4    0.65    0.26
  -4  17   4    0.11    0.47
  -4  17   4    1.29    0.40
  -3 -17   4    1.62    0.29
   3 -17  -4    1.46    0.37
  -3  17   4    2.57    0.49
  -3  17   4    1.51    0.54
   3  17  -4    1.45    0.38
   3  17  -4    1.80    0.32
  -3  17   4    1.16    0.28
  -2 -17   4    3.10    0.39
   2 -17  -4    2.93    0.39
  -2  17   4    2.79    0.67
  -2  17   4    3.97    0.59
   2  17  -4    4.10    0.45
   2  17  -4    4.11    0.46
  -1 -17   4   21.49    1.00
   1 -17  -4   20.69    1.00
   1  17  -4   21.65    1.23
  -1  17   4   20.27    1.13
  -1  17   4   23.24    1.71
   1  17  -4   21.13    0.97
   0 -17  -4   18.84    0.91
   0 -17   4   18.48    0.98
   0  17   4   18.85    1.19
   0  17   4   16.45    1.15
   0  17  -4   19.49    0.96
   1 -17   4   -0.06    0.43
  -1 -17  -4    0.20    0.31
  -1  17  -4    0.19    0.19
   1  17   4    0.15    0.56
   1  17   4    0.08    0.30
  -1  17  -4    0.12    0.21
   2 -17   4    6.79    0.89
  -2 -17  -4    5.96    0.66
   2 -17   4    5.85    0.59
   2  17   4    5.74    0.94
   2  17   4    6.64    0.92
   3 -17   4    8.01    0.96
  -3 -17  -4    9.50    0.79
   3 -17   4   10.83    1.17
   3  17   4   10.97    1.28
   3  17   4    9.53    1.17
  -4 -17  -4    2.01    0.54
   4 -17   4    1.75    1.01
   4  17   4    2.44    1.02
   4  17   4    1.56    0.62
   5 -17   4    4.99    1.42
  -5 -17  -4    5.20    0.72
   5  17   4    3.88    0.83
   5  17   4    4.55    1.23
  -6 -17  -4    1.83    0.64
   6 -17   4    1.79    1.52
   6  17   4    0.14    0.89
   6  17   4    2.40    1.46
  -7 -17  -4    1.00    0.68
   7 -17   4   -0.17    1.74
   7  17   4    0.66    1.09
   7  17   4    1.70    1.73
   8 -17   4   -0.16    2.27
  -8 -17  -4   -0.43    0.78
   8  17   4   -0.11    2.20
   8  17   4   -1.20    1.21
   9 -17   4    5.62    2.89
   9  17   4   -1.71    1.44
   9  17   4    0.83    2.35
  12 -18  -4    1.64    2.13
  12  18  -4    0.46    1.69
 -12  18   4   -0.17    1.50
  11 -18  -4    4.06    1.76
 -11  18   4    1.69    1.47
  11  18  -4    2.31    1.48
 -10  18   4    2.58    1.07
  10  18  -4    2.32    1.23
   9 -18  -4    5.72    1.17
   9  18  -4    6.26    1.11
  -9  18   4    3.62    0.90
   8 -18  -4   11.26    1.30
   8  18  -4    9.86    1.12
  -8  18   4   11.62    1.46
   7 -18  -4    1.50    0.71
   7  18  -4    1.21    0.68
  -7  18   4    1.12    0.68
   6 -18  -4   27.73    1.38
  -6 -18   4   25.12    1.08
   6  18  -4   25.07    1.39
  -6  18   4   28.56    1.66
  -5 -18   4   14.80    0.72
   5 -18  -4   14.77    0.95
   5  18  -4   14.10    1.00
  -5  18   4   15.22    1.27
  -4 -18   4    3.50    0.37
   4 -18  -4    3.15    0.49
  -4  18   4    2.57    0.58
  -4  18   4    2.74    0.36
   4  18  -4    3.16    0.52
  -4  18   4    3.86    0.52
   3 -18  -4   29.49    1.30
  -3 -18   4   31.52    1.24
  -3  18   4   31.67    1.37
  -3  18   4   30.59    1.74
   3  18  -4   30.84    1.33
  -3  18   4   30.63    1.39
   2 -18  -4    0.33    0.34
  -2 -18   4    0.47    0.30
  -2  18   4    0.36    0.42
  -2  18   4    0.48    0.25
  -2  18   4    0.48    0.57
   2  18  -4    0.74    0.35
   1 -18  -4   -0.09    0.34
  -1 -18   4    0.22    0.33
  -1  18   4    0.74    0.54
   1  18  -4    0.97    0.35
  -1  18   4    0.45    0.29
  -1  18   4    1.24    0.77
   0 -18  -4   43.23    1.71
   0 -18   4   40.57    1.74
   0  18  -4   39.61    1.71
   0  18   4   44.60    1.83
   0  18   4   46.67    1.96
  -1 -18  -4    0.63    0.39
   1 -18   4    0.27    0.48
   1  18   4    0.39    0.58
   1  18   4    0.16    0.32
  -1  18  -4    0.39    0.26
  -1  18  -4    0.05    0.21
   2 -18   4   19.50    0.98
  -2 -18  -4   20.79    1.07
   2 -18   4   20.54    0.91
   2 -18   4   18.98    1.37
   2  18   4   20.73    1.28
   2  18   4   22.26    1.50
   3 -18   4   13.20    1.04
  -3 -18  -4   17.13    1.00
   3 -18   4   14.72    1.47
   3  18   4   16.32    1.33
   3  18   4   16.97    1.59
  -4 -18  -4    9.63    0.82
   4 -18   4   11.70    1.43
   4  18   4    9.42    1.39
   4  18   4   11.80    1.49
   5 -18   4   10.74    1.59
  -5 -18  -4   12.85    1.04
   5  18   4   10.61    1.44
   5  18   4    7.50    1.00
  -6 -18  -4   10.59    1.08
   6 -18   4   10.02    1.71
   6  18   4   10.39    1.81
   6  18   4    7.16    1.15
  -7 -18  -4    0.45    0.70
   7 -18   4    1.27    1.94
   7  18   4   -1.03    1.02
   7  18   4   -1.22    1.59
  -8 -18  -4    1.35    0.92
   8 -18   4    1.65    2.36
   8  18   4   -1.60    1.97
   8  18   4   -2.05    1.23
   9 -18   4   -0.83    3.05
  -9 -18  -4   -1.15    1.09
   9  18   4   -3.43    1.46
   9  18   4   -0.07    2.32
  11 -19  -4    3.27    1.85
 -11  19   4   -0.17    1.48
  11  19  -4   -0.67    1.39
  10 -19  -4    2.73    1.45
 -10  19   4   -0.33    1.01
  10  19  -4    0.60    1.16
   9 -19  -4    0.68    1.04
   9  19  -4    0.52    1.00
  -9  19   4    0.24    0.81
   8 -19  -4   -1.73    0.80
   8  19  -4   -0.13    0.82
  -8  19   4    0.01    0.70
   7 -19  -4    3.05    0.77
   7  19  -4    3.98    0.80
  -7  19   4    4.25    0.84
  -6 -19   4    0.74    0.32
   6 -19  -4    0.42    0.55
   6  19  -4    0.87    0.59
  -6  19   4    0.57    0.56
  -5 -19   4    4.31    0.48
   5 -19  -4    3.52    0.55
  -5  19   4    2.04    0.60
   5  19  -4    3.58    0.61
   4 -19  -4    4.19    0.57
  -4 -19   4    4.78    0.48
   4  19  -4    3.70    0.56
  -4  19   4    3.35    0.68
  -4  19   4    2.89    0.39
  -4  19   4    5.22    0.63
   3 -19  -4    9.99    0.75
  -3 -19   4    9.07    0.61
   3  19  -4    9.67    0.73
  -3  19   4   10.64    0.88
  -3  19   4   10.90    0.79
  -3  19   4    9.78    1.21
   2 -19  -4   -0.52    0.35
  -2 -19   4   -0.07    0.28
  -2  19   4    0.86    0.54
  -2  19   4    0.34    0.59
   2  19  -4    0.34    0.37
  -2  19   4   -0.05    0.25
   1 -19  -4    7.04    0.62
  -1 -19   4    6.69    0.61
  -1  19   4    6.15    1.00
  -1  19   4    7.80    0.82
  -1  19   4    6.42    0.72
   1  19  -4    7.09    0.61
   0 -19  -4    3.65    0.51
   0 -19   4    3.23    0.56
   0  19   4    2.24    0.39
   0  19  -4    3.40    0.64
   0  19   4    4.23    1.08
   0  19   4    3.12    0.72
  -1 -19  -4   12.83    0.85
   1 -19   4   13.70    1.27
   1  19   4   13.67    1.25
  -1  19  -4   11.93    0.69
   1  19   4   12.63    0.98
   2 -19   4    4.29    0.38
  -2 -19  -4    5.81    0.61
   2 -19   4    3.74    0.85
   2  19   4    3.63    0.51
   2  19   4    6.03    1.05
   3 -19   4   16.09    1.48
   3 -19   4    9.38    0.90
  -3 -19  -4   13.11    0.94
   3  19   4   12.88    1.22
   3  19   4   12.66    1.35
   4 -19   4    1.29    1.06
  -4 -19  -4    0.47    0.49
   4  19   4    1.05    1.07
   4  19   4   -0.03    0.53
   5 -19   4    0.36    1.27
  -5 -19  -4    1.22    0.64
   5  19   4    0.77    0.69
   5  19   4    1.46    1.31
   6 -19   4    0.91    1.62
  -6 -19  -4   -0.10    0.65
   6  19   4    1.65    1.47
   6  19   4   -0.51    0.83
  -7 -19  -4   -0.83    0.75
   7 -19   4    2.53    2.10
   7  19   4   -1.59    1.67
   7  19   4    0.53    1.04
  -8 -19  -4    0.11    1.00
   8  19   4   -1.18    2.06
   8  19   4   -2.62    1.27
   9 -19   4   -0.76    3.23
  -9 -19  -4    0.23    1.21
   9  19   4   -0.99    2.39
  11 -20  -4   -0.82    1.88
  11  20  -4   -0.34    1.41
 -11  20   4    0.27    1.29
  10 -20  -4    5.03    1.64
 -10  20   4    4.09    1.19
   9 -20  -4    6.78    1.37
   9  20  -4    5.44    1.14
  -9  20   4    4.32    1.07
   8 -20  -4    3.96    0.98
  -8  20   4    4.95    0.94
   8  20  -4    6.07    1.01
   7 -20  -4   10.61    1.20
  -7  20   4   11.28    1.49
   7  20  -4   12.05    1.21
   6 -20  -4    3.01    0.63
  -6  20   4    3.35    0.71
   6  20  -4    4.81    0.75
  -5 -20   4   14.99    0.80
   5 -20  -4   14.78    1.02
   5  20  -4   14.59    1.08
  -5  20   4   17.75    1.39
  -4 -20   4   11.41    0.69
   4 -20  -4   11.61    0.89
   4  20  -4   11.95    0.92
  -4  20   4   11.63    0.84
  -4  20   4    9.53    1.26
  -4  20   4   11.45    0.89
  -3 -20   4    9.68    0.66
   3 -20  -4    9.23    0.78
  -3  20   4   10.24    1.27
  -3  20   4   10.19    0.80
   3  20  -4   10.00    0.78
  -3  20   4    9.91    0.91
  -2 -20   4    9.77    0.70
   2 -20  -4    9.25    0.77
  -2  20   4   10.35    0.79
   2  20  -4    9.97    0.75
  -2  20   4    9.48    1.08
  -2  20   4   10.63    0.97
  -1 -20   4    1.03    0.38
   1 -20  -4    1.54    0.43
   1  20  -4    1.71    0.43
  -1  20   4    1.06    0.31
  -1  20   4    1.49    0.63
  -1  20   4    1.47    0.83
   0 -20   4   23.48    1.28
   0 -20  -4   26.65    1.22
   0  20   4   25.24    1.28
   0  20   4   23.67    1.41
   0  20   4   26.56    2.30
   1 -20   4    7.15    0.89
  -1 -20  -4    7.25    0.75
   1  20   4    6.44    0.87
   1  20   4    7.66    0.97
  -1  20  -4    5.99    0.59
   2 -20   4    3.86    0.88
  -2 -20  -4    2.36    0.49
   2  20   4    2.12    0.83
   2  20   4    2.04    0.46
  -3 -20  -4    2.78    0.57
   3 -20   4    3.96    1.02
   3  20   4    3.09    0.93
   3  20   4    2.41    0.54
  -4 -20  -4    1.09    0.57
   4 -20   4    1.87    1.17
   4 -20   4   -0.30    0.44
   4  20   4    1.17    0.57
   4  20   4    1.49    1.04
   5 -20   4    2.52    1.39
  -5 -20  -4    5.46    0.79
   5  20   4    5.02    1.45
   5  20   4    2.82    0.78
   6 -20   4    0.52    1.72
  -6 -20  -4    0.22    0.64
   6  20   4   -1.22    0.80
   6  20   4   -1.04    1.43
  -7 -20  -4    1.18    0.87
   7 -20   4   -1.75    2.15
   7  20   4   -0.24    1.06
   7  20   4    1.11    3.13
   8 -20   4   -0.19    2.64
   8  20   4   -0.55    2.02
  11 -21  -4   -0.72    1.86
  11  21  -4   -0.57    1.47
 -11  21   4    0.30    1.40
  10 -21  -4    0.31    1.55
  10  21  -4   -1.27    1.22
 -10  21   4    0.81    1.17
   9 -21  -4    0.24    1.64
   9  21  -4    0.75    1.00
  -9  21   4   -0.07    0.93
   8 -21  -4    0.23    0.96
   8  21  -4    0.06    0.84
  -8  21   4    0.40    0.77
   7 -21  -4   -0.03    0.74
  -7  21   4   -0.02    0.67
   7  21  -4    0.60    0.75
   6 -21  -4    0.00    0.63
   6  21  -4   -0.31    0.62
  -6  21   4    0.04    0.59
   5 -21  -4   -0.12    0.54
  -5 -21   4    0.48    0.34
  -5  21   4    0.95    0.63
   5  21  -4    0.45    0.56
   4 -21  -4    0.35    0.50
  -4 -21   4    0.49    0.35
   4  21  -4    0.60    0.51
  -4  21   4    0.03    0.51
  -4  21   4    0.00    0.60
  -3 -21   4    1.61    0.37
   3 -21  -4    1.18    0.46
   3  21  -4    0.95    0.48
  -3  21   4    0.76    0.29
  -3  21   4    0.97    0.63
  -3  21   4    2.65    0.64
   2 -21  -4    7.29    0.69
  -2 -21   4    8.20    0.68
  -2  21   4    7.87    0.82
  -2  21   4    5.18    0.91
   2  21  -4    8.04    0.74
  -2  21   4    6.57    0.72
   1 -21  -4    2.54    0.51
  -1 -21   4    3.13    0.52
   1  21  -4    2.87    0.49
  -1  21   4    1.45    0.34
  -1  21   4    2.26    0.89
  -1  21   4    1.26    0.65
   0 -21  -4    0.10    0.44
   0  21   4    0.08    0.30
   0  21  -4   -0.53    0.51
   0  21   4   -0.97    0.66
   0  21   4   -0.65    0.89
  -1 -21  -4    1.48    0.46
   1 -21   4    1.28    0.72
   1  21   4    1.42    0.38
   1  21   4    1.34    0.77
  -1  21  -4    0.75    0.30
  -2 -21  -4    0.30    0.49
   2 -21   4   -0.70    0.81
   2  21   4    0.20    0.38
   2  21   4    0.51    0.85
   3 -21   4   -1.48    0.96
  -3 -21  -4   -0.17    0.46
   3  21   4    0.74    1.01
   3  21   4    0.50    0.46
   4 -21   4   -0.98    0.41
   4 -21   4    1.80    1.23
  -4 -21  -4   -0.09    0.57
   4  21   4   -0.44    0.54
   4  21   4    0.71    1.12
   5 -21   4    2.09    1.48
  -5 -21  -4    0.79    0.66
   5  21   4    1.40    1.23
   5  21   4    0.51    0.68
   6 -21   4    0.52    1.75
  -6 -21  -4    0.24    0.75
   6  21   4   -0.62    0.82
   6  21   4   -0.67    1.57
  -7 -21  -4    0.13    0.89
   7 -21   4   -0.94    2.34
   7  21   4   -1.59    1.01
   7  21   4    0.00    1.67
   8 -21   4    1.01    2.82
  -8 -21  -4   -0.43    1.05
   8  21   4   -4.15    2.14
   8  21   4   -2.54    1.21
  10 -22  -4    1.52    1.71
  10  22  -4    1.06    1.28
   9 -22  -4    2.49    1.36
  -9  22   4    2.05    1.06
   8 -22  -4   10.29    1.37
   8  22  -4    8.27    1.13
  -8  22   4    6.67    1.11
   7 -22  -4    0.04    0.83
   7  22  -4   -0.04    0.79
  -7  22   4    0.51    0.74
   6 -22  -4    1.57    0.66
   6  22  -4    1.62    0.74
  -6  22   4    1.06    0.65
  -5 -22   4    0.82    0.39
   5 -22  -4    1.70    0.64
   5  22  -4    1.08    0.62
  -5  22   4    0.74    0.64
   4 -22  -4    3.45    0.62
  -4 -22   4    3.20    0.46
   4  22  -4    3.75    0.64
  -4  22   4    3.12    0.80
  -4  22   4    4.61    0.70
  -3 -22   4   -0.35    0.37
   3 -22  -4    0.75    0.46
  -3  22   4    1.26    0.59
   3  22  -4    0.36    0.50
  -3  22   4    0.45    0.30
  -3  22   4    0.50    0.71
  -2 -22   4    0.66    0.42
   2 -22  -4   -0.26    0.45
  -2  22   4    0.36    0.28
   2  22  -4    0.61    0.47
  -2  22   4    0.15    0.68
  -2  22   4    0.42    0.63
  -1 -22   4    6.36    0.69
   1 -22  -4    4.51    0.59
  -1  22   4    5.23    0.73
  -1  22   4    6.78    0.82
   1  22  -4    5.99    0.65
  -1  22   4    4.68    1.04
   0 -22  -4    4.51    0.62
   0 -22   4    3.42    0.76
   0  22  -4    1.28    0.57
   0  22   4    4.24    0.85
   0  22   4    2.97    0.42
   0  22   4    2.99    1.14
  -1 -22  -4    6.62    0.70
   1 -22   4    5.85    0.97
   1  22   4    6.31    0.98
  -1  22  -4    4.36    0.62
   1  22   4    4.20    0.51
  -2 -22  -4    2.85    0.55
   2 -22   4    2.65    0.96
   2  22   4    2.07    0.96
   2  22   4    2.36    0.47
  -3 -22  -4   -0.76    0.55
   3 -22   4   -0.43    1.03
   3  22   4    0.21    0.46
   3  22   4   -0.17    1.00
  -4 -22  -4    2.33    0.67
   4 -22   4    2.45    1.38
   4  22   4    2.47    0.64
   4  22   4    4.76    1.19
   5 -22   4    3.63    1.69
  -5 -22  -4    0.22    0.66
   5  22   4    0.62    0.70
   5  22   4    0.28    1.43
   6 -22   4    3.61    1.99
  -6 -22  -4   -0.89    0.80
   6  22   4   -1.00    0.82
   6  22   4    1.56    1.74
   7 -22   4    0.12    3.83
  -7 -22  -4    0.43    0.89
   7  22   4    0.16    1.96
   7  22   4   -0.44    1.06
   8 -22   4    2.60    3.08
  -8 -22  -4    0.27    1.17
   8  22   4   -0.66    2.12
   8  22   4   -3.16    1.22
  10 -23  -4   -2.43    1.59
 -10  23   4   -0.72    1.24
  10  23  -4    0.10    1.29
   9 -23  -4    0.11    1.39
  -9  23   4    0.59    1.08
   9  23  -4   -0.96    1.05
   8  23  -4    1.06    0.93
  -8  23   4    0.84    0.93
   7 -23  -4    4.75    1.06
   7  23  -4    5.32    0.98
  -7  23   4    4.40    0.95
   6 -23  -4    1.41    0.80
   6  23  -4    1.35    0.75
  -6  23   4    0.71    0.67
   5 -23  -4    1.11    0.71
   5  23  -4    1.46    0.68
  -5  23   4    1.26    0.72
   4 -23  -4    0.66    0.62
  -4 -23   4    1.25    0.42
  -4  23   4    0.25    0.59
  -4  23   4    0.02    0.66
   4  23  -4    0.54    0.57
  -3 -23   4    2.82    0.48
   3 -23  -4    2.23    0.59
  -3  23   4    2.24    0.66
   3  23  -4    2.47    0.60
  -3  23   4    2.32    0.77
  -3  23   4    1.60    0.35
   2 -23  -4    2.37    0.60
  -2 -23   4    2.54    0.54
   2  23  -4    2.73    0.57
  -2  23   4    2.33    0.38
  -2  23   4    2.47    0.73
  -2  23   4    1.83    0.82
   1 -23  -4    0.33    0.48
  -1 -23   4    0.60    0.66
  -1  23   4    0.48    0.66
   1  23  -4    0.72    0.49
  -1  23   4    0.16    0.31
  -1  23   4    0.68    0.95
   0 -23   4   -0.54    0.72
   0 -23  -4   -0.51    0.48
   0  23   4    0.43    0.76
   0  23   4   -0.27    1.05
   0  23   4   -0.02    0.33
   0  23  -4   -0.86    0.51
  -1 -23  -4    0.16    0.53
   1 -23   4    0.20    0.82
  -1  23  -4    0.34    0.32
   1  23   4    0.89    0.78
   1  23   4    0.06    0.37
   2 -23   4   -1.60    0.93
  -2 -23  -4   -0.20    0.55
   2  23   4   -0.05    0.41
   2  23   4    0.29    0.92
  -3 -23  -4    0.47    0.55
   3 -23   4   -0.89    1.16
   3  23   4    2.20    1.00
   3  23   4    0.78    0.51
   4 -23   4    3.40    1.46
  -4 -23  -4    0.12    0.64
   4  23   4    0.14    0.56
   4  23   4    0.74    1.29
   5 -23   4    1.10    1.72
  -5 -23  -4    0.17    0.74
   5  23   4   -0.37    0.70
   5  23   4    0.19    1.27
  -6 -23  -4    0.43    0.80
   6 -23   4   -0.59    2.16
   6  23   4   -0.34    0.88
   6  23   4   -3.95    1.60
  -7 -23  -4    0.86    1.15
   7 -23   4    4.49    2.69
   7  23   4   -0.65    1.06
   7  23   4   -3.16    1.77
  10 -24  -4    2.00    1.86
  10  24  -4    0.71    1.30
 -10  24   4    0.91    1.42
   9 -24  -4    0.98    1.56
   9  24  -4    5.57    1.28
   8 -24  -4    2.27    1.20
  -8  24   4    3.17    1.05
   7 -24  -4    6.81    1.14
  -7  24   4    5.17    1.05
   7  24  -4    6.19    1.05
   6 -24  -4    3.99    0.93
  -6  24   4    1.42    0.75
   6  24  -4    3.02    0.84
   5 -24  -4   13.90    1.24
   5  24  -4   12.25    1.21
  -5  24   4   12.32    1.57
  -4 -24   4   11.41    0.82
   4 -24  -4   10.66    1.00
  -4  24   4   13.11    1.61
  -4  24   4   11.55    1.12
   4  24  -4   11.98    1.09
  -3 -24   4    7.78    0.74
   3 -24  -4    8.49    0.97
   3  24  -4    9.75    0.95
  -3  24   4    6.34    1.01
  -3  24   4    9.93    0.97
   2 -24  -4   10.88    0.96
  -2  24   4    8.31    0.84
  -2  24   4    7.74    1.11
   2  24  -4    9.45    0.95
  -2  24   4    9.90    1.04
   1 -24  -4   26.55    1.39
  -1 -24   4   25.54    1.52
  -1  24   4   29.38    1.64
  -1  24   4   25.49    2.35
  -1  24   4   26.08    1.32
   1  24  -4   24.18    1.32
   0 -24   4   15.07    1.43
   0 -24  -4   14.56    1.06
   0  24  -4   10.24    1.31
   0  24   4    9.19    1.42
   0  24   4   16.67    1.40
   0  24   4   14.52    1.04
   1 -24   4   16.86    1.67
  -1 -24  -4   18.90    1.20
   1  24   4   16.13    1.16
   1  24   4   17.70    1.59
  -1  24  -4   15.69    1.03
  -2 -24  -4    7.43    0.85
   2 -24   4    7.39    1.28
   2  24   4    7.87    1.11
   2  24   4   10.07    1.30
   3 -24   4   17.63    1.79
  -3 -24  -4   19.14    1.28
   3  24   4   16.36    1.86
   3  24   4   17.95    1.47
   4 -24   4    4.12    1.61
  -4 -24  -4    5.40    0.86
   4  24   4    4.74    1.42
   4  24   4    4.05    0.72
   5 -24   4    6.92    2.01
  -5 -24  -4    2.53    0.82
   5  24   4    1.96    0.75
   5  24   4    5.32    1.89
  -6 -24  -4    2.62    0.96
   6 -24   4    4.60    2.34
   6  24   4    1.48    1.57
   6  24   4    1.24    0.92
  -7 -24  -4    0.56    1.09
   7 -24   4    0.77    2.85
   7  24   4   -0.52    1.04
   7  24   4   -2.50    1.95
   9 -25  -4   -0.04    1.56
   9  25  -4   -0.15    1.18
  -9  25   4   -0.91    1.17
   8 -25  -4   -0.82    1.27
   8  25  -4   -0.62    1.01
  -8  25   4    0.78    1.03
   7 -25  -4    1.59    1.25
   7  25  -4    2.63    0.97
  -7  25   4    1.35    0.95
   6 -25  -4    0.81    0.88
  -6  25   4    0.34    0.80
   6  25  -4   -0.11    0.79
   5 -25  -4    0.65    0.76
  -5  25   4   -0.06    0.73
   5  25  -4   -0.49    0.70
   4 -25  -4    5.27    0.86
  -4  25   4    2.93    0.86
  -4  25   4    4.56    0.81
   4  25  -4    3.80    0.77
   3 -25  -4    3.05    0.74
  -3 -25   4    2.06    0.78
  -3  25   4    0.73    0.87
   3  25  -4    1.58    0.65
  -3  25   4    1.38    0.74
   2 -25  -4    1.24    0.60
  -2 -25   4    0.58    0.76
   2  25  -4    0.85    0.60
  -2  25   4    0.81    0.36
  -2  25   4    0.91    0.86
  -2  25   4    1.03    0.76
  -1 -25   4    2.99    0.87
   1 -25  -4    2.60    0.67
  -1  25   4    5.22    0.96
  -1  25   4    1.01    1.00
  -1  25   4    1.87    0.39
   0 -25   4    1.05    0.90
   0 -25  -4    0.52    0.60
   0  25   4    0.56    0.37
   0  25   4    1.66    0.92
   0  25   4    1.45    1.21
   0  25  -4   -0.34    0.71
   1 -25   4   -0.50    1.00
  -1 -25  -4   -0.38    0.60
   1  25   4    0.68    0.97
   1  25   4    0.14    0.39
   1  25   4   -1.73    1.36
  -2 -25  -4    0.35    0.62
   2 -25   4   -1.43    1.09
   2  25   4   -0.22    0.43
   2  25   4   -0.46    1.07
  -3 -25  -4    0.43    0.69
   3 -25   4    1.12    1.38
   3  25   4    0.37    0.51
   3  25   4    0.27    1.14
  -4 -25  -4    0.50    0.71
   4 -25   4    1.11    1.62
   4  25   4    0.37    1.29
   4  25   4    0.32    0.63
  -5 -25  -4   -0.70    0.86
   5 -25   4   -0.61    1.98
   5  25   4    0.11    1.56
   5  25   4   -0.48    0.67
  -6 -25  -4    1.60    1.15
   6  25   4   -0.03    1.83
   6  25   4    1.44    0.85
   7 -25   4    0.02    3.13
  -7 -25  -4   -1.58    1.08
   7  25   4   -1.39    1.90
   9 -26  -4    2.97    1.73
  -9  26   4   -0.29    1.30
   9  26  -4    0.63    1.26
   8 -26  -4   -0.08    1.38
   8  26  -4   -0.82    1.08
   7 -26  -4    3.78    1.28
   7  26  -4    2.05    1.03
  -7  26   4    1.83    1.02
  -6  26   4   -0.19    0.85
   6  26  -4    1.26    0.85
   5 -26  -4    3.09    0.85
  -5  26   4    4.05    1.01
   5  26  -4    4.53    0.88
   4 -26  -4    3.54    0.79
   4  26  -4    4.68    0.84
  -4  26   4    2.95    0.96
  -4  26   4    4.67    0.88
  -3 -26   4    1.82    0.83
   3 -26  -4    1.45    0.75
  -3  26   4    0.34    0.89
  -3  26   4    0.65    0.77
   3  26  -4    1.28    0.68
   2 -26  -4    1.20    0.61
  -2 -26   4    2.50    0.86
   2  26  -4    1.86    0.67
  -2  26   4    1.62    0.37
  -2  26   4    2.99    0.88
  -2  26   4    1.15    0.90
  -1 -26   4    4.46    0.95
   1 -26  -4    4.61    0.77
  -1  26   4    3.29    1.12
  -1  26   4    6.08    1.03
  -1  26   4    2.59    0.40
   0 -26   4    2.55    1.05
   0 -26  -4    0.89    0.60
   0  26  -4    0.18    0.69
   0  26   4    1.15    0.37
   0  26   4    1.11    0.86
   0  26   4    0.49    1.22
  -1 -26  -4   -0.12    0.65
   1 -26   4    2.77    1.19
   1  26   4   -0.15    1.01
   1  26   4    0.15    0.36
   1  26   4   -1.24    1.34
  -2 -26  -4    3.47    0.74
   2 -26   4    3.98    1.35
   2  26   4    2.93    0.50
   2  26   4    7.14    1.33
   3 -26   4   -0.13    1.50
  -3 -26  -4    1.18    0.76
   3  26   4    0.92    0.50
   3  26   4    1.49    1.26
  -4 -26  -4    5.26    0.95
   4 -26   4    8.08    1.96
   4  26   4    3.91    0.72
   5 -26   4    3.40    2.28
   5  26   4   -0.25    1.51
  -6 -26  -4    0.45    1.05
   6 -26   4    3.62    2.79
   6  26   4   -0.08    1.88
   8 -27  -4    0.07    1.45
   8  27  -4   -1.15    1.11
  -8  27   4    0.62    1.19
   7 -27  -4   -0.30    1.21
  -7  27   4    0.42    1.73
   7  27  -4    1.01    1.04
   6 -27  -4    0.82    1.06
  -6  27   4    0.15    0.89
   6  27  -4    0.80    0.93
   5 -27  -4    2.40    1.37
  -5  27   4    0.96    0.93
   5  27  -4    1.32    0.84
   4 -27  -4    3.57    0.92
  -4  27   4    1.82    0.97
  -4  27   4    3.69    0.93
   4  27  -4    2.96    0.83
   3 -27  -4    0.28    0.74
  -3  27   4    0.27    0.96
   3  27  -4    0.88    0.73
  -3  27   4    0.02    0.82
   2 -27  -4    0.86    0.69
  -2 -27   4    2.06    0.90
  -2  27   4    1.79    1.02
  -2  27   4    1.20    0.92
   2  27  -4    1.92    0.71
   1 -27  -4    1.00    0.71
  -1 -27   4    0.74    0.96
  -1  27   4    0.45    1.11
  -1  27   4    1.25    0.94
   1  27  -4   -2.71    1.05
   0 -27  -4    0.56    0.71
   0 -27   4   -0.13    1.11
   0  27   4   -1.12    1.22
   0  27   4    0.68    1.03
  -1 -27  -4    1.29    0.78
   1 -27   4    2.40    1.28
   1  27   4   -0.79    1.39
   1  27   4    1.60    0.96
   2 -27   4    1.79    1.43
  -2 -27  -4    2.91    0.79
   2  27   4    1.66    1.20
  -3 -27  -4    0.19    0.83
   3 -27   4    1.91    1.74
   3  27   4    0.65    1.49
  -4 -27  -4   -0.55    0.98
   4 -27   4    1.57    2.05
   4  27   4    1.53    1.49
   5 -27   4    0.24    3.55
  -5 -27  -4   -0.11    1.02
   5  27   4    0.85    1.72
   6 -27   4   -3.15    2.93
  -6 -27  -4    1.22    1.22
   6  27   4    2.95    1.89
   8 -28  -4    2.68    1.59
   8  28  -4    1.79    1.23
  -8  28   4    0.30    1.31
   7 -28  -4    0.98    1.33
   7  28  -4    0.66    1.08
  -7  28   4   -0.07    1.14
   6 -28  -4    5.28    1.32
  -6  28   4    1.83    1.69
   6  28  -4    3.91    1.05
   5 -28  -4    1.32    1.05
  -5  28   4    0.39    0.95
   5  28  -4    0.27    0.87
  -4  28   4    6.06    1.19
   4  28  -4    5.36    1.43
   3 -28  -4   -0.56    0.79
   3  28  -4    0.37    0.74
  -3  28   4   -0.36    1.01
  -3  28   4   -0.71    0.84
   2 -28  -4    3.16    0.87
   2  28  -4    3.76    0.82
  -2  28   4    2.28    1.12
  -2  28   4    4.35    1.07
   1 -28  -4    2.52    0.77
  -1 -28   4    3.32    1.09
  -1  28   4    2.95    1.03
   1  28  -4   -1.00    1.06
  -1  28   4    2.10    1.21
   0 -28   4    0.93    1.25
   0 -28  -4    0.16    0.78
   0  28   4    0.53    1.40
   0  28   4    0.80    1.00
   1 -28   4    2.93    1.39
  -1 -28  -4    2.92    0.89
   1  28   4   -0.96    1.62
   1  28   4    0.63    1.19
   2 -28   4    0.16    1.55
  -2 -28  -4    0.00    0.79
   2  28   4   -1.74    1.64
   2  28   4    0.26    1.25
  -3 -28  -4    8.34    1.77
   3 -28   4    3.94    1.98
   3  28   4    7.14    1.62
   4 -28   4    3.61    2.18
  -4 -28  -4    4.17    1.02
   4  28   4    5.15    1.65
   5 -28   4   -0.09    2.66
  -5 -28  -4    1.71    1.07
   5  28   4    0.90    1.76
   7 -29  -4    1.30    1.40
  -7  29   4   -0.23    1.25
   7  29  -4    1.18    1.15
   6 -29  -4    0.94    1.31
  -6  29   4   -0.01    1.08
   6  29  -4    0.54    0.96
   5 -29  -4   -0.90    0.98
   5  29  -4   -2.02    0.86
   4 -29  -4    4.02    1.06
   4  29  -4    4.50    0.97
  -4  29   4    3.10    1.30
   3 -29  -4   -0.32    0.94
  -3  29   4   -1.84    1.05
  -3  29   4   -0.19    0.93
   3  29  -4   -0.18    0.79
   2 -29  -4    7.31    1.66
  -2  29   4    3.79    1.20
   2  29  -4    6.24    1.10
  -2  29   4    5.16    1.11
   1 -29  -4    0.63    0.87
  -1  29   4   -1.13    1.21
  -1  29   4   -0.05    0.99
   0 -29   4    3.60    1.37
   0 -29  -4    3.91    0.90
   0  29   4    2.80    1.21
   1 -29   4    7.24    1.62
  -1 -29  -4    7.58    1.27
   1  29   4    8.44    2.10
   1  29   4    2.95    1.70
   2 -29   4    1.30    1.79
  -2 -29  -4    2.95    1.54
   2  29   4    3.65    1.29
   2  29   4   -2.10    1.72
   3 -29   4    3.62    2.11
  -3 -29  -4    2.17    0.99
   3  29   4    3.27    1.53
  -4 -29  -4    0.27    1.07
   4  29   4   -0.61    1.64
   6 -30  -4    2.34    1.44
  -6  30   4    1.65    1.25
   6  30  -4    1.90    1.10
   5 -30  -4    1.90    1.24
   5  30  -4    1.41    0.99
  -5  30   4   -0.27    1.13
   4 -30  -4    4.88    1.24
  -4  30   4    3.20    1.20
   4  30  -4    5.10    1.03
   3 -30  -4    5.55    1.06
  -3  30   4    4.07    1.20
   3  30  -4    5.73    1.03
  -3  30   4    3.95    1.35
   2 -30  -4    2.42    1.02
  -2  30   4    2.23    1.10
   2  30  -4    1.27    0.85
  -2  30   4    2.07    1.27
   1 -30  -4    2.47    0.86
  -1  30   4   -0.82    1.32
   0 -30  -4    8.42    1.11
   0  30   4    4.53    1.57
   0  30   4    8.48    2.08
  -1 -30  -4    0.28    0.91
   1 -30   4    2.94    1.69
   1  30   4   -1.50    1.58
   1  30   4    0.63    1.23
  -2 -30  -4    0.36    0.99
   2 -30   4   -1.69    1.79
   2  30   4   -3.28    1.68
   2  30   4   -1.32    1.36
  -3 -30  -4    0.48    1.03
   3 -30   4    0.90    2.17
   3  30   4   -0.58    1.57
  -4 -30  -4    3.75    1.25
   4 -30   4   -1.05    2.60
   4  30   4   -2.49    1.66
   5 -31  -4    1.45    1.30
  -5  31   4    1.36    1.23
   5  31  -4    2.19    1.09
   4 -31  -4   -0.09    1.13
   4  31  -4   -0.09    0.94
  -4  31   4   -0.10    1.16
   3 -31  -4    0.63    1.01
   3  31  -4    1.07    0.92
  -3  31   4    0.68    1.09
  -3  31   4   -0.35    1.25
   2 -31  -4    1.75    1.02
  -2  31   4    0.31    1.22
  -2  31   4    1.46    1.13
   1 -31  -4    2.08    1.03
  -1  31   4   -1.58    1.25
  -1  31   4    1.45    1.26
   0 -31  -4    0.76    0.99
   0  31   4   -1.84    1.32
   0  31   4    1.34    1.23
  -1 -31  -4    2.31    1.02
   1  31   4   -1.06    1.71
   1  31   4    3.76    1.48
  -2 -31  -4   -0.42    1.05
   2  31   4   -2.04    1.46
   2  31   4   -4.70    1.75
  -3 -31  -4    0.05    1.13
   3  31   4   -0.78    1.55
   4 -32  -4    2.77    1.23
   4  32  -4   -0.65    0.98
  -4  32   4    3.07    1.43
   3 -32  -4    2.17    1.17
  -3  32   4    0.59    1.46
  -3  32   4    3.92    1.28
   3  32  -4    4.72    1.09
   2 -32  -4   -0.40    1.11
  -2  32   4   -0.70    1.41
  -2  32   4   -1.52    1.17
   1 -32  -4    1.64    1.15
  -1  32   4    1.09    1.37
  -1  32   4    4.00    1.46
   0 -32  -4    2.46    1.04
   0  32   4    1.55    1.47
   0  32   4    0.64    1.59
  -1 -32  -4    0.32    1.12
   1  32   4    0.37    1.39
   1  32   4   -2.55    1.72
  -1  33   4    0.03    1.42
  14   0  -5   -0.92    2.41
  12   0  -5    1.73    1.54
  11   0  -5    0.18    1.16
  10   0  -5   -1.37    0.90
   9   0  -5   -0.36    0.74
  -9   0   5   -0.33    0.59
  -8   0   5   -0.11    0.49
   8   0  -5   -0.51    0.54
   7   0  -5   -0.49    0.33
  -7   0   5    0.04    0.42
  -6   0   5   -0.04    0.29
   6   0  -5   -0.21    0.23
   6   0  -5   -0.07    0.13
   5   0  -5    0.17    0.11
   5   0  -5   -0.05    0.14
  -5   0   5    0.10    0.15
  -5   0   5   -0.02    0.24
   4   0  -5    0.19    0.13
  -4   0   5    0.16    0.19
   4   0  -5    0.09    0.07
  -4   0   5    0.10    0.13
   3   0  -5    0.07    0.19
  -3   0   5    0.35    0.14
   3   0  -5    0.00    0.07
  -3   0   5    0.01    0.17
   3   0  -5    0.10    0.40
  -2   0   5   -0.01    0.15
   2   0  -5   -0.09    0.21
   2   0  -5   -0.49    0.22
   1   0  -5    0.10    0.29
  -1   0   5   -0.04    0.13
  -1   0   5   -0.06    0.21
  -1   0   5    0.10    0.14
   0   0   5    0.26    0.18
   0   0   5    0.08    0.33
   0   0   5    0.04    0.16
   0   0  -5   -0.45    0.34
   1   0   5   -0.62    0.39
  -1   0  -5   -0.08    0.41
   2   0   5    0.90    0.51
   3   0   5    0.71    0.55
   4   0   5   -1.68    0.83
   5   0   5   -1.70    0.92
   6   0   5    0.47    1.33
   7   0   5   -0.59    1.54
   8   0   5    3.98    1.96
   9   0   5    1.46    2.27
  10   0   5   -1.19    2.90
  14  -1  -5    4.39    2.46
  14   1  -5    3.23    2.46
  12  -1  -5    3.46    1.61
  12   1  -5    1.77    1.54
  11  -1  -5    2.30    1.24
  11   1  -5    3.08    1.31
  10  -1  -5   12.57    1.36
  10   1  -5   11.86    1.30
 -10   1   5   11.71    1.62
  -9  -1   5    4.60    0.86
   9  -1  -5    6.05    0.91
   9   1  -5    4.43    0.91
  -9   1   5    4.86    0.82
   8  -1  -5   13.08    1.08
  -8  -1   5   12.51    1.23
   8   1  -5   13.73    1.10
  -8   1   5   13.66    1.24
  -7  -1   5    1.09    0.45
   7  -1  -5    1.44    0.39
   7  -1  -5    1.58    0.24
  -7   1   5    1.57    0.47
  -7   1   5    1.36    0.16
   7   1  -5    1.62    0.42
   6  -1  -5    5.16    0.32
  -6  -1   5    5.14    0.69
   6  -1  -5    5.08    0.42
  -6   1   5    5.51    0.72
   6   1  -5    5.24    0.46
   5  -1  -5   17.87    0.67
  -5  -1   5   17.60    0.97
   5  -1  -5   17.81    0.66
  -5  -1   5   17.40    0.83
   5   1  -5   17.21    0.62
  -5   1   5   16.32    0.92
   5   1  -5   18.03    0.69
  -5   1   5   15.87    1.06
   4  -1  -5   59.87    2.01
   4  -1  -5   60.21    1.96
  -4  -1   5   58.03    2.22
  -4  -1   5   57.95    2.15
  -4   1   5   56.86    2.16
  -4   1   5   58.30    2.23
   3  -1  -5    5.84    0.40
   3  -1  -5    5.83    0.25
  -3  -1   5    5.20    0.45
  -3  -1   5    5.98    0.44
  -3   1   5    6.21    0.49
   3   1  -5    5.52    0.34
  -3   1   5    5.59    0.44
   3   1  -5    4.98    0.48
  -2  -1   5   54.27    2.03
  -2  -1   5   53.86    2.05
   2  -1  -5   58.08    2.02
   2  -1  -5   52.58    2.09
   2   1  -5   53.05    2.03
  -2   1   5   55.73    2.05
  -2   1   5   58.10    2.08
  -2   1   5   54.09    1.87
   2   1  -5   56.62    1.96
   1  -1  -5   21.43    0.97
  -1  -1   5   19.81    0.85
  -1  -1   5   19.07    0.92
  -1  -1   5   20.48    0.85
  -1   1   5   20.14    0.89
   1   1  -5   17.73    1.00
  -1   1   5   19.49    0.94
   1   1  -5   20.06    0.89
  -1   1   5   20.46    0.86
   0  -1   5   55.95    2.21
   0  -1   5   58.85    2.10
   0  -1  -5   58.59    2.26
   0  -1   5   58.39    2.24
   0   1   5   57.48    2.15
   0   1   5   59.49    2.22
   0   1   5   57.10    2.25
   0   1  -5   62.44    2.22
   1  -1   5  109.71    4.08
  -1  -1  -5  113.74    4.02
   1  -1   5  114.59    4.04
   1  -1   5  110.14    3.83
   1   1   5  111.60    4.09
   1   1   5  105.85    3.94
  -1   1  -5  116.99    3.98
   1   1   5  109.03    4.04
   2  -1   5   19.77    1.07
   2  -1   5   18.55    1.20
   2  -1   5   20.75    1.57
   2   1   5   18.55    1.21
  -2   1  -5   20.98    1.23
   2   1   5   22.53    2.21
   3  -1   5    9.11    1.02
   3   1   5   10.23    1.08
   4  -1   5    0.69    0.77
   4   1   5    0.93    0.94
   5  -1   5   16.39    1.88
   5   1   5   18.51    1.93
   6  -1   5    0.59    1.36
   6   1   5    1.65    1.30
   7  -1   5    1.13    1.63
   7   1   5    1.23    1.55
   8  -1   5    2.69    1.95
   8   1   5    0.05    1.73
   9  -1   5    0.74    2.21
   9   1   5    0.94    2.19
  10  -1   5   -0.26    2.96
  10   1   5   -2.78    2.81
  14  -2  -5   -1.01    2.40
  14   2  -5    0.79    2.43
  12  -2  -5    0.39    1.53
  12   2  -5   -0.95    1.50
  11  -2  -5    0.27    1.20
  11   2  -5    0.42    1.23
  10  -2  -5    1.85    0.96
 -10   2   5    1.19    0.77
  10   2  -5    1.71    1.02
   9  -2  -5    3.65    0.87
   9   2  -5    5.36    0.93
  -9   2   5    3.97    0.75
   8  -2  -5   -0.48    0.51
  -8  -2   5   -0.29    0.52
   8  -2  -5   -0.20    0.25
   8   2  -5    0.47    0.58
  -8   2   5   -0.49    0.45
  -7  -2   5   42.43    2.04
   7  -2  -5   43.48    1.54
   7   2  -5   44.28    1.73
  -7   2   5   41.18    1.93
   6  -2  -5    0.10    0.21
  -6  -2   5   -0.16    0.34
  -6   2   5    0.05    0.19
  -6   2   5    0.09    0.34
   6   2  -5    0.21    0.26
   5  -2  -5    6.62    0.35
  -5  -2   5    7.56    0.51
   5  -2  -5    6.80    0.36
  -5  -2   5    6.05    0.61
   5   2  -5    6.79    0.39
  -4  -2   5    0.77    0.23
  -4  -2   5    0.87    0.17
  -4   2   5    0.52    0.16
  -4   2   5    0.55    0.24
   3  -2  -5    2.55    0.18
  -3  -2   5    1.62    0.28
   3  -2  -5    2.82    0.32
  -3   2   5    2.87    0.40
   3   2  -5    2.45    0.19
   3   2  -5    1.56    0.25
  -3   2   5    3.06    0.37
   2  -2  -5   83.37    2.91
  -2  -2   5   81.43    2.88
   2  -2  -5   78.94    3.00
  -2  -2   5   81.70    2.91
   2   2  -5   83.06    2.79
   2   2  -5   81.24    2.89
  -2   2   5   82.79    2.93
  -2   2   5   83.09    2.94
   2   2  -5   79.19    2.95
  -1  -2   5    4.35    0.39
  -1  -2   5    4.33    0.43
   1  -2  -5    5.51    0.58
  -1  -2   5    4.52    0.36
   1   2  -5    2.99    0.36
  -1   2   5    4.37    0.46
   1   2  -5    5.23    0.44
   1   2  -5    3.56    0.47
  -1   2   5    4.53    0.44
  -1   2   5    4.96    0.41
   0  -2  -5    2.64    0.50
   0  -2   5    1.74    0.21
   0  -2   5    2.02    0.41
   0   2   5    1.48    0.28
   0   2  -5    2.26    0.42
   0   2   5    2.22    0.31
   0   2   5    1.56    0.39
   1  -2   5   -0.27    0.39
  -1  -2  -5    0.09    0.44
   1  -2   5    0.29    0.17
   1   2   5    0.87    0.34
  -1   2  -5   -0.11    0.37
   1   2   5   -0.17    0.41
   2  -2   5    1.98    0.60
   2  -2   5    2.27    0.32
   2  -2   5    2.54    0.53
   2   2   5    2.48    0.59
  -2   2  -5    2.37    0.58
   2   2   5    1.95    0.57
   3  -2   5   10.98    0.99
   3   2   5   13.36    1.10
   4  -2   5   38.11    1.55
   4  -2   5   40.34    2.17
   4   2   5   39.12    2.25
   5  -2   5    2.12    1.16
   5  -2   5    1.14    0.34
   5   2   5    2.28    1.15
   6  -2   5    0.81    1.31
   6   2   5    0.63    1.30
   7  -2   5    2.88    1.65
   7   2   5    4.13    1.71
   8  -2   5   -0.42    1.91
   8   2   5    0.38    1.98
   9  -2   5    1.13    2.20
   9   2   5    3.61    2.32
  10  -2   5    5.34    2.84
  10   2   5   -1.53    2.73
  14  -3  -5    1.87    2.48
  14   3  -5    5.17    2.44
  13  -3  -5    1.08    2.03
  12  -3  -5    3.04    1.60
  12   3  -5    3.26    1.65
  11  -3  -5    4.03    1.29
  11   3  -5    4.60    1.34
  10  -3  -5    5.19    1.08
  10   3  -5    4.13    1.11
 -10   3   5    4.76    0.87
   9  -3  -5   12.40    1.23
   9   3  -5   11.98    1.37
  -9   3   5   12.27    1.38
   8  -3  -5   12.36    0.66
   8  -3  -5   11.72    1.03
  -8   3   5   11.14    1.14
   8   3  -5   12.86    1.11
  -7  -3   5    1.71    0.52
   7  -3  -5    2.96    0.48
   7  -3  -5    2.98    0.33
   7   3  -5    3.14    0.49
  -7   3   5    1.93    0.48
  -6  -3   5   27.81    1.49
   6  -3  -5   30.46    1.07
   6  -3  -5   27.87    1.11
  -6   3   5   28.87    1.26
   6   3  -5   27.40    1.14
  -6   3   5   28.08    0.98
  -6   3   5   27.44    1.39
  -5  -3   5   47.34    1.75
   5  -3  -5   46.70    1.63
   5  -3  -5   47.56    1.60
  -5  -3   5   48.71    1.92
   5   3  -5   44.72    1.59
  -5   3   5   41.13    1.99
  -5   3   5   43.58    1.89
   4  -3  -5   17.27    0.73
   4  -3  -5   17.83    0.65
  -4  -3   5   17.23    0.89
  -4  -3   5   17.11    0.79
  -4   3   5   17.00    0.92
  -4   3   5   16.78    0.84
   3  -3  -5  169.63    6.17
   3  -3  -5  181.09    6.02
  -3  -3   5  186.68    6.22
  -3  -3   5  184.67    6.17
  -3   3   5  183.04    6.21
  -3   3   5  183.69    6.24
   3   3  -5  177.99    5.98
   3   3  -5  184.93    6.19
  -3   3   5  185.91    5.99
   2  -3  -5    1.64    0.35
  -2  -3   5    0.67    0.17
  -2  -3   5    1.23    0.22
   2   3  -5    1.33    0.19
  -2   3   5    1.11    0.21
  -2   3   5    1.36    0.25
  -2   3   5    1.36    0.18
   2   3  -5    0.93    0.22
  -1  -3   5   16.65    0.80
   1  -3  -5   19.55    1.00
  -1  -3   5   18.87    0.79
  -1  -3   5   18.27    0.87
   1   3  -5   20.29    1.06
   1   3  -5   18.92    0.87
  -1   3   5   18.18    0.91
   1   3  -5   18.31    0.81
  -1   3   5   18.03    0.90
  -1   3   5   18.57    0.83
   0  -3   5   80.35    2.69
   0  -3   5   74.79    2.86
   0  -3  -5   78.71    2.93
   0  -3   5   76.26    2.84
   0   3   5   78.09    2.87
   0   3   5   76.16    2.85
   0   3  -5   79.54    2.79
   0   3   5   79.91    2.92
   1  -3   5   16.38    1.05
  -1  -3  -5   15.67    1.00
   1  -3   5   14.08    0.94
   1  -3   5   15.25    0.65
  -1   3  -5   14.58    0.86
   1   3   5   18.11    1.10
   1   3   5   16.07    1.09
   1   3   5   16.12    1.00
   2  -3   5   57.14    2.35
   2  -3   5   57.17    2.49
   2  -3   5   54.60    1.98
   2   3   5   54.07    2.36
  -2   3  -5   57.60    2.29
   2   3   5   56.95    2.53
   3  -3   5    2.76    0.69
   3   3   5    3.87    0.78
   3   3   5    2.65    0.66
   4  -3   5    2.46    0.31
   4  -3   5    3.34    0.98
   4   3   5    4.42    1.09
   5  -3   5    1.72    1.10
   5   3   5    1.38    1.09
   6  -3   5    1.97    1.26
   6   3   5    4.89    1.46
   7  -3   5    0.66    1.49
   7   3   5   -0.03    1.54
   8  -3   5   -1.56    1.89
   8   3   5    1.00    1.72
   9  -3   5   -0.32    2.24
   9   3   5   -2.67    2.28
  10  -3   5    0.08    2.78
  10   3   5   -2.77    2.66
  14  -4  -5    1.11    2.37
  14   4  -5    1.23    2.41
  13  -4  -5   -1.37    1.90
  12  -4  -5    2.10    1.59
  12   4  -5    0.31    1.53
  11  -4  -5    0.07    1.14
  11   4  -5    1.00    1.26
 -11   4   5    0.68    0.97
  10  -4  -5   -1.40    0.88
 -10   4   5    0.72    0.72
  10   4  -5    0.17    0.98
   9  -4  -5   -0.58    0.68
   9   4  -5   -0.29    0.79
  -9   4   5    0.29    0.58
   8  -4  -5    5.18    0.71
   8  -4  -5    4.17    0.43
  -8   4   5    3.04    0.61
   8   4  -5    4.53    0.76
  -7  -4   5   15.40    1.28
   7  -4  -5   17.05    0.76
   7  -4  -5   17.55    0.91
  -7   4   5   16.56    1.17
   7   4  -5   15.64    0.94
   6  -4  -5    5.35    0.40
   6  -4  -5    4.61    0.41
  -6  -4   5    3.38    0.54
  -6   4   5    3.84    0.54
   6   4  -5    5.00    0.50
  -6   4   5    5.94    0.60
   5  -4  -5    4.88    0.32
  -5  -4   5    5.05    0.44
   5  -4  -5    5.84    0.40
  -5  -4   5    4.23    0.58
  -5   4   5    4.85    0.54
   5   4  -5    4.36    0.32
  -5   4   5    4.84    0.68
   4  -4  -5    0.22    0.23
  -4  -4   5    0.40    0.23
   4  -4  -5    0.62    0.14
  -4  -4   5    0.34    0.14
  -4   4   5    0.41    0.16
  -4   4   5    0.28    0.23
   3  -4  -5    2.39    0.21
   3  -4  -5    2.85    0.37
  -3  -4   5    3.14    0.34
  -3  -4   5    2.12    0.30
   3   4  -5    2.36    0.30
  -3   4   5    1.87    0.30
   3   4  -5    2.57    0.14
   3   4  -5    3.27    0.41
  -3   4   5    3.36    0.40
  -2  -4   5   17.44    0.81
  -2  -4   5   17.80    0.82
   2  -4  -5   19.37    0.92
   2  -4  -5   17.10    0.68
  -2   4   5   17.56    0.87
   2   4  -5   17.32    0.91
  -2   4   5   17.64    0.72
  -2   4   5   18.83    0.91
   2   4  -5   18.15    0.69
   2   4  -5   18.37    0.81
  -1  -4   5   33.73    1.28
  -1  -4   5   32.42    1.32
  -1  -4   5   33.31    1.37
   1  -4  -5   37.52    1.54
  -1  -4   5   35.98    1.20
  -1   4   5   36.09    1.36
   1   4  -5   34.36    1.33
  -1   4   5   34.41    1.44
   1   4  -5   33.82    1.28
  -1   4   5   33.52    1.43
   1   4  -5   33.56    1.54
   0  -4  -5    5.88    0.68
   0  -4   5    5.98    0.63
   0  -4   5    7.35    0.60
   0  -4   5    5.82    0.35
   0   4   5    7.19    0.63
   0   4   5    8.22    0.73
   0   4  -5    5.63    0.54
   0   4   5    6.21    0.61
   1  -4   5   23.55    0.88
   1  -4   5   24.47    1.29
   1  -4   5   24.95    1.25
  -1  -4  -5   22.96    1.33
   1   4   5   24.89    1.25
   1   4   5   25.44    1.32
  -1   4  -5   22.96    1.09
   2  -4   5    1.24    0.46
   2  -4   5    0.24    0.47
   2  -4   5    0.30    0.12
  -2   4  -5    0.32    0.73
   2   4   5    1.50    0.51
   2   4   5    0.43    0.52
   3  -4   5   -0.11    0.57
   3  -4   5    0.95    0.17
   3  -4   5    1.00    0.24
   3   4   5    1.52    0.64
   3   4   5    1.25    0.60
   4  -4   5    3.76    0.45
   4  -4   5    3.46    0.99
   4   4   5    4.94    1.12
   5  -4   5    1.29    0.27
   5  -4   5    3.22    1.21
   5   4   5    0.34    1.11
   6  -4   5    1.16    1.30
   6   4   5    0.42    1.38
   7  -4   5    0.04    1.55
   7   4   5    0.75    1.42
   8  -4   5    0.41    1.94
   8   4   5    0.67    1.92
   9  -4   5   -2.26    2.31
   9   4   5    0.95    2.48
  10  -4   5   -2.07    2.94
  10   4   5   -1.38    2.72
  13  -5  -5    1.80    1.98
  12  -5  -5    1.13    1.54
  12   5  -5    0.77    1.58
  11  -5  -5    3.09    1.31
 -11   5   5    1.10    0.95
  11   5  -5    3.22    1.34
  10  -5  -5    2.60    0.98
  10   5  -5    2.30    1.05
 -10   5   5    4.02    0.94
   9  -5  -5   18.80    1.41
   9   5  -5   19.62    1.52
  -9   5   5   21.01    1.58
   8  -5  -5    1.96    0.36
   8  -5  -5    1.09    0.57
  -8   5   5    2.18    0.59
   8   5  -5    2.59    0.70
   7  -5  -5   32.91    1.29
   7  -5  -5   32.40    1.39
  -7   5   5   33.56    1.69
   7   5  -5   31.83    1.42
   6  -5  -5   70.17    2.44
  -6  -5   5   69.58    2.86
   6  -5  -5   69.13    2.47
   6   5  -5   67.80    2.46
  -6   5   5   69.59    2.60
[truncated: 415,041 more chars]
