# Supplementary material for: Crystal structure, spectroscopic characterization and Hirshfeld surface analysis of trans-di­aqua­[2,5-bis­(pyridin-4-yl)-1,3,4-oxa­diazole]di­thio­cyanato­nickel(II)
Source: Acta Crystallogr E Crystallogr Commun. 2019 Jun 21;75(Pt 7):1046–50. doi: 10.1107/S2056989019008727 (PMC6659318; doi:10.1107/S2056989019008727)
Supplement: Supplementary file 2 [file e-75-01046-Isup2.hkl]

#
# h,k,l, Fc-squared, Fo-squared, sigma(Fo-squared), status flag
#
data_I
_shelx_title ' mo_D18_274_Fouad_FR30_0m_a.res in P2(1)/c'
_shelx_refln_list_code          4
_shelx_F_calc_maximum      120.69
_exptl_crystal_F_000       676.00
_reflns_d_resolution_high  0.7000

loop_
 _space_group_symop_operation_xyz
 'x, y, z'
 '-x, y+1/2, -z+1/2'
 '-x, -y, -z'
 'x, -y-1/2, z-1/2'

_cell_length_a     8.5395
_cell_length_b    20.7595
_cell_length_c     8.6686
_cell_angle_alpha  90.000
_cell_angle_beta  108.908
_cell_angle_gamma  90.000

_shelx_F_squared_multiplier     1.000

loop_
 _refln_index_h
 _refln_index_k
 _refln_index_l
 _refln_F_squared_calc
 _refln_F_squared_meas
 _refln_F_squared_sigma
 _refln_observed_status
   1   0   0        960.15       1052.19        20.34 o
   3   0   0      14564.89      15538.60       510.29 o
   4   0   0       6589.39       6916.41       132.43 o
   5   0   0       2718.71       2819.45        97.60 o
   6   0   0       1225.42       1282.31        49.39 o
   7   0   0        176.45        219.53        19.15 o
   8   0   0        505.96        562.10        31.98 o
   9   0   0        226.33        265.60        27.06 o
  10   0   0         54.78         66.77        21.44 o
  11   0   0          5.98         -5.47        24.89 o
   1   1   0       1880.91       1976.18        26.69 o
   2   1   0         42.70         79.09         1.71 o
   3   1   0       2329.13       2669.76        33.91 o
   4   1   0         11.44         10.86         1.35 o
   5   1   0        825.45        937.89        20.50 o
   6   1   0         14.36         16.60         5.65 o
   7   1   0        264.62        296.09        25.56 o
   8   1   0          1.81         -0.05         8.29 o
   9   1   0         16.01          6.56        12.09 o
  10   1   0         37.85         31.46        24.32 o
  11   1   0          0.84          8.88        18.20 o
   2   2   0       3866.13       3964.54        53.55 o
   3   2   0          3.89          4.96         1.02 o
   4   2   0       1705.58       1798.01        25.35 o
   5   2   0        384.12        385.69        10.14 o
   6   2   0        102.12        130.81         9.41 o
   7   2   0         85.17         79.66        10.58 o
   8   2   0         81.23         87.42        11.28 o
   9   2   0         26.89         23.51        11.96 o
  10   2   0          9.03          4.91        14.58 o
  11   2   0         14.46         11.91        17.38 o
   1   3   0       4876.44       5028.62       267.77 o
   2   3   0          4.31          4.76         0.86 o
   3   3   0        692.43        743.69        10.92 o
   4   3   0        563.67        641.06         9.23 o
   5   3   0          6.35          2.73         3.68 o
   6   3   0         67.59         61.73         6.80 o
   7   3   0          2.83         -6.66         6.66 o
   8   3   0          9.98          4.05         8.47 o
   9   3   0          5.19          0.94        10.97 o
  10   3   0          6.27         -2.11        14.09 o
  11   3   0         14.94         14.37        28.63 o
   0   4   0       1775.25       1696.12        23.86 o
   1   4   0       7853.09       8181.51       216.07 o
   2   4   0        155.09        180.41         3.16 o
   3   4   0        931.99        900.98        13.05 o
   4   4   0       3121.83       3234.72        44.54 o
   5   4   0       1165.27       1196.20        21.88 o
   6   4   0         67.72         71.04         7.60 o
   7   4   0        180.34        180.86        12.52 o
   8   4   0        251.10        259.87        16.72 o
   9   4   0          1.20         -8.53        11.18 o
  10   4   0         13.52         29.57        14.50 o
  11   4   0         38.13         41.56        18.35 o
   1   5   0         71.95         63.43         1.19 o
   2   5   0        361.65        396.67         6.05 o
   3   5   0         42.18         46.52         2.69 o
   4   5   0         66.78         73.02         3.16 o
   5   5   0        115.47        134.95         4.72 o
   6   5   0        148.09        152.02         8.52 o
   7   5   0         39.45         33.53         7.89 o
   8   5   0         21.51         33.49        10.22 o
   9   5   0         17.70         19.47        11.90 o
  10   5   0          0.15          0.70        14.44 o
  11   5   0          0.00         -5.86        17.99 o
   0   6   0       3441.22       3301.60        54.58 o
   1   6   0        205.07        234.69         2.89 o
   2   6   0        324.37        375.30         4.72 o
   3   6   0        580.63        627.99         9.50 o
   4   6   0        786.45        819.76        15.22 o
   5   6   0        115.02        124.67         7.15 o
   6   6   0        207.77        237.24        15.07 o
   7   6   0        257.09        266.67        14.65 o
   8   6   0         30.02         37.82        10.28 o
   9   6   0        131.86        142.29        28.43 o
  10   6   0          2.59          8.09        14.54 o
  11   6   0         68.10         68.37        19.79 o
   1   7   0        242.83        245.67         3.07 o
   2   7   0        965.74       1147.41        13.20 o
   3   7   0        659.59        810.38        11.05 o
   4   7   0         83.83         99.69         3.67 o
   5   7   0         10.91          6.95         1.73 o
   6   7   0         29.22         27.25         4.46 o
   7   7   0         85.77         98.02         7.79 o
   8   7   0          0.77         -3.12         8.87 o
   9   7   0          6.15         16.40        11.41 o
  10   7   0         13.49         31.73        15.40 o
  11   7   0          8.93        -19.07        19.07 o
   0   8   0       8933.40       9498.00       234.33 o
   1   8   0       1121.81       1084.02        11.22 o
   2   8   0       2405.98       2646.62        33.53 o
   3   8   0          9.10          6.06         0.92 o
   4   8   0       2060.42       2138.47        36.87 o
   5   8   0         70.85         64.78         4.96 o
   6   8   0        381.18        413.06        12.19 o
   7   8   0         85.45         79.32         6.85 o
   8   8   0        465.94        529.65        22.66 o
   9   8   0          0.95          4.86        17.27 o
  10   8   0         54.90         83.28        25.61 o
  11   8   0         30.55         32.13        18.60 o
   1   9   0       1879.15       2166.09        22.96 o
   2   9   0       1186.99       1328.87        15.25 o
   3   9   0         82.72        113.50         2.52 o
   4   9   0        369.40        398.73         7.61 o
   5   9   0          4.32          0.56         2.22 o
   6   9   0        370.79        380.85        11.53 o
   7   9   0         92.72        105.16         8.23 o
   8   9   0         38.17         36.70        10.76 o
   9   9   0          0.48         -6.04        10.67 o
  10   9   0          9.37         13.44        14.95 o
   0  10   0       6980.87       7718.95       150.92 o
   1  10   0       7096.67       7407.41       108.64 o
   2  10   0        438.47        414.94         5.67 o
   3  10   0       2612.50       2707.32        40.85 o
   4  10   0       1688.09       1725.25        24.60 o
   5  10   0        747.17        755.56        15.28 o
   6  10   0        137.48        141.47         7.37 o
   7  10   0        689.86        731.86        25.06 o
   8  10   0          7.47          5.00         9.73 o
   9  10   0        133.62        156.15        15.97 o
  10  10   0         17.56         40.16        15.97 o
   1  11   0        115.53        114.08         3.19 o
   2  11   0        118.35        138.05         2.90 o
   3  11   0        537.54        625.13        10.50 o
   4  11   0        190.16        206.52         5.74 o
   5  11   0          0.51         -1.97         1.97 o
   6  11   0         53.67         64.15         7.01 o
   7  11   0          4.65         14.03         8.02 o
   8  11   0          0.29          1.54         6.27 o
   9  11   0          5.23          0.06        24.82 o
  10  11   0          6.06         21.53        15.36 o
   0  12   0       3126.35       3367.23        55.94 o
   1  12   0        155.28        153.15         2.72 o
   2  12   0         66.94         66.02         2.06 o
   3  12   0       1057.08       1108.08        17.62 o
   4  12   0        302.86        300.66         7.23 o
   5  12   0        423.61        457.82        11.37 o
   6  12   0        285.74        311.57        15.61 o
   7  12   0          1.47         -6.17         6.17 o
   8  12   0        113.11        122.86        10.76 o
   9  12   0         27.66         20.77        13.58 o
  10  12   0          0.83         15.83        16.69 o
   1  13   0         38.47         51.46         1.70 o
   2  13   0         18.69         29.13         1.52 o
   3  13   0        174.42        149.01         4.36 o
   4  13   0        436.95        413.99         9.10 o
   5  13   0          1.19          5.94         2.26 o
   6  13   0          0.93          0.68         2.93 o
   7  13   0          8.84         11.35         5.19 o
   8  13   0          0.56          0.87         4.42 o
   9  13   0          9.86          8.78         6.61 o
  10  13   0          1.35          1.92        12.74 o
   0  14   0       2845.40       2761.30        54.13 o
   1  14   0       2815.20       2894.49        39.57 o
   2  14   0       1913.48       1931.36        26.90 o
   3  14   0       1075.97       1067.69        19.34 o
   4  14   0       2464.17       2526.38        43.52 o
   5  14   0       2405.23       2484.27        43.24 o
   6  14   0        221.60        240.56         7.67 o
   7  14   0        374.90        420.56        14.05 o
   8  14   0        265.72        300.60        11.10 o
   9  14   0         20.77         27.09         7.44 o
  10  14   0         34.49         37.81         8.74 o
   1  15   0         40.34         60.71         2.19 o
   2  15   0         16.08         10.59         1.14 o
   3  15   0        184.69        212.43         4.69 o
   4  15   0        259.89        290.09         7.41 o
   5  15   0         90.70        113.79         5.27 o
   6  15   0        327.94        352.60        10.23 o
   7  15   0         12.72         11.62         4.10 o
   8  15   0         39.10         35.87         5.63 o
   9  15   0          8.32         17.85         7.44 o
   0  16   0        112.21         96.79         5.08 o
   1  16   0        680.92        688.42        10.34 o
   2  16   0          9.62         10.28         1.22 o
   3  16   0        184.18        189.33         4.46 o
   4  16   0         24.02         25.50         2.81 o
   5  16   0         76.65         72.40         4.68 o
   6  16   0         15.96         20.34         4.68 o
   7  16   0         48.24         53.77         5.07 o
   8  16   0         67.28         76.07         7.00 o
   9  16   0          6.53          5.01         7.80 o
   1  17   0        224.56        267.39         6.71 o
   2  17   0         11.49          9.71         1.27 o
   3  17   0          3.03          6.27         1.49 o
   4  17   0        223.95        224.58         6.75 o
   5  17   0        167.86        145.93         6.55 o
   6  17   0          4.36          7.41         3.78 o
   7  17   0         11.39         11.52         4.43 o
   8  17   0          0.04         -5.13         5.13 o
   9  17   0          2.48          5.39         8.08 o
   0  18   0        253.14        272.67         9.51 o
   1  18   0       1064.82       1105.67        21.11 o
   2  18   0        120.31        131.67         3.51 o
   3  18   0        579.58        592.12        10.84 o
   4  18   0        211.98        198.91         6.06 o
   5  18   0         75.92         78.91         5.07 o
   6  18   0        309.44        328.07         9.97 o
   7  18   0        174.70        186.79         8.82 o
   8  18   0         16.24         18.58         5.64 o
   9  18   0         96.59         98.41         8.20 o
   1  19   0         29.47         35.84         3.02 o
   2  19   0         71.52         72.59         4.09 o
   3  19   0          5.40         11.81         2.20 o
   4  19   0         15.99         13.33         2.69 o
   5  19   0         15.85         10.16         3.11 o
   6  19   0          0.04         -1.90         5.28 o
   7  19   0         12.64          9.80         5.86 o
   8  19   0          8.75         15.39         5.94 o
   0  20   0         25.54         38.15         4.81 o
   1  20   0        254.02        245.58         6.59 o
   2  20   0        196.05        180.16         6.41 o
   3  20   0        207.83        207.45         5.10 o
   4  20   0        171.14        163.84         6.69 o
   5  20   0         37.01         34.84         5.43 o
   6  20   0        251.96        266.08        10.59 o
   7  20   0         83.27         93.44         6.63 o
   8  20   0         43.49         49.84         6.62 o
   1  21   0          7.63         15.97         3.19 o
   2  21   0         28.42         27.16         3.44 o
   3  21   0          4.65          4.34         1.99 o
   4  21   0         16.31         15.81         2.68 o
   5  21   0         24.20         26.45         3.55 o
   6  21   0         27.11         17.32         4.27 o
   7  21   0          9.00          8.07         5.06 o
   8  21   0          0.40         -2.80         6.10 o
   0  22   0        123.46        150.11        10.07 o
   1  22   0        346.92        382.60         8.92 o
   2  22   0        462.20        486.70        10.19 o
   3  22   0        340.93        390.74         8.42 o
   4  22   0        255.84        284.76         7.67 o
   5  22   0        194.51        210.82        10.09 o
   6  22   0        171.37        188.85         8.52 o
   7  22   0        102.77        111.07        19.63 o
   1  23   0         96.73         99.29         6.72 o
   2  23   0          4.91          4.64         3.41 o
   3  23   0          0.09         -2.83         3.92 o
   4  23   0         47.44         57.47         4.16 o
   5  23   0         27.54         27.94         4.69 o
   6  23   0          0.01         -1.80         4.28 o
   7  23   0          9.62          6.73         5.16 o
   0  24   0        293.10        320.17        12.97 o
   1  24   0         44.87         40.52         6.12 o
   2  24   0        334.58        333.14         8.72 o
   3  24   0        134.36        123.75         7.27 o
   4  24   0         65.04         55.84         6.27 o
   5  24   0        219.02        229.96        10.00 o
   6  24   0         82.81         79.02         8.66 o
   1  25   0         21.98         15.27         4.01 o
   2  25   0         35.71         36.39         4.16 o
   3  25   0          0.44         -3.00         4.60 o
   4  25   0          4.24         -4.76         4.76 o
   5  25   0         10.72         18.63         5.65 o
   6  25   0          6.43         -2.09         7.39 o
   0  26   0         10.01         15.64        13.58 o
   1  26   0         74.93         87.00         5.56 o
   2  26   0          5.97          9.28         4.25 o
   3  26   0          0.85         -3.28         4.89 o
   4  26   0          9.65          9.31         6.44 o
   5  26   0         24.61         32.64         6.23 o
   1  27   0         10.05          8.39         4.55 o
   2  27   0          2.27          3.22         4.50 o
   3  27   0          2.52         14.90         5.60 o
   4  27   0          0.28          3.54         5.87 o
   0  28   0        329.49        386.11        27.36 o
   1  28   0        115.07        107.11         8.06 o
   2  28   0        205.89        227.10         9.12 o
   3  28   0        128.41        139.78        14.48 o
   1  29   0          0.02         -2.56         6.45 o
   2  29   0          0.05          2.18         6.09 o
 -11   1   1         76.57         56.80        16.94 o
 -10   1   1         95.54         92.10        14.80 o
  -9   1   1        118.68        102.11        12.67 o
  -8   1   1        395.98        370.97        17.41 o
  -7   1   1        489.71        447.61        16.96 o
  -6   1   1        428.69        376.23        25.29 o
  -5   1   1       1759.73       1682.20        34.33 o
  -4   1   1       2675.06       2622.96        33.48 o
  -3   1   1       2178.58       2225.82        26.45 o
  -2   1   1        189.15        195.15         2.41 o
   0   1   1       1229.10       1195.06        12.61 o
   3   1   1       2031.45       2064.74        35.26 o
   4   1   1       3294.69       3283.27        55.79 o
   5   1   1       1068.21       1035.53        22.82 o
   6   1   1        390.64        386.33        16.08 o
   7   1   1        396.42        370.44        17.87 o
   8   1   1        123.25        128.24        13.48 o
   9   1   1          1.22         -2.62        11.59 o
  10   1   1         11.17         10.75        15.86 o
  11   1   1         17.64         12.01        19.84 o
 -11   2   1          0.52         14.25        15.72 o
 -10   2   1         11.83         14.46        13.11 o
  -9   2   1          3.72         -1.66         9.57 o
  -8   2   1         65.20         64.24         9.76 o
  -7   2   1         32.07         32.44         7.20 o
  -6   2   1        163.96        165.64         8.53 o
  -5   2   1          4.09          1.02         1.93 o
  -4   2   1        794.30        811.00        12.01 o
  -3   2   1        126.00        123.37         2.35 o
  -2   2   1         44.45         39.44         0.94 o
   0   2   1        140.43        118.64         1.58 o
   1   2   1       6509.00       6272.93       123.87 o
   2   2   1       7634.56       7837.15       138.32 o
   3   2   1          0.74          0.63         1.14 o
   4   2   1        439.81        441.95        10.89 o
   5   2   1        707.99        691.01        16.27 o
   6   2   1        276.07        251.02        13.34 o
   7   2   1        153.78        141.11        25.19 o
   8   2   1        122.46        109.63        12.42 o
   9   2   1         17.79         17.40        12.94 o
  10   2   1          0.43          0.20        15.21 o
  11   2   1         14.15         37.17        19.64 o
 -11   3   1         30.23         20.51        16.19 o
 -10   3   1         17.31          7.12        12.86 o
  -9   3   1        203.58        222.88        16.79 o
  -8   3   1         57.24         75.56        13.17 o
  -7   3   1          7.45          3.19         6.24 o
  -6   3   1        212.85        191.30        27.57 o
  -5   3   1          9.80          1.27         2.06 o
  -4   3   1        304.15        251.06         4.25 o
  -3   3   1         66.29         46.48         1.35 o
  -2   3   1        211.58        191.75         2.43 o
  -1   3   1         84.97        108.56         1.33 o
   0   3   1       2260.94       2049.60        21.47 o
   1   3   1       6564.40       6255.30       130.22 o
   2   3   1         72.23         59.40         1.71 o
   3   3   1       3082.69       3171.34        47.75 o
   4   3   1        419.55        398.88        10.01 o
   5   3   1         80.82         78.10         6.86 o
   6   3   1        510.71        484.73        17.93 o
   7   3   1        311.26        298.11        16.03 o
   8   3   1         48.15         44.45        13.45 o
   9   3   1         88.96         73.74        21.95 o
  10   3   1          2.46          7.18        16.00 o
  11   3   1         14.42         34.27        20.00 o
 -11   4   1          1.94         -5.45        16.20 o
 -10   4   1          8.98          2.23        30.43 o
  -9   4   1         22.85         19.79        16.76 o
  -8   4   1          0.00         -2.12         7.86 o
  -7   4   1        140.39        146.03         8.68 o
  -6   4   1         50.11         57.36         6.69 o
  -5   4   1         47.41         68.79         3.74 o
  -4   4   1       2949.18       3042.37        36.18 o
  -3   4   1        741.60        753.67         9.51 o
  -2   4   1       1375.39       1311.17        13.98 o
  -1   4   1       3477.38       3428.71        37.75 o
   0   4   1       2496.39       2511.70        27.71 o
   1   4   1       8858.68       8931.55       215.73 o
   2   4   1       2033.02       1991.52        27.44 o
   3   4   1         13.11          5.83         1.01 o
   4   4   1        340.33        344.60        11.10 o
   5   4   1        333.92        333.73        11.99 o
   6   4   1          0.89         -5.94         5.94 o
   7   4   1         24.95         12.71         8.97 o
   8   4   1         22.83         26.40        11.20 o
   9   4   1          4.25          2.40        12.37 o
  10   4   1          0.01         -3.51        15.83 o
  11   4   1          5.69         20.47        19.22 o
 -11   5   1          3.15        -12.50        16.12 o
 -10   5   1        226.78        235.40        19.62 o
  -9   5   1        187.95        186.07        15.45 o
  -8   5   1         99.90        101.43        10.97 o
  -7   5   1        198.62        189.38         9.45 o
  -6   5   1        165.02        150.68         7.59 o
  -5   5   1        819.99        763.88        17.01 o
  -4   5   1       2182.76       2136.99        25.79 o
  -3   5   1        487.25        469.58         6.19 o
  -2   5   1        973.55       1069.93        12.72 o
  -1   5   1       2069.72       1984.44        19.90 o
   0   5   1       8872.35       8790.71       204.49 o
   1   5   1       1741.97       1765.71        24.23 o
   2   5   1        266.40        225.43         3.89 o
   3   5   1       2150.97       2079.64        28.98 o
   4   5   1        147.16        116.23         5.15 o
   5   5   1        196.77        180.82         7.74 o
   6   5   1        160.87        141.60        10.63 o
   7   5   1        126.21        117.29        11.66 o
   8   5   1        115.00        114.10        13.55 o
   9   5   1         40.85         43.76        13.91 o
  10   5   1          7.76         17.95        16.49 o
  11   5   1          1.13         13.90        18.61 o
 -11   6   1          0.04        -11.74        15.75 o
 -10   6   1          6.49          1.21        12.97 o
  -9   6   1         13.34         17.59        10.81 o
  -8   6   1         19.41         13.39         5.81 o
  -7   6   1         40.32         38.23         5.11 o
  -6   6   1        265.23        267.80         9.06 o
  -5   6   1        761.95        729.58        16.43 o
  -4   6   1        136.57        163.17         3.23 o
  -3   6   1        229.30        270.07         3.68 o
  -2   6   1       1558.28       1562.18        15.90 o
  -1   6   1        453.58        450.88         5.47 o
   0   6   1        203.34        195.94         3.22 o
   1   6   1       1210.86       1200.16        15.48 o
   2   6   1        541.39        534.25         7.44 o
   3   6   1       1636.47       1649.61        23.23 o
   4   6   1          0.69         -1.28         1.28 o
   5   6   1        127.24        120.84         9.07 o
   6   6   1         33.84         21.13        11.73 o
   7   6   1         59.37         65.77        10.59 o
   8   6   1          9.38         11.15        11.06 o
   9   6   1         10.03         16.45        13.11 o
  10   6   1          1.88        -15.92        15.92 o
 -11   7   1         11.63         44.14        17.25 o
 -10   7   1        128.05        150.22        16.82 o
  -9   7   1        128.43        134.47        13.62 o
  -8   7   1        166.87        163.08        10.68 o
  -7   7   1         67.76         72.35         6.22 o
  -6   7   1        159.48        142.60         6.91 o
  -5   7   1       1618.93       1603.48        28.20 o
  -4   7   1        870.34        856.88        12.69 o
  -3   7   1        253.46        198.65         2.97 o
  -2   7   1        122.37         87.94         1.48 o
  -1   7   1        481.66        426.23         4.47 o
   0   7   1       2825.52       2675.64        28.14 o
   1   7   1        554.81        580.73         7.77 o
   2   7   1       1527.02       1507.74        21.13 o
   3   7   1        445.23        437.84         7.67 o
   4   7   1       1111.87       1147.23        29.29 o
   5   7   1        276.52        275.88         7.34 o
   6   7   1         95.26        106.93         9.98 o
   7   7   1         58.72         47.04         9.77 o
   8   7   1        226.55        220.36        16.90 o
   9   7   1          3.69          8.02        12.56 o
  10   7   1         20.86         20.77        16.40 o
 -11   8   1         14.70          4.09        16.51 o
 -10   8   1          0.48         -5.20        16.33 o
  -9   8   1         30.22         35.47        11.39 o
  -8   8   1         58.09         44.98         6.42 o
  -7   8   1         13.60          7.42         4.27 o
  -6   8   1          0.46          0.45         4.10 o
  -5   8   1          0.24          0.87         2.41 o
  -4   8   1        474.24        496.13         7.27 o
  -3   8   1        898.41        829.80         9.92 o
  -2   8   1       1594.13       1566.59        16.00 o
  -1   8   1         65.27         74.18         1.79 o
   0   8   1       2841.43       2832.09        30.25 o
   1   8   1       1069.52       1076.17        14.58 o
   2   8   1         12.53          9.11         0.93 o
   3   8   1        844.69        787.26        14.47 o
   4   8   1        333.18        336.41         7.67 o
   5   8   1         82.87         66.04         4.09 o
   6   8   1         39.92         44.25         8.02 o
   7   8   1          0.08         -3.07         8.02 o
   8   8   1         52.85         58.04        12.38 o
   9   8   1         13.97         22.49        13.60 o
  10   8   1          0.00          0.63        16.23 o
 -11   9   1         49.04         44.64        27.41 o
 -10   9   1         13.80         44.05        14.58 o
  -9   9   1        179.69        194.86        15.88 o
  -8   9   1        176.14        178.24        11.08 o
  -7   9   1        324.47        322.68        11.76 o
  -6   9   1        373.20        359.19        15.24 o
  -5   9   1       3502.63       3453.09        67.22 o
  -4   9   1       1129.36       1098.51        14.82 o
  -3   9   1       2545.95       2605.92        31.17 o
  -2   9   1       2132.46       2196.96        22.27 o
  -1   9   1        490.36        474.48         5.48 o
   0   9   1       5278.75       5286.51        64.14 o
   1   9   1       2363.53       2360.30        26.42 o
   2   9   1       1975.98       1979.90        25.50 o
   3   9   1       2773.78       2609.56        51.35 o
   4   9   1        486.08        419.20        10.40 o
   5   9   1        926.19        900.32        17.51 o
   6   9   1         49.20         45.43         5.30 o
   7   9   1        203.20        202.43        14.55 o
   8   9   1         33.87         25.20        10.83 o
   9   9   1         42.03         30.14        14.44 o
  10   9   1          2.03          7.38        17.11 o
 -11  10   1          0.03         -1.37        16.79 o
 -10  10   1          4.80          4.70        13.68 o
  -9  10   1         11.24          0.34         8.87 o
  -8  10   1         14.70         11.10         5.94 o
  -7  10   1         58.02         58.29         5.89 o
  -6  10   1        490.08        499.38        10.95 o
  -5  10   1         82.58         69.25         3.52 o
  -4  10   1        546.40        541.55         9.78 o
  -3  10   1         18.29         26.00         1.46 o
  -2  10   1       1858.04       1881.57        21.30 o
  -1  10   1         74.21         46.07         1.20 o
   0  10   1         71.50         60.44         1.45 o
   1  10   1       1653.18       1623.63        18.46 o
   2  10   1         26.63         24.19         1.51 o
   3  10   1        755.20        732.24        13.67 o
   4  10   1        691.98        638.26        13.24 o
   5  10   1         16.50          8.92         2.44 o
   6  10   1        996.05        978.96        23.09 o
   7  10   1         67.00         59.85        10.34 o
   8  10   1          9.71          4.18        14.53 o
   9  10   1          4.56          1.15        13.38 o
  10  10   1          9.25         -2.83        16.23 o
 -10  11   1         40.25         35.82        14.38 o
  -9  11   1          6.15         -0.59         7.27 o
  -8  11   1         51.55         43.48         7.42 o
  -7  11   1        111.82        115.43         5.51 o
  -6  11   1         59.20         54.02         3.47 o
  -5  11   1         71.48         72.79         3.61 o
  -4  11   1       1314.61       1230.32        24.19 o
  -3  11   1         81.38         59.59         2.33 o
  -2  11   1        285.52        291.44         4.03 o
  -1  11   1       1974.60       1847.23        22.08 o
   0  11   1         35.34         59.98         1.56 o
   1  11   1       2515.61       2482.28        31.45 o
   2  11   1       1404.19       1476.90        20.90 o
   3  11   1        464.83        445.90         9.08 o
   4  11   1        649.00        652.60        14.82 o
   5  11   1        331.31        326.17         9.15 o
   6  11   1        552.77        602.29        16.48 o
   7  11   1        141.19        142.85        13.21 o
   8  11   1        205.65        255.90        20.17 o
   9  11   1         24.33         37.79        19.21 o
  10  11   1         10.42         -2.12        23.02 o
 -10  12   1          7.63         11.16         6.94 o
  -9  12   1          1.27         -0.88         4.48 o
  -8  12   1         40.29         36.82         4.32 o
  -7  12   1         23.46         20.05         3.30 o
  -6  12   1         45.67         46.99         4.08 o
  -5  12   1         67.67         67.48         5.10 o
  -4  12   1         34.73         32.25         2.44 o
  -3  12   1        938.34        880.08        12.99 o
  -2  12   1        109.72         92.89         2.28 o
  -1  12   1        244.16        241.55         3.87 o
   0  12   1       1478.21       1510.86        21.04 o
   1  12   1       1782.29       1832.55        25.39 o
   2  12   1         66.28         64.77         2.27 o
   3  12   1        115.10         95.34         3.17 o
   4  12   1        432.44        411.11         9.56 o
   5  12   1          0.04         -2.05         2.05 o
   6  12   1        139.29        130.53         7.96 o
   7  12   1         21.01         22.76         9.91 o
   8  12   1          0.15         -2.86        11.68 o
   9  12   1          6.85          6.38        13.75 o
  10  12   1          2.58         17.32        27.12 o
 -10  13   1         27.16         26.26         9.00 o
  -9  13   1         70.00         80.51         9.15 o
  -8  13   1        184.79        202.58         8.00 o
  -7  13   1        118.09        125.85         5.90 o
  -6  13   1        653.75        660.56        14.16 o
  -5  13   1        130.86        127.99         4.79 o
  -4  13   1       1628.84       1567.93        27.60 o
  -3  13   1       1852.12       1782.98        27.40 o
  -2  13   1       2215.56       2149.86        25.76 o
  -1  13   1       1769.97       1705.46        21.95 o
   0  13   1        795.41        697.75        11.09 o
   1  13   1       2231.14       2155.17        29.74 o
   2  13   1       1498.93       1490.17        21.16 o
   3  13   1         98.29         86.50         3.01 o
   4  13   1        419.07        391.30         8.90 o
   5  13   1        118.95        119.44         5.27 o
   6  13   1        266.92        269.60         8.41 o
   7  13   1        452.47        473.78        15.86 o
   8  13   1         30.71         24.21        12.25 o
   9  13   1         27.99         31.29        14.58 o
  10  13   1         26.13         45.29        19.69 o
 -10  14   1         10.42         23.23        15.34 o
  -9  14   1          1.32          4.88         5.34 o
  -8  14   1         35.13         35.28         4.55 o
  -7  14   1          0.73          0.14         2.96 o
  -6  14   1        132.31        131.04         5.98 o
  -5  14   1          7.85         12.24         2.35 o
  -4  14   1        169.34        161.96         5.05 o
  -3  14   1         56.39         45.02         3.11 o
  -2  14   1        148.06        145.62         2.90 o
  -1  14   1        262.86        267.91         4.36 o
   0  14   1         15.62         17.63         1.39 o
   1  14   1        381.02        413.75         6.60 o
   2  14   1        367.68        358.30         6.24 o
   3  14   1        182.06        197.73         6.86 o
   4  14   1         76.93         67.57         3.89 o
   5  14   1         76.85         76.77         4.69 o
   6  14   1         80.84         87.45         7.58 o
   7  14   1         91.98         96.89         6.82 o
   8  14   1          6.87          3.08         6.24 o
   9  14   1          1.12         19.66        10.83 o
 -10  15   1          6.67         -2.16        15.06 o
  -9  15   1         47.84         37.11         6.21 o
  -8  15   1         21.37         18.38         4.25 o
  -7  15   1         75.77         83.25         5.18 o
  -6  15   1        300.22        299.08         8.40 o
  -5  15   1         70.06         68.37         4.69 o
  -4  15   1        312.26        289.12         7.26 o
  -3  15   1       1757.48       1723.20        26.88 o
  -2  15   1        443.06        414.95        11.40 o
  -1  15   1         20.97         20.60         1.31 o
   0  15   1       1783.81       1723.45        26.58 o
   1  15   1         28.63         35.88         2.21 o
   2  15   1        547.70        506.89         8.22 o
   3  15   1        283.81        278.23         5.67 o
   4  15   1          8.82          5.34         2.81 o
   5  15   1         32.32         31.37         4.42 o
   6  15   1        390.08        385.40        10.34 o
   7  15   1        141.83        144.63         8.43 o
   8  15   1         21.54         18.78         8.87 o
   9  15   1         59.71         67.29         9.29 o
  -9  16   1          8.33          7.69         5.76 o
  -8  16   1          2.35          5.95         6.47 o
  -7  16   1         35.63         39.95         4.95 o
  -6  16   1        264.20        246.19         7.67 o
  -5  16   1        188.68        171.86         6.12 o
  -4  16   1        414.24        410.90        10.49 o
  -3  16   1        130.71        135.83         3.50 o
  -2  16   1        224.87        206.56         5.38 o
  -1  16   1        119.53        106.64         4.31 o
   0  16   1         43.85         44.12         2.29 o
   1  16   1        187.79        183.50         5.42 o
   2  16   1          0.07          2.63         1.55 o
   3  16   1        420.30        415.15         8.35 o
   4  16   1          8.64          4.95         2.29 o
   5  16   1          0.05         -2.31         3.18 o
   6  16   1          2.47         -3.24         3.24 o
   7  16   1        191.85        194.95         8.73 o
   8  16   1          1.00         13.05        10.47 o
   9  16   1          0.00         -1.09         8.57 o
  -9  17   1          1.01         -4.32         5.81 o
  -8  17   1         19.98         24.82         5.65 o
  -7  17   1        110.64        130.04         6.73 o
  -6  17   1         37.42         42.03         3.96 o
  -5  17   1        550.29        516.73        11.58 o
  -4  17   1        150.77        158.17         6.41 o
  -3  17   1        941.12        807.53        11.71 o
  -2  17   1          4.36          3.56         1.72 o
  -1  17   1        712.76        630.18         9.43 o
   0  17   1         75.73         69.35         2.83 o
   1  17   1        561.95        562.50         9.26 o
   2  17   1         43.98         50.68         2.58 o
   3  17   1         49.20         52.25         2.72 o
   4  17   1         23.34         29.58         2.88 o
   5  17   1         44.04         53.98         4.14 o
   6  17   1         45.00         46.17         4.46 o
   7  17   1         20.79         24.39         4.81 o
   8  17   1         25.53         22.86         7.59 o
   9  17   1         14.03         13.33         9.26 o
  -9  18   1          1.71         -3.65         6.37 o
  -8  18   1         19.30         15.93         5.16 o
  -7  18   1         71.77         70.33         6.27 o
  -6  18   1          9.79         10.94         3.35 o
  -5  18   1         10.87         11.87         3.17 o
  -4  18   1        526.33        481.23         9.62 o
  -3  18   1        335.54        294.35         4.78 o
  -2  18   1         17.65          7.63         2.17 o
  -1  18   1         35.63         34.26         2.88 o
   0  18   1        145.92        127.05         3.78 o
   1  18   1       1184.59       1100.81        16.52 o
   2  18   1         92.71         87.10         3.01 o
   3  18   1        582.45        537.72         9.22 o
   4  18   1          0.41         -0.23         2.39 o
   5  18   1        365.83        343.52         8.85 o
   6  18   1          1.71          0.76         3.72 o
   7  18   1          0.00          5.89         6.34 o
   8  18   1         38.17         39.45        10.17 o
  -9  19   1         29.41         31.00        12.56 o
  -8  19   1         75.52         69.71         6.65 o
  -7  19   1        179.21        205.92         8.87 o
  -6  19   1        132.17        136.58         9.13 o
  -5  19   1        600.50        602.42        13.41 o
  -4  19   1       1189.92       1152.77        17.70 o
  -3  19   1         39.63         54.07         3.57 o
  -2  19   1       1592.86       1527.86        22.33 o
  -1  19   1         75.28         76.94         4.88 o
   0  19   1        509.46        515.91         9.35 o
   1  19   1        460.88        460.35         8.19 o
   2  19   1        233.80        236.36         5.46 o
   3  19   1        122.47        118.04         4.44 o
   4  19   1        153.22        137.63         5.61 o
   5  19   1        197.79        196.07         7.13 o
   6  19   1         25.92         19.45         3.99 o
   7  19   1         30.46         24.11         6.75 o
   8  19   1         43.32         44.15         8.99 o
  -8  20   1         46.15         45.97         7.36 o
  -7  20   1          0.31         -1.68         4.65 o
  -6  20   1         34.89         29.99         4.55 o
  -5  20   1         72.06         57.69         7.00 o
  -4  20   1         26.10         14.60         4.40 o
  -3  20   1         15.71         10.64         2.70 o
  -2  20   1        188.00        175.18         6.76 o
  -1  20   1        401.67        351.66         7.92 o
   0  20   1        106.74        101.19         3.62 o
   1  20   1          4.01          5.71         2.02 o
   2  20   1         79.37         77.34         3.83 o
   3  20   1        225.03        197.00         5.21 o
   4  20   1         31.58         23.15         3.27 o
   5  20   1         42.55         37.51         4.66 o
   6  20   1         80.35         76.78         8.60 o
   7  20   1          0.46         -4.73         4.73 o
   8  20   1          0.03         -6.59         8.44 o
  -8  21   1         96.52         92.73         7.45 o
  -7  21   1         30.84         36.93         5.64 o
  -6  21   1        149.52        133.92         8.10 o
  -5  21   1        171.57        150.15         7.29 o
  -4  21   1        295.46        279.09         6.91 o
  -3  21   1        369.43        329.29         7.99 o
  -2  21   1        334.24        320.79         7.72 o
  -1  21   1        194.38        169.46         8.27 o
   0  21   1        836.44        771.75        15.24 o
   1  21   1         88.45         93.33         4.09 o
   2  21   1        163.63        178.10         4.94 o
   3  21   1        206.27        216.80         7.75 o
   4  21   1         29.32         32.36         3.88 o
   5  21   1        190.57        222.30         9.83 o
   6  21   1         94.17        102.91         8.37 o
   7  21   1         35.95         36.04         8.02 o
  -8  22   1         12.70          6.16         8.80 o
  -7  22   1         32.60         26.10         8.29 o
  -6  22   1          6.79         -0.86         3.62 o
  -5  22   1          0.13          0.96         4.09 o
  -4  22   1          6.38          5.85         3.84 o
  -3  22   1        247.41        234.71         7.27 o
  -2  22   1          1.53         -1.37         3.13 o
  -1  22   1          0.08         -1.03         3.16 o
   0  22   1        120.51        122.42         5.93 o
   1  22   1          0.82          0.91         1.95 o
   2  22   1        112.04        113.19         5.51 o
   3  22   1          0.37         -0.76         2.26 o
   4  22   1        132.34        137.95         7.32 o
   5  22   1          0.81          0.88         3.68 o
   6  22   1         26.72         25.88         6.04 o
   7  22   1          0.13         -5.90         7.73 o
  -7  23   1         61.82         58.96         6.68 o
  -6  23   1         64.00         83.09         7.81 o
  -5  23   1        120.89        122.34         7.02 o
  -4  23   1        187.49        202.90         8.50 o
  -3  23   1        534.60        586.09        11.90 o
  -2  23   1        247.98        272.19         7.81 o
  -1  23   1        528.38        543.38        11.36 o
   0  23   1        292.86        275.39         8.20 o
   1  23   1        324.36        328.31         8.48 o
   2  23   1        202.66        217.52         6.24 o
   3  23   1         47.96         29.34         2.93 o
   4  23   1        113.96        101.08         5.54 o
   5  23   1         39.52         31.59         4.14 o
   6  23   1         94.76         93.11         7.01 o
  -7  24   1          4.40          3.87         6.18 o
  -6  24   1          0.10          7.40         5.61 o
  -5  24   1         27.86         28.14         6.29 o
  -4  24   1          2.26         -3.05         4.29 o
  -3  24   1          0.20         -0.51         3.50 o
  -2  24   1         17.40         13.92         3.75 o
  -1  24   1        276.63        301.20         8.53 o
   0  24   1        134.88        140.49         6.68 o
   1  24   1        203.92        219.24         7.47 o
   2  24   1        219.31        233.11         8.55 o
   3  24   1         26.11         31.51         3.71 o
   4  24   1         14.42         15.32         3.09 o
   5  24   1         32.80         35.93         5.43 o
   6  24   1         43.21         43.09         7.19 o
  -6  25   1          0.61         -5.67         5.67 o
  -5  25   1         10.28          4.67         5.28 o
  -4  25   1          4.60         -0.44         4.66 o
  -3  25   1         82.35         72.88         5.01 o
  -2  25   1         12.64          9.18         3.98 o
  -1  25   1         13.61          4.54         3.95 o
   0  25   1          3.19         -2.22         4.93 o
   1  25   1         94.83        107.13         6.08 o
   2  25   1         32.43         30.77         5.03 o
   3  25   1         64.96         60.74         5.65 o
   4  25   1         14.82         15.51         5.11 o
   5  25   1         38.97         42.99         5.81 o
  -5  26   1         31.62         31.74         6.18 o
  -4  26   1         14.35          8.48         5.16 o
  -3  26   1        128.58        130.67         8.50 o
  -2  26   1          6.21          7.46         4.27 o
  -1  26   1         24.18         32.78         4.70 o
   0  26   1          5.04          2.54         4.29 o
   1  26   1         31.19         41.65         5.45 o
   2  26   1         13.08         23.36         5.24 o
   3  26   1         63.19         77.91         6.61 o
   4  26   1         27.89         39.84         5.83 o
   5  26   1         50.78         54.31         8.99 o
  -5  27   1          4.43          9.70         6.16 o
  -4  27   1        208.05        220.39        10.23 o
  -3  27   1        161.86        177.04        11.30 o
  -2  27   1        126.46        134.72         6.90 o
  -1  27   1         65.27         79.96         5.78 o
   0  27   1         64.11         57.65         7.89 o
   1  27   1         76.18         78.59         6.54 o
   2  27   1        136.63        142.04         7.94 o
   3  27   1         47.54         49.10         6.19 o
   4  27   1         32.99         35.90         6.06 o
  -4  28   1         66.58         66.72         7.18 o
  -3  28   1          0.00         -2.52         5.83 o
  -2  28   1         25.61         27.16         5.38 o
  -1  28   1          7.97         13.20         5.09 o
   0  28   1          5.67          4.09         4.85 o
   1  28   1          2.11          4.33         4.86 o
   2  28   1          0.08          3.51         5.78 o
   3  28   1          2.34          7.75         5.94 o
  -2  29   1         69.49         76.66         6.44 o
  -1  29   1         53.30         41.85        10.25 o
   0  29   1         10.24          2.65         5.03 o
   1  29   1         52.57         47.82         6.34 o
 -12   0   2         48.22         18.99        26.48 o
 -11   0   2         22.17         18.42        20.43 o
 -10   0   2        241.34        195.06        23.46 o
  -9   0   2        965.98        911.68        42.53 o
  -8   0   2        364.05        298.54        21.17 o
  -7   0   2         59.28         38.71         9.21 o
  -6   0   2       2405.04       2368.28        58.62 o
  -5   0   2        595.23        489.93        11.14 o
  -4   0   2       3338.12       3457.85        51.65 o
  -3   0   2        170.72        173.07         3.29 o
  -2   0   2       2426.84       2436.66        40.67 o
  -1   0   2        758.53        845.60        12.93 o
   0   0   2        280.98        295.43         8.64 o
   1   0   2      13421.07      13164.34       433.34 o
   2   0   2        141.32        133.78        12.38 o
   3   0   2       3163.03       3080.98        74.33 o
   4   0   2        274.25        268.62        15.70 o
   6   0   2         19.81         29.21        12.52 o
   7   0   2        283.45        268.81        22.75 o
   8   0   2          1.36        -12.66        15.68 o
   9   0   2         11.45          4.75        20.00 o
  10   0   2          0.54          3.02        23.60 o
 -12   1   2          0.21         18.59        18.87 o
 -11   1   2          7.07          4.52        14.10 o
 -10   1   2          5.23         15.08        11.64 o
  -9   1   2         66.94         48.37        10.53 o
  -8   1   2         94.76        105.63        12.45 o
  -7   1   2         55.46         39.70         5.15 o
  -6   1   2         41.43         32.12         5.18 o
  -5   1   2       1142.97       1128.81        16.42 o
  -4   1   2        499.74        493.50         6.21 o
  -3   1   2        892.87        933.00        10.17 o
  -2   1   2       3989.13       3749.55        43.93 o
   0   1   2       3114.68       2945.87        30.96 o
   2   1   2       2970.06       3233.97        65.07 o
   3   1   2       1339.90       1376.99        21.97 o
   4   1   2        573.76        564.09        18.54 o
   5   1   2          0.11          3.31         3.17 o
   6   1   2         24.42         17.09         7.97 o
   7   1   2        107.78        101.98        16.77 o
   8   1   2          2.49         11.99        11.34 o
   9   1   2         16.12          3.32        13.46 o
  10   1   2          5.18         -4.53        20.58 o
 -12   2   2         11.40         14.46        18.67 o
 -11   2   2          1.92          4.25        14.60 o
 -10   2   2        195.44        185.37        15.96 o
  -9   2   2        392.07        426.06        19.96 o
  -8   2   2        430.61        451.21        29.09 o
  -7   2   2        413.38        417.72        12.75 o
  -6   2   2        416.92        414.38        10.97 o
  -5   2   2       5222.29       5359.55        84.12 o
  -4   2   2        909.95        778.07         8.85 o
  -3   2   2        967.25        913.35         9.56 o
  -2   2   2       4378.40       4076.46        44.94 o
   0   2   2       1178.09       1116.36        13.53 o
   1   2   2        966.66        956.43        16.96 o
   2   2   2       2086.18       1952.51        42.38 o
   3   2   2       9210.38       9054.93       183.33 o
   4   2   2       3011.14       2997.96        67.66 o
   5   2   2        145.28        149.02        18.71 o
   6   2   2       1028.21       1046.78        31.88 o
   7   2   2        427.86        403.41        19.91 o
   8   2   2        277.92        278.42        20.81 o
   9   2   2         36.70         49.62        15.63 o
  10   2   2         18.64         22.25        18.26 o
 -11   3   2          2.97        -12.73        14.41 o
 -10   3   2         10.27         11.55        11.78 o
  -9   3   2         29.12         28.78         9.56 o
  -8   3   2         14.07          9.68         5.33 o
  -7   3   2         27.89         22.93         4.35 o
  -6   3   2          5.61          3.76         2.43 o
  -5   3   2          1.72         -1.52         1.52 o
  -4   3   2         86.84        118.74         2.15 o
  -3   3   2        154.99        148.40         1.96 o
  -2   3   2        171.86        182.33         1.87 o
  -1   3   2        112.71        108.51         1.39 o
   0   3   2        147.75        146.54         4.66 o
   1   3   2        573.17        608.48        11.28 o
   2   3   2         29.03         27.67         1.60 o
   3   3   2        675.72        736.20        12.55 o
   4   3   2          7.41         11.67         2.39 o
   5   3   2         41.51         44.58         6.48 o
   6   3   2          4.87         -4.49         7.83 o
   7   3   2          0.27         -8.80         9.35 o
   8   3   2          4.88         -2.77        11.93 o
   9   3   2          3.13          8.66        14.59 o
  10   3   2         13.14          2.14        17.45 o
 -11   4   2          1.86         -9.33        14.28 o
 -10   4   2          3.00          1.91        11.39 o
  -9   4   2        201.69        181.83        14.81 o
  -8   4   2        182.47        189.05        10.35 o
  -7   4   2        275.21        261.22        19.54 o
  -6   4   2         34.71         15.90         2.95 o
  -5   4   2       1246.65       1127.54        20.22 o
  -4   4   2        488.38        468.11         5.97 o
  -3   4   2        921.38       1061.71        11.04 o
  -2   4   2        203.47        211.62         2.24 o
  -1   4   2       2399.30       2166.64        19.97 o
   0   4   2       1545.26       1550.03        23.11 o
   1   4   2         25.01         26.96         1.86 o
   2   4   2       4002.77       4096.07        96.54 o
   3   4   2       1323.20       1256.04        20.04 o
   4   4   2        758.71        781.17        17.57 o
   5   4   2         24.97         25.81         3.14 o
   6   4   2         64.95         54.51         8.91 o
   7   4   2        161.29        152.38        27.92 o
   8   4   2         93.28         84.45        12.94 o
   9   4   2          0.54         -6.76        14.96 o
  10   4   2         32.34         39.70        18.13 o
 -11   5   2          8.60          0.79        14.91 o
 -10   5   2          5.54          8.08        12.12 o
  -9   5   2         17.55          8.59         9.60 o
  -8   5   2         77.83         67.05         6.75 o
  -7   5   2         78.36         89.65         6.85 o
  -6   5   2         20.86         14.73         3.16 o
  -5   5   2          4.93          4.37         1.71 o
  -4   5   2       1968.96       2150.69        23.06 o
  -3   5   2         74.08         82.21         1.37 o
  -2   5   2          0.02          1.05         0.33 o
  -1   5   2         49.37         41.42         0.87 o
   0   5   2         54.05         60.27         1.34 o
   1   5   2        643.71        631.60        10.58 o
   2   5   2        123.93        118.54         3.87 o
   3   5   2        218.47        226.36         8.34 o
   4   5   2         89.51         97.06         5.75 o
   5   5   2         21.56         24.74         3.30 o
   6   5   2          2.95         -4.42         7.95 o
   7   5   2         10.04          6.33         9.81 o
   8   5   2          5.64         10.51        12.32 o
   9   5   2          9.44          8.94        15.01 o
  10   5   2          8.22          3.79        20.22 o
 -11   6   2         18.67          6.02        19.86 o
 -10   6   2          3.03         -7.84        11.57 o
  -9   6   2        159.93        166.09        11.40 o
  -8   6   2        418.10        401.29        13.98 o
  -7   6   2         52.41         48.08         5.10 o
  -6   6   2        550.72        555.06        27.09 o
  -5   6   2        575.77        526.89        10.41 o
  -4   6   2        817.50        757.31         9.28 o
  -3   6   2        748.44        697.86         7.48 o
  -2   6   2       1971.12       1959.82        18.10 o
  -1   6   2       2511.28       2290.64        21.34 o
   0   6   2       1323.20       1200.80        12.99 o
   1   6   2         56.13         51.19         2.63 o
   2   6   2       5445.74       5368.86        89.53 o
   3   6   2       4359.60       4221.21        70.79 o
   4   6   2        213.47        189.95         6.38 o
   5   6   2        517.57        542.58        14.11 o
   6   6   2        299.82        291.90        10.38 o
   7   6   2        201.92        197.20        15.51 o
   8   6   2         68.22         74.26        22.52 o
   9   6   2          9.61        -14.57        14.57 o
  10   6   2          7.58         -3.83        17.95 o
 -11   7   2          1.13          1.67        14.75 o
 -10   7   2          0.45         -1.82        13.38 o
  -9   7   2        163.24        170.69        11.58 o
  -8   7   2         49.10         40.11         6.21 o
  -7   7   2        160.97        150.21         8.13 o
  -6   7   2         56.84         53.28         3.79 o
  -5   7   2         14.89         13.79         1.45 o
  -4   7   2         91.30        117.77         2.32 o
  -3   7   2        161.33        132.66         1.96 o
  -2   7   2        267.12        266.93         2.97 o
  -1   7   2       3605.26       3711.31        38.94 o
   0   7   2        605.29        584.15         6.67 o
   1   7   2       1137.55       1225.00        16.07 o
   2   7   2         34.62         33.63         3.80 o
   3   7   2        164.83        147.65         5.01 o
   4   7   2         25.38         26.06         2.64 o
   5   7   2         13.86         10.75         3.71 o
   6   7   2         39.46         36.75         6.90 o
   7   7   2          0.79         -3.36         9.96 o
   8   7   2         14.24          0.47        11.99 o
   9   7   2         22.66         10.24        16.69 o
  10   7   2         11.00          2.25        18.44 o
 -11   8   2          6.24         -3.10        14.61 o
 -10   8   2         81.50         75.74        13.79 o
  -9   8   2        152.47        150.87        10.97 o
  -8   8   2        552.76        542.54        16.47 o
  -7   8   2          5.80          3.64         4.89 o
  -6   8   2       1094.52       1035.56        23.30 o
  -5   8   2        376.81        353.62         6.70 o
  -4   8   2       1279.22       1160.46        15.38 o
  -3   8   2       4186.05       4332.54        41.54 o
  -2   8   2        596.77        522.53         5.48 o
  -1   8   2       8153.63       8342.77        91.58 o
   0   8   2        114.43         88.10         1.60 o
   1   8   2        291.50        285.15         5.04 o
   2   8   2       3032.77       3151.71        67.00 o
   3   8   2        336.55        317.11         6.96 o
   4   8   2       1394.54       1444.76        36.10 o
   5   8   2         27.26         27.13         3.55 o
   6   8   2        189.05        172.26        10.87 o
   7   8   2        606.60        609.72        64.04 o
   8   8   2          0.63         -0.06        11.71 o
   9   8   2         24.00         21.14        15.82 o
  10   8   2         18.82         -4.87        18.51 o
 -11   9   2          0.55         -5.50        14.78 o
 -10   9   2          3.52         -8.28        18.06 o
  -9   9   2          6.31          2.13         6.42 o
  -8   9   2        152.29        125.90         9.16 o
  -7   9   2        210.82        193.68         7.08 o
  -6   9   2         84.91         80.38         4.38 o
  -5   9   2        106.24        105.58         3.39 o
  -4   9   2        220.68        214.88         4.02 o
  -3   9   2        406.76        417.80         4.95 o
  -2   9   2        610.88        713.97         7.34 o
  -1   9   2        328.23        340.12         4.07 o
   0   9   2       1649.83       1883.99        20.18 o
   1   9   2         77.62        112.97         2.49 o
   2   9   2         29.59         38.26         3.64 o
   3   9   2         92.03         97.89         5.63 o
   4   9   2        358.58        338.40         9.86 o
   5   9   2          0.08          2.27         4.84 o
   6   9   2          6.96          2.87         3.51 o
   7   9   2        125.08        130.19        13.50 o
   8   9   2         10.48          6.86        15.40 o
   9   9   2         39.36         48.12        16.33 o
  10   9   2          8.40          7.24        19.58 o
 -11  10   2         11.25         37.42        16.32 o
 -10  10   2         66.18         62.69         5.96 o
  -9  10   2        191.82        195.41         8.18 o
  -8  10   2         62.02         59.36         4.56 o
  -7  10   2        317.03        292.97         9.31 o
  -6  10   2          3.93          2.13         2.05 o
  -5  10   2       1204.77       1122.80        23.19 o
  -4  10   2        462.49        464.39         7.40 o
  -3  10   2        317.29        331.12         4.46 o
  -2  10   2       2217.02       2295.54        23.31 o
  -1  10   2        645.09        641.32         8.23 o
   0  10   2        405.58        403.56         5.29 o
   1  10   2         19.92          9.57         1.12 o
   2  10   2          5.22          1.84         0.93 o
   3  10   2       1463.65       1467.80        30.03 o
   4  10   2         10.57          7.23         2.61 o
   5  10   2         30.73         23.00         4.31 o
   6  10   2        156.70        136.04        22.90 o
   7  10   2        106.61         98.51        13.07 o
   8  10   2         69.53         91.11        18.78 o
   9  10   2         19.31         12.38        16.43 o
  10  10   2         17.77         16.51        19.89 o
 -11  11   2          0.29          0.51        19.64 o
 -10  11   2          2.31          4.81         5.27 o
  -9  11   2          1.35         -3.47         4.98 o
  -8  11   2          0.36         -0.46         2.82 o
  -7  11   2         20.08         20.46         2.96 o
  -6  11   2        182.23        156.73         5.31 o
  -5  11   2          5.20          5.62         1.83 o
  -4  11   2         27.69         24.76         2.93 o
  -3  11   2        212.99        216.84         3.28 o
  -2  11   2        175.17        201.12         2.87 o
  -1  11   2          7.65          9.57         0.87 o
   0  11   2         39.87         45.38         1.72 o
   1  11   2        131.48        132.48         3.10 o
   2  11   2        404.94        392.74         7.39 o
   3  11   2          2.88          4.53         1.78 o
   4  11   2        152.73        163.55         6.64 o
   5  11   2          0.96         -1.23         8.56 o
   6  11   2          3.69         -0.83         8.02 o
   7  11   2         12.05          6.70        10.33 o
   8  11   2        110.28        116.40        15.50 o
   9  11   2         22.90         43.45        16.41 o
 -11  12   2         11.55         11.01        16.48 o
 -10  12   2         44.54         40.15         9.48 o
  -9  12   2        337.68        391.44        13.65 o
  -8  12   2        120.50        139.55         6.44 o
  -7  12   2        197.53        203.26         6.93 o
  -6  12   2        828.07        824.39        16.21 o
  -5  12   2        945.72        923.67        17.52 o
  -4  12   2       1424.32       1299.07        22.69 o
  -3  12   2       1046.47        971.53        12.20 o
  -2  12   2       2362.27       2257.01        27.03 o
  -1  12   2       2527.50       2358.51        28.30 o
   0  12   2       3243.49       3061.66        41.85 o
   1  12   2        770.41        662.56         9.24 o
   2  12   2       1134.41       1084.09        17.53 o
   3  12   2       2657.12       2515.72        39.85 o
   4  12   2        644.77        674.91        16.11 o
   5  12   2         88.79         89.85         6.13 o
   6  12   2        253.17        285.02        16.79 o
   7  12   2         77.86         92.64        23.60 o
   8  12   2        134.71        151.35        18.57 o
   9  12   2         37.93         33.56        21.58 o
 -10  13   2          2.24         -5.83         8.53 o
  -9  13   2         35.98         31.30         4.55 o
  -8  13   2          0.08         -2.36         4.07 o
  -7  13   2         42.77         37.38         4.56 o
  -6  13   2         52.86         40.75         3.36 o
  -5  13   2         92.99         83.69         3.48 o
  -4  13   2        191.37        166.65         4.16 o
  -3  13   2         52.11         60.27         1.92 o
  -2  13   2        187.69        183.77         3.67 o
  -1  13   2        971.52        978.61        12.46 o
   0  13   2        280.94        300.83         5.17 o
   1  13   2          1.73          3.19         1.34 o
   2  13   2        204.36        208.51         6.51 o
   3  13   2        153.73        147.61         4.91 o
   4  13   2         19.14         16.71         2.44 o
   5  13   2        167.26        160.34         6.01 o
   6  13   2         16.66         -0.19         9.02 o
   7  13   2         58.77         58.16        12.06 o
   8  13   2          9.97         18.52        14.38 o
   9  13   2          0.10         10.64        17.49 o
 -10  14   2         46.82         42.13         9.93 o
  -9  14   2         56.70         53.92         5.12 o
  -8  14   2        145.64        132.33         7.34 o
  -7  14   2         79.52         69.52         4.46 o
  -6  14   2         14.68         12.85         2.70 o
  -5  14   2        732.92        720.29        13.34 o
  -4  14   2        190.36        214.23         5.25 o
  -3  14   2         37.24         29.49         1.88 o
  -2  14   2        609.81        646.55         9.99 o
  -1  14   2        211.63        255.30         6.86 o
   0  14   2         62.91         66.02         2.56 o
   1  14   2          9.96         13.42         1.51 o
   2  14   2         51.20         59.13         3.31 o
   3  14   2         74.61         60.66         2.75 o
   4  14   2         31.24         25.00         2.87 o
   5  14   2         21.37         22.72         3.55 o
   6  14   2         22.82         23.55         5.36 o
   7  14   2          3.32          0.21         5.61 o
   8  14   2         29.43         29.82        14.18 o
   9  14   2          0.25         -1.08        16.73 o
 -10  15   2          1.45          0.21         9.19 o
  -9  15   2          5.33          7.73         4.34 o
  -8  15   2          1.95         -2.53         3.54 o
  -7  15   2         35.77         36.72         4.08 o
  -6  15   2        204.53        199.76         8.14 o
  -5  15   2        169.71        163.55         4.62 o
  -4  15   2       1411.54       1392.33        22.03 o
  -3  15   2        499.46        512.61         8.79 o
  -2  15   2        424.98        433.02         6.55 o
  -1  15   2        133.65        137.39         3.39 o
   0  15   2        614.15        629.59        12.45 o
   1  15   2         58.86         72.33         5.43 o
   2  15   2        568.11        575.36         9.26 o
   3  15   2         74.72         70.04         2.86 o
   4  15   2         38.72         29.85         2.74 o
   5  15   2         48.47         43.53         4.78 o
   6  15   2         66.02         71.84        10.49 o
   7  15   2          2.37         -1.33         6.10 o
   8  15   2          0.38         -0.07         7.09 o
   9  15   2          4.66         16.87         8.96 o
 -10  16   2         14.05         22.23         9.91 o
  -9  16   2          5.72          5.07         7.53 o
  -8  16   2         56.96         51.79         6.29 o
  -7  16   2         14.99         15.46         3.38 o
  -6  16   2         35.21         31.83         3.28 o
  -5  16   2        146.42        141.43         4.67 o
  -4  16   2        946.59        875.99        14.66 o
  -3  16   2        366.95        345.80         7.13 o
  -2  16   2       1260.38       1159.75        15.89 o
  -1  16   2       2835.93       2757.94        35.66 o
   0  16   2        642.73        559.55         9.82 o
   1  16   2       1247.60       1181.14        17.42 o
   2  16   2       1511.62       1505.06        23.67 o
   3  16   2        697.62        700.71        11.36 o
   4  16   2        476.88        496.05        10.40 o
   5  16   2        558.42        596.82        12.48 o
   6  16   2         23.26         22.14         5.82 o
   7  16   2        225.45        243.58        11.84 o
   8  16   2         55.90         49.50         8.54 o
  -9  17   2          8.92          6.49         7.96 o
  -8  17   2         56.54         52.86         4.77 o
  -7  17   2          3.54         -1.02         3.53 o
  -6  17   2         38.12         36.77         3.56 o
  -5  17   2         74.53         72.57         3.52 o
  -4  17   2        146.66        130.25         4.02 o
  -3  17   2         71.03         68.66         3.31 o
  -2  17   2        912.83        927.11        13.35 o
  -1  17   2         12.08          5.03         2.30 o
   0  17   2       1124.57       1123.40        18.06 o
   1  17   2         13.16          7.34         1.74 o
   2  17   2        188.83        178.18         4.32 o
   3  17   2         36.64         32.78         2.77 o
   4  17   2         71.61         76.50         4.50 o
   5  17   2          0.36         -2.37         2.75 o
   6  17   2          7.84          9.36         9.16 o
   7  17   2          7.48          2.10         6.47 o
   8  17   2          0.80          9.26         9.85 o
  -9  18   2         28.19         31.34         8.67 o
  -8  18   2          6.70          0.96         3.94 o
  -7  18   2          6.86         13.06         3.55 o
  -6  18   2         27.57         34.75         3.60 o
  -5  18   2         48.43         46.56         6.34 o
  -4  18   2         43.09         53.65         2.90 o
  -3  18   2       1316.13       1289.43        20.97 o
  -2  18   2        272.89        304.68         6.08 o
  -1  18   2        185.85        171.01         6.37 o
   0  18   2        496.19        469.85         8.73 o
   1  18   2        130.52        122.50         4.43 o
   2  18   2          4.10          4.39         1.22 o
   3  18   2        204.84        187.88         4.83 o
   4  18   2          1.73          3.01         2.47 o
   5  18   2          1.01          0.83         2.79 o
   6  18   2        127.11        118.60        10.51 o
   7  18   2         12.35          5.78         7.46 o
   8  18   2          8.26         16.60         8.98 o
  -9  19   2          2.05         -7.12         8.27 o
  -8  19   2         18.16         18.86         4.65 o
  -7  19   2         39.20         39.95         4.36 o
  -6  19   2          8.10          5.76         3.43 o
  -5  19   2          0.05          0.99         2.74 o
  -4  19   2          5.91          3.62         1.44 o
  -3  19   2          0.33          1.13         2.23 o
  -2  19   2         13.32          9.07         1.69 o
  -1  19   2         29.56         21.96         1.95 o
   0  19   2         35.21         39.52         2.86 o
   1  19   2         20.21         14.49         2.12 o
   2  19   2          4.20          6.01         2.14 o
   3  19   2         15.22         12.64         1.73 o
   4  19   2          4.09          2.47         2.71 o
   5  19   2         40.51         40.72         5.14 o
   6  19   2          4.75          9.47         3.75 o
   7  19   2          3.49         -2.55         6.28 o
   8  19   2          0.96         -0.60         8.14 o
  -8  20   2         56.27         60.19         8.47 o
  -7  20   2        111.17        120.89         6.95 o
  -6  20   2        117.93        113.06         6.18 o
  -5  20   2         64.92         72.13         4.71 o
  -4  20   2        451.19        435.98        10.42 o
  -3  20   2        836.81        823.94        14.59 o
  -2  20   2        604.96        565.14        13.72 o
  -1  20   2        427.19        412.87         7.77 o
   0  20   2        641.95        592.92        10.77 o
   1  20   2        472.60        446.97         8.35 o
   2  20   2        718.51        716.22        12.94 o
   3  20   2         65.68         61.98         3.74 o
   4  20   2        175.42        192.24         6.95 o
   5  20   2         32.40         29.55         3.57 o
   6  20   2         82.49         66.44        10.93 o
   7  20   2         43.99         47.32        13.14 o
  -8  21   2         15.69         23.43         8.08 o
  -7  21   2         14.23         13.51         4.81 o
  -6  21   2         58.95         73.05         5.81 o
  -5  21   2         18.27         20.59         3.73 o
  -4  21   2        118.38        116.61         5.72 o
  -3  21   2         76.38         78.77         4.45 o
  -2  21   2         10.95         16.82         3.26 o
  -1  21   2        160.45        150.34         4.76 o
   0  21   2          2.31          2.02         1.83 o
   1  21   2          0.12          1.84         1.89 o
   2  21   2          4.61          8.67         2.27 o
   3  21   2          2.79          3.35         2.35 o
   4  21   2         19.34         16.43         3.14 o
   5  21   2          0.62         -1.59         3.23 o
   6  21   2          4.59          4.08         6.63 o
   7  21   2         21.62         -0.64         6.95 o
  -8  22   2        140.35        143.57        15.52 o
  -7  22   2        156.81        188.80         9.91 o
  -6  22   2        180.36        195.36        11.35 o
  -5  22   2        112.19        106.66        10.45 o
  -4  22   2        400.14        398.32        12.72 o
  -3  22   2        398.19        370.63         8.85 o
  -2  22   2        243.20        236.28         7.02 o
  -1  22   2        313.98        284.91         6.48 o
   0  22   2        162.62        156.33         5.09 o
   1  22   2        387.68        354.54         7.53 o
   2  22   2        367.57        348.99         8.33 o
   3  22   2         30.58         22.00         3.11 o
   4  22   2         47.82         36.51         3.48 o
   5  22   2         41.37         28.76         5.55 o
   6  22   2          6.05          1.44         6.38 o
  -7  23   2         17.06         13.35         7.62 o
  -6  23   2          3.92          1.81         8.08 o
  -5  23   2          7.39          9.31         4.54 o
  -4  23   2          0.05         -2.73         3.81 o
  -3  23   2         18.56         18.21         4.60 o
  -2  23   2         20.49         18.03         3.87 o
  -1  23   2          0.90         -1.46         3.42 o
   0  23   2         46.66         49.71         3.50 o
   1  23   2          4.96          6.43         2.19 o
   2  23   2        213.30        222.03         7.49 o
   3  23   2         25.64         23.47         4.16 o
   4  23   2          8.48          7.23         3.17 o
   5  23   2          6.53          7.80         5.44 o
   6  23   2          0.86         -6.00         6.00 o
  -7  24   2         11.58          5.68         8.29 o
  -6  24   2         35.81         34.45         7.33 o
  -5  24   2         18.23         19.26         4.89 o
  -4  24   2         19.53         14.23         4.58 o
  -3  24   2         79.99         89.76         5.12 o
  -2  24   2         38.95         50.62         4.45 o
  -1  24   2         16.54         26.27         4.08 o
   0  24   2         74.03         90.25         6.17 o
   1  24   2        106.43        119.86         5.13 o
   2  24   2         24.31         18.09         2.81 o
   3  24   2         69.15         58.61         4.57 o
   4  24   2         10.80         10.03         5.49 o
   5  24   2         65.30         63.93        10.22 o
  -6  25   2          1.30         -1.56         6.77 o
  -5  25   2          9.14          6.12         4.96 o
  -4  25   2          4.01         10.43         4.83 o
  -3  25   2          0.80         -3.83         3.83 o
  -2  25   2          0.28         -2.19         3.86 o
  -1  25   2          2.16          6.49         3.96 o
   0  25   2         13.54          7.86         3.98 o
   1  25   2         52.15         53.60         4.11 o
   2  25   2          0.07          1.40         2.72 o
   3  25   2         58.48         49.56         3.84 o
   4  25   2          2.03          4.29         4.56 o
   5  25   2          4.08         -3.85         7.76 o
  -5  26   2        179.67        186.94         9.94 o
  -4  26   2         74.44         61.27         5.89 o
  -3  26   2        114.74        102.81         5.84 o
  -2  26   2        265.48        234.54         8.28 o
  -1  26   2        200.70        183.39         9.07 o
   0  26   2        150.70        135.38         8.49 o
   1  26   2        249.67        248.95        10.25 o
   2  26   2         56.34         40.65         5.53 o
   3  26   2         57.33         61.73         5.97 o
   4  26   2        103.66        114.98         9.83 o
  -5  27   2          4.32          1.15         6.16 o
  -4  27   2          1.67         -0.95         7.89 o
  -3  27   2         12.23          7.31         4.92 o
  -2  27   2         68.50         87.44         5.92 o
  -1  27   2         17.17         16.19         4.86 o
   0  27   2          4.20          2.45         4.51 o
   1  27   2         37.44         33.58         5.90 o
   2  27   2         11.30         11.94         5.55 o
   3  27   2          7.64         -0.58         8.75 o
  -3  28   2          4.37          4.06         5.26 o
  -2  28   2         51.60         68.79         6.01 o
  -1  28   2          3.27         -2.27         5.47 o
   0  28   2         61.52         80.36         7.54 o
   1  28   2         12.61         11.72         7.63 o
   2  28   2          1.18          2.30         6.77 o
  -2  29   2          4.24          0.12         5.50 o
  -1  29   2         34.17         47.30         6.34 o
   0  29   2         25.48         31.16         5.72 o
 -12   1   3         12.74         14.05        17.84 o
 -11   1   3         54.63         47.79        14.19 o
 -10   1   3         46.26         32.06        12.30 o
  -9   1   3         66.60         70.00         9.90 o
  -8   1   3        994.12        997.61        24.09 o
  -7   1   3       1179.62       1187.03        22.93 o
  -6   1   3       1329.11       1269.92        26.99 o
  -5   1   3       1334.70       1293.17        18.32 o
  -4   1   3       1912.33       1948.06        19.91 o
  -3   1   3        784.65        805.56         8.13 o
  -2   1   3       3809.66       3577.00        35.78 o
  -1   1   3       2197.47       2027.22        20.55 o
   0   1   3         74.28         67.95         2.10 o
   1   1   3         27.74         20.43         4.32 o
   2   1   3       2293.68       2437.09        42.04 o
   3   1   3        380.70        495.92        13.34 o
   4   1   3        350.17        394.07        17.43 o
   5   1   3        100.09        187.69         8.36 o
   6   1   3          4.33         51.47        10.22 o
   7   1   3         40.26         35.55        18.85 o
   8   1   3          3.97         -4.41        12.80 o
   9   1   3          3.67        -15.11        15.11 o
  10   1   3         12.11          8.02        21.24 o
 -12   2   3          0.32         16.15        17.24 o
 -11   2   3          2.94          7.40        13.63 o
 -10   2   3          2.52          0.78        10.63 o
  -9   2   3         19.07         25.97         8.95 o
  -8   2   3         24.81         32.77         5.66 o
  -7   2   3        245.21        212.49         8.82 o
  -6   2   3        223.10        214.91         7.30 o
  -4   2   3       1361.20       1436.92        14.89 o
  -3   2   3        380.72        420.71         4.53 o
  -2   2   3       1405.43       1481.21        15.93 o
  -1   2   3        129.20        133.57         2.00 o
   0   2   3         91.83        107.03         3.35 o
   1   2   3        516.68        572.56        11.91 o
   2   2   3        210.80        288.17         7.15 o
   3   2   3       1454.45       1442.60        61.52 o
   4   2   3        278.02        309.69         9.36 o
   5   2   3        105.13        113.41         9.50 o
   6   2   3          1.79          0.40         9.35 o
   7   2   3          6.62          0.78        10.83 o
   8   2   3          5.78        -13.18        15.11 o
   9   2   3          0.06          0.47        17.05 o
  10   2   3          6.93         12.90        21.01 o
 -12   3   3         21.67         43.71        17.85 o
 -11   3   3         22.65         22.50        13.92 o
 -10   3   3         19.07         16.04        11.29 o
  -9   3   3        131.99        147.70        10.32 o
  -8   3   3        240.82        279.14        12.11 o
  -7   3   3        426.74        434.23        15.84 o
  -6   3   3       2274.37       2298.66        63.02 o
  -5   3   3       1801.75       2024.24        36.46 o
  -4   3   3        490.12        413.52         4.38 o
  -3   3   3      10444.33      10680.59       157.34 o
  -2   3   3       2959.92       2816.14        31.21 o
  -1   3   3       4375.45       4169.87        39.90 o
   0   3   3       4631.12       4584.59        76.59 o
   1   3   3        684.64        760.65        22.50 o
   2   3   3         88.40        106.94         6.82 o
   3   3   3       4982.82       5048.84        97.95 o
   4   3   3        273.53        398.14        12.69 o
   5   3   3        752.73        779.11        18.98 o
   6   3   3        726.93        734.30        25.84 o
   7   3   3        142.62        159.64        15.82 o
   8   3   3         78.49         99.80        26.34 o
   9   3   3         64.06         70.90        18.91 o
  10   3   3         29.39         42.30        21.65 o
 -12   4   3          4.10         14.88        17.44 o
 -11   4   3          2.15         -5.06        13.73 o
 -10   4   3          1.38         -0.96        10.83 o
  -9   4   3        214.68        195.68        13.34 o
  -8   4   3          0.72         -2.02         4.74 o
  -7   4   3         25.53         35.85         4.99 o
  -6   4   3         29.02         26.04         5.76 o
  -5   4   3         79.97         94.41         2.72 o
  -4   4   3         86.10        128.32         5.16 o
  -3   4   3       1777.98       1945.85        18.99 o
  -2   4   3       2694.80       2757.96        25.51 o
  -1   4   3        148.22        126.12         1.77 o
   0   4   3        614.02        651.75        23.32 o
   1   4   3        480.65        579.29        20.07 o
   2   4   3       1911.10       1876.54        38.67 o
   3   4   3        449.57        418.97        10.44 o
   4   4   3         11.57         12.83         2.61 o
   5   4   3         85.38         89.91         6.17 o
   6   4   3        110.43         98.08        11.59 o
   7   4   3          7.66         12.09        11.29 o
   8   4   3         10.46         15.61        14.60 o
   9   4   3          0.80         14.35        15.92 o
  10   4   3          2.98         19.13        19.88 o
 -11   5   3          5.85         12.53        14.08 o
 -10   5   3         30.61         50.30        11.92 o
  -9   5   3         32.99         38.95         6.88 o
  -8   5   3          9.23         12.59         4.88 o
  -7   5   3        356.36        386.17        11.74 o
  -6   5   3         67.91         70.75         4.03 o
  -5   5   3        582.74        581.67         9.75 o
  -4   5   3         21.72         30.72         2.51 o
  -3   5   3          3.61          3.63         0.39 o
  -2   5   3       1722.31       1720.73        15.52 o
  -1   5   3        209.26        166.93         2.31 o
   0   5   3        188.92        198.97         3.46 o
   1   5   3          4.98          9.06         1.63 o
   2   5   3        330.80        367.36         8.30 o
   3   5   3        519.41        506.74        11.96 o
   4   5   3        364.25        369.81        12.21 o
   5   5   3        163.88        173.70         7.63 o
   6   5   3        104.75         97.70         8.93 o
   7   5   3        158.48        153.53        32.60 o
   8   5   3         60.96         64.43        14.75 o
   9   5   3         13.20          3.87        17.35 o
  10   5   3         18.67         14.42        21.72 o
 -11   6   3          1.73        -13.58        13.58 o
 -10   6   3         12.98         17.12         8.18 o
  -9   6   3          3.61          7.06         6.36 o
  -8   6   3         50.23         70.87         6.48 o
  -7   6   3         41.69         61.51         6.29 o
  -6   6   3        110.68        152.32         3.94 o
  -5   6   3        284.74        354.82        11.16 o
  -4   6   3        895.71        982.12        11.41 o
  -3   6   3        179.12        231.55         2.78 o
  -2   6   3        374.56        473.87         4.70 o
  -1   6   3       1560.94       1607.93        15.13 o
   0   6   3        269.05        218.94         4.53 o
   1   6   3        400.27        380.91         7.37 o
   2   6   3        169.12        209.80        10.76 o
   3   6   3       1612.44       1635.50        33.70 o
   4   6   3        258.18        242.82        18.50 o
   5   6   3        289.67        288.91         9.89 o
   6   6   3         48.98         61.13         6.11 o
   7   6   3         19.45         21.02        11.85 o
   8   6   3          0.78         14.91        13.01 o
   9   6   3          9.43          4.04        18.36 o
 -11   7   3         19.67         12.07        14.23 o
 -10   7   3         83.16         95.54        16.01 o
  -9   7   3         84.47         87.84         8.23 o
  -8   7   3         85.21         92.53         6.98 o
  -7   7   3        568.09        545.86        10.34 o
  -6   7   3        955.97       1023.30        16.89 o
  -5   7   3        586.08        559.56         8.65 o
  -4   7   3       1459.28       1372.86        17.95 o
  -3   7   3        104.55         73.96         2.16 o
  -2   7   3       3629.91       3481.09        33.30 o
  -1   7   3       5215.03       5139.44        49.05 o
   0   7   3       1112.78       1165.39        21.26 o
   1   7   3       1222.34       1159.61        16.93 o
   2   7   3       1312.10       1303.37        23.70 o
   3   7   3        839.71        850.76        24.05 o
   4   7   3       1870.23       1880.94        38.68 o
   5   7   3        108.07        133.87         9.46 o
   6   7   3        207.03        202.77         8.92 o
   7   7   3        152.28        178.51        24.47 o
   8   7   3         47.97         59.00        15.01 o
   9   7   3         34.71         39.69        31.15 o
 -11   8   3          5.95         11.91        14.32 o
 -10   8   3          0.73         -2.72         7.61 o
  -9   8   3         26.10         32.63         5.46 o
  -8   8   3         25.32         11.24         2.85 o
  -7   8   3          3.38         11.31         2.33 o
  -6   8   3          9.83         -0.35         1.60 o
  -5   8   3         72.14         82.04         2.67 o
  -4   8   3          0.66          0.10         0.73 o
  -3   8   3        791.35        869.39         8.88 o
  -2   8   3        104.52         79.57         1.31 o
  -1   8   3         56.88         38.57         1.10 o
   0   8   3         14.86         23.64         1.07 o
   1   8   3        266.87        279.66         8.55 o
   2   8   3         19.50         13.84         2.05 o
   3   8   3        120.25        135.59         7.84 o
   4   8   3          7.60          5.66         2.63 o
   5   8   3        103.10        104.72         6.16 o
   6   8   3          9.70         -0.19         5.24 o
   7   8   3         22.52         16.44        11.29 o
   8   8   3          0.37         11.17        13.72 o
   9   8   3         36.27         60.70        19.06 o
 -11   9   3         40.56         67.42        18.06 o
 -10   9   3         12.65         18.12         8.20 o
  -9   9   3        144.24        152.92         7.06 o
  -8   9   3        248.37        240.82         7.61 o
  -7   9   3        101.55         90.20         4.27 o
  -6   9   3       1107.80       1083.75        17.78 o
  -5   9   3         22.42         27.86         2.42 o
  -4   9   3        228.15        206.65         3.46 o
  -3   9   3         11.47         25.92         1.39 o
  -2   9   3        846.41        844.66         8.68 o
  -1   9   3        112.68        107.67         1.80 o
   0   9   3       1145.58       1218.11        14.15 o
   1   9   3          3.61          8.05         1.29 o
   2   9   3          9.96         15.39         2.20 o
   3   9   3        461.12        462.42        15.40 o
   4   9   3          3.13         48.49        11.80 o
   5   9   3          9.72          8.92         4.89 o
   6   9   3         34.33         33.79         9.88 o
   7   9   3          1.75         13.44        11.43 o
   8   9   3         40.39         32.56        15.59 o
   9   9   3         21.94         29.28        26.69 o
 -11  10   3          2.18         -0.34        10.07 o
 -10  10   3          3.93         12.02         8.36 o
  -9  10   3         27.99         43.43         4.29 o
  -8  10   3          7.88          2.38         2.85 o
  -7  10   3         34.13         43.10         3.76 o
  -6  10   3         50.09         47.39         3.00 o
  -5  10   3        232.10        250.93         5.66 o
  -4  10   3        239.53        267.31         4.64 o
  -3  10   3          0.74          2.51         0.75 o
  -2  10   3          2.43          9.32         1.79 o
  -1  10   3         78.33         69.12         2.02 o
   0  10   3       1597.18       1508.31        19.72 o
   1  10   3        394.89        430.27         6.38 o
   2  10   3        696.84        715.32        16.85 o
   3  10   3        297.89        325.53        16.63 o
   4  10   3         76.78         75.48         8.78 o
   5  10   3        120.86        108.24        10.58 o
   6  10   3          9.49         26.04         9.87 o
   7  10   3        185.06        184.54        17.14 o
   8  10   3          5.12          5.26        22.37 o
   9  10   3          1.78        -16.72        16.72 o
 -11  11   3         45.55         46.49        11.30 o
 -10  11   3         83.34         98.50        10.27 o
  -9  11   3         61.56         68.52         5.35 o
  -8  11   3        505.12        524.55        12.37 o
  -7  11   3       1008.19       1056.72        20.22 o
  -6  11   3        120.17        157.73         5.16 o
  -5  11   3       2925.24       2857.24        48.33 o
  -4  11   3        715.69        718.45        10.67 o
  -3  11   3       2674.03       2619.08        29.39 o
  -2  11   3       2902.74       2814.30        28.61 o
  -1  11   3       4511.97       4475.86        47.20 o
   0  11   3       1572.19       1680.41        23.45 o
   1  11   3       2538.06       2575.45        34.46 o
   2  11   3       1950.79       1973.01        34.67 o
   3  11   3        474.81        625.23        19.61 o
   4  11   3        609.61        618.97        21.38 o
   5  11   3        589.74        639.26        22.85 o
   6  11   3         30.46         68.92        11.33 o
   7  11   3         53.78         71.40        13.43 o
   8  11   3         53.48         57.93        17.19 o
   9  11   3          1.33         18.13        19.03 o
 -11  12   3          2.19         -1.65        10.10 o
 -10  12   3         28.15         35.54         9.10 o
  -9  12   3         22.34         16.57         6.71 o
  -8  12   3         76.51         65.59         6.28 o
  -7  12   3          7.83          5.74         2.52 o
  -6  12   3          0.49          3.49         2.14 o
  -5  12   3        240.93        234.54         5.30 o
  -4  12   3         15.22         27.58         2.33 o
  -3  12   3        330.28        327.63         5.24 o
  -2  12   3         16.91         16.26         1.24 o
  -1  12   3         42.98         52.89         2.45 o
   0  12   3         71.28         70.22         1.95 o
   1  12   3         26.76         29.36         3.54 o
   2  12   3        360.19        347.55        20.78 o
   3  12   3          1.02         24.89         3.73 o
   4  12   3         25.57         28.61        10.22 o
   5  12   3         55.87         67.72        10.72 o
   6  12   3          7.49          9.85        11.66 o
   7  12   3          3.15          2.65        13.47 o
   8  12   3          4.19         -7.02        15.31 o
   9  12   3         27.19         38.83        20.45 o
 -10  13   3         39.12         35.73         9.04 o
  -9  13   3         63.71         71.93         8.28 o
  -8  13   3        164.05        145.51         6.53 o
  -7  13   3        158.55        153.73         5.95 o
  -6  13   3        257.27        256.24         6.94 o
  -5  13   3         59.37         50.57         2.96 o
  -4  13   3        462.88        448.57         6.88 o
  -3  13   3       1138.83       1111.27        15.70 o
  -2  13   3         89.31         92.21         2.51 o
  -1  13   3        594.90        617.07         9.21 o
   0  13   3        212.23        212.78         5.27 o
   1  13   3        120.32        155.94         6.06 o
   2  13   3         84.62         97.45         5.83 o
   3  13   3         37.09         37.92         3.91 o
   4  13   3         74.93         82.49         6.89 o
   5  13   3         77.48         76.43        12.81 o
   6  13   3         22.14         27.36        11.59 o
   7  13   3         16.65         22.20        13.89 o
   8  13   3          7.76         13.12        16.26 o
   9  13   3          2.99        -11.03        19.93 o
 -10  14   3          2.00          5.59         8.57 o
  -9  14   3         15.97          8.83         6.85 o
  -8  14   3         33.94         30.89         3.78 o
  -7  14   3        121.56        115.53         5.46 o
  -6  14   3          8.04          7.99         2.35 o
  -5  14   3         12.21         15.02         2.91 o
  -3  14   3       1070.51       1073.29        13.49 o
  -2  14   3        404.02        387.77         6.11 o
  -1  14   3        126.50        134.11         3.65 o
   0  14   3        229.79        227.32         4.68 o
   2  14   3        864.18        876.59        14.83 o
   3  14   3         11.02          7.87         3.18 o
   4  14   3         29.71         28.06         3.88 o
   5  14   3         61.06         58.79         6.15 o
   6  14   3          6.91         15.25        11.04 o
   7  14   3         19.03         23.75        14.24 o
   8  14   3          4.09         17.23        17.14 o
 -10  15   3          1.55         18.79         9.06 o
  -9  15   3         87.54         89.64         9.77 o
  -8  15   3         94.96        117.71        10.18 o
  -7  15   3         10.58         15.99         3.14 o
  -6  15   3        322.18        332.62         8.41 o
  -5  15   3          9.42         25.56         3.64 o
  -4  15   3        128.53        136.77         3.30 o
  -3  15   3        840.53        851.04        11.87 o
  -2  15   3        395.30        443.37         6.91 o
  -1  15   3        131.29        127.25         5.34 o
   0  15   3       1649.92       1594.06        27.69 o
   1  15   3        274.40        290.77         4.87 o
   2  15   3        199.50        178.92         4.88 o
   3  15   3        503.58        499.67         9.93 o
   4  15   3        118.09        143.09         7.85 o
   5  15   3        154.40        163.74         9.58 o
   6  15   3         83.80         93.26        11.06 o
   7  15   3         32.54         34.94        11.69 o
   8  15   3          0.23         -8.28         8.28 o
 -10  16   3          0.94        -10.45        10.45 o
  -9  16   3         20.92         21.44         7.69 o
  -8  16   3          0.09         -3.46         3.46 o
  -7  16   3          0.62         -1.02         3.02 o
  -6  16   3          6.76         12.98         2.86 o
  -5  16   3         20.57         21.34         2.88 o
  -4  16   3        350.16        329.19         6.69 o
  -3  16   3        370.10        381.70         8.36 o
  -2  16   3        495.60        538.49         8.84 o
  -1  16   3         19.06         13.44         1.79 o
   0  16   3        370.72        371.14         7.39 o
   1  16   3        743.42        703.51        13.29 o
   2  16   3         97.64        111.35         3.92 o
   3  16   3         19.77         19.46         3.00 o
   4  16   3         45.05         48.23         6.04 o
   5  16   3          0.74          0.07         4.28 o
   6  16   3          0.67         -0.10         5.44 o
   7  16   3          3.64          4.19         6.85 o
   8  16   3          0.03         -0.80        17.52 o
  -9  17   3         11.28         11.45         7.94 o
  -8  17   3        110.41        125.75        19.34 o
  -7  17   3        103.84         85.35         5.17 o
  -6  17   3         21.01         37.35         4.92 o
  -5  17   3        131.51        116.82         4.20 o
  -4  17   3         92.33        119.63         5.31 o
  -3  17   3         87.87        109.26         3.64 o
  -2  17   3        372.62        414.37         7.47 o
  -1  17   3        957.60        977.94        15.06 o
   0  17   3        747.88        792.93        13.53 o
   1  17   3        709.60        679.37        16.25 o
   2  17   3       1119.72       1064.07        14.74 o
   3  17   3        124.96        124.50         4.11 o
   4  17   3        875.57        896.42        19.31 o
   5  17   3         55.74         80.03         7.49 o
   6  17   3        150.13        160.50        10.69 o
   7  17   3         29.07         28.86         6.78 o
   8  17   3         55.41         47.22        12.92 o
  -9  18   3         13.32         13.76         7.96 o
  -8  18   3          4.45         -0.25         6.41 o
  -7  18   3          5.09          8.24         3.34 o
  -6  18   3          3.36          6.43         2.99 o
  -5  18   3         78.47         76.55         7.08 o
  -4  18   3         24.26         33.98         3.10 o
  -3  18   3          2.11          3.92         1.68 o
  -2  18   3        752.01        660.34        10.79 o
  -1  18   3        637.92        657.97        10.97 o
   0  18   3          5.75         18.47         3.24 o
   1  18   3          3.57          3.41         2.06 o
   2  18   3        139.65        125.40         3.56 o
   3  18   3          0.03          1.72         2.22 o
   4  18   3          0.02          8.76         4.36 o
   5  18   3          2.19         -0.33         5.04 o
   6  18   3          1.58         -3.68         5.86 o
   7  18   3          2.00          1.76         6.70 o
  -9  19   3         34.93         29.70         8.75 o
  -8  19   3         13.60         14.31         6.94 o
  -7  19   3        109.45        119.81        10.89 o
  -6  19   3          1.44          3.22         3.94 o
  -5  19   3         62.21         73.75         4.31 o
  -4  19   3         27.84         30.77         2.92 o
  -3  19   3         61.08         59.08         3.02 o
  -2  19   3        142.31        137.68         4.23 o
  -1  19   3        227.45        232.15         5.50 o
   0  19   3         69.94         83.00         3.91 o
   1  19   3        253.49        235.82         6.34 o
   2  19   3         10.59          9.18         2.44 o
   3  19   3        341.70        333.25         9.78 o
   4  19   3          4.93          0.68         4.32 o
   5  19   3        104.03        106.37        11.30 o
   6  19   3          3.82         -2.52         5.87 o
   7  19   3          1.16          0.14         9.20 o
  -9  20   3          9.57         12.31        11.07 o
  -8  20   3          9.08          8.85         7.05 o
  -7  20   3          3.78          0.76         4.75 o
  -6  20   3          1.39          5.51         3.44 o
  -5  20   3        215.68        219.29         7.24 o
  -4  20   3         62.04         54.24         3.53 o
  -3  20   3          0.14          4.64         1.85 o
  -2  20   3        364.18        328.62         6.77 o
  -1  20   3        190.73        182.14         5.38 o
   0  20   3        613.21        586.55        12.22 o
   1  20   3        235.84        206.72         9.79 o
   2  20   3          3.46          4.20         2.72 o
   3  20   3         94.50        105.91         5.16 o
   4  20   3        101.94        100.48         6.65 o
   5  20   3          0.42         -5.06         5.06 o
   6  20   3         16.71         16.98         6.51 o
   7  20   3         32.36         21.63        11.53 o
  -8  21   3         64.18         55.61         8.50 o
  -7  21   3         50.39         42.95         7.12 o
  -6  21   3        210.71        224.14        12.67 o
  -5  21   3        238.60        268.22         8.34 o
  -4  21   3        362.99        374.37         8.55 o
  -3  21   3        249.30        277.52         7.91 o
  -2  21   3        587.22        619.36        10.65 o
  -1  21   3        641.64        675.72        11.60 o
   0  21   3        428.32        474.16         9.58 o
   1  21   3        335.29        367.52        11.40 o
   2  21   3        127.49        139.76         5.70 o
   3  21   3        303.89        291.01        10.76 o
   4  21   3        139.20        150.07        11.21 o
   5  21   3         49.98         49.20         7.67 o
   6  21   3         11.19          1.29         6.81 o
  -8  22   3          0.25          1.08         7.63 o
  -7  22   3         29.24         36.88         7.52 o
  -6  22   3          1.90          2.77         3.78 o
  -5  22   3          0.01         -1.09         3.30 o
  -4  22   3          0.09          2.35         3.07 o
  -3  22   3        109.95        104.93         4.99 o
  -2  22   3         11.71         10.73         3.18 o
  -1  22   3          1.92          0.80         2.10 o
   0  22   3          3.30          6.67         2.29 o
   1  22   3        127.44        124.00         5.57 o
   2  22   3         49.38         41.82         3.44 o
   3  22   3         21.71         20.14         3.06 o
   4  22   3         73.23         78.93         8.18 o
   5  22   3         16.00         18.21         6.40 o
   6  22   3         33.50         41.20        10.97 o
  -7  23   3         39.02         47.39         7.97 o
  -6  23   3         20.94         21.61         6.48 o
  -5  23   3         66.63         63.16         5.03 o
  -4  23   3         81.64         90.40         4.77 o
  -3  23   3         92.72         92.74         5.52 o
  -2  23   3         28.67         25.49         2.70 o
  -1  23   3         93.02         92.11         4.30 o
   0  23   3         38.27         27.32         3.54 o
   1  23   3          6.08          9.74         4.38 o
   2  23   3         25.71         23.01         3.18 o
   3  23   3          0.86          4.44         4.25 o
   4  23   3         72.49         64.56         8.33 o
   5  23   3          2.99         -3.96         5.51 o
  -7  24   3          4.41          2.73         7.48 o
  -6  24   3          2.29          6.28         6.61 o
  -5  24   3         12.46         -3.30         4.25 o
  -4  24   3          0.12          3.09         4.34 o
  -3  24   3         16.71         30.79         4.35 o
  -2  24   3          6.71         16.94         4.05 o
  -1  24   3          0.75         -1.88         2.26 o
   0  24   3         10.33          5.99         3.60 o
   1  24   3         11.77         20.80         3.55 o
   2  24   3          0.05          2.79         3.26 o
   3  24   3          3.39          1.91         4.30 o
   4  24   3          1.24          0.52         4.93 o
   5  24   3          8.01          0.79         6.08 o
  -6  25   3        130.75        143.66        11.78 o
  -5  25   3         48.34         45.55         7.03 o
  -4  25   3        237.29        257.09        10.87 o
  -3  25   3        254.13        285.70         9.77 o
  -2  25   3        260.52        306.36         9.14 o
  -1  25   3        164.78        162.89         5.81 o
   0  25   3        542.47        605.57        11.19 o
   1  25   3        279.25        319.32         8.89 o
   2  25   3        219.54        251.88         8.17 o
   3  25   3        167.78        190.91         9.18 o
   4  25   3         86.79         92.54        12.03 o
  -5  26   3        151.15        189.25        12.46 o
  -4  26   3          0.83          1.15         5.10 o
  -3  26   3          5.57          7.61         4.43 o
  -2  26   3          8.62          9.26         4.84 o
  -1  26   3          7.75         12.60         4.74 o
   0  26   3          5.58         10.82         3.77 o
   1  26   3         16.87         23.01         3.39 o
   2  26   3         38.07         46.07         5.47 o
   3  26   3          0.82          6.76         7.69 o
  -4  27   3          7.70         14.65         6.54 o
  -3  27   3         73.16         77.69         8.16 o
  -2  27   3         12.30         16.14         5.19 o
  -1  27   3          3.62          0.71         4.87 o
   0  27   3         28.64         17.03         5.80 o
   1  27   3         33.64         34.05         6.05 o
   2  27   3         32.99         40.93         8.37 o
  -3  28   3         42.73         61.83         6.70 o
  -2  28   3         11.10         17.29         5.51 o
  -1  28   3         50.55         63.47         6.15 o
   0  28   3         14.49          3.05         5.94 o
   1  28   3          5.87          8.59         7.11 o
 -12   0   4         12.48         22.45        23.89 o
 -11   0   4         53.15         49.50        19.14 o
 -10   0   4         15.20         33.38        15.54 o
  -9   0   4        114.40        140.90        16.26 o
  -8   0   4        285.65        220.38        12.34 o
  -7   0   4        174.33        175.34        15.26 o
  -6   0   4       2452.08       2640.70        51.63 o
  -5   0   4        883.41        870.15        18.34 o
  -4   0   4         95.85         96.14         2.47 o
  -3   0   4       2106.16       2093.35        28.86 o
  -2   0   4       4448.43       4360.77        64.94 o
  -1   0   4       1673.50       1620.29        22.76 o
   0   0   4        208.85        307.02         6.80 o
   1   0   4       6243.16       6116.69       191.46 o
   2   0   4        804.65        903.65        24.83 o
   3   0   4       2681.73       2732.34        96.62 o
   4   0   4          2.77         -7.91         7.91 o
   5   0   4         22.40         34.54        13.67 o
   6   0   4        407.58        448.76        30.24 o
   7   0   4         56.28         76.70        21.87 o
   8   0   4          5.28         -9.50        22.30 o
   9   0   4         24.85         59.00        30.51 o
 -12   1   4          0.11        -15.67        15.67 o
 -11   1   4         14.68          0.87        17.27 o
 -10   1   4          0.00         -0.68        10.43 o
  -9   1   4          1.48         -1.50         5.70 o
  -8   1   4         17.67          7.90         4.03 o
  -7   1   4        168.81        168.26         7.10 o
  -6   1   4         85.38         87.78         2.46 o
  -5   1   4        144.44        171.31         3.42 o
  -4   1   4       1215.33       1349.02        17.54 o
  -3   1   4         60.75         99.75         1.87 o
  -2   1   4        111.35        117.08         2.23 o
  -1   1   4        330.79        310.78         4.23 o
   0   1   4        363.53        355.80         5.35 o
   1   1   4          7.00         11.45         1.93 o
   2   1   4       2497.32       2543.44        44.21 o
   3   1   4         43.88         43.38         6.11 o
   4   1   4         36.51         40.44         6.80 o
   5   1   4        299.27        277.70        16.64 o
   6   1   4          0.07         -0.33        10.76 o
   7   1   4         62.18         67.57        22.31 o
   8   1   4          0.55         -0.81        16.32 o
   9   1   4          6.64         10.25        19.88 o
 -12   2   4         10.36          4.79        15.97 o
 -11   2   4         47.55         32.81        13.69 o
 -10   2   4        170.63        152.84        13.54 o
  -9   2   4         22.40         18.19         6.03 o
  -8   2   4          1.43          1.75         4.45 o
  -7   2   4        412.26        355.74         9.47 o
  -6   2   4       2023.54       1846.34        32.12 o
  -5   2   4        949.02        833.48        11.31 o
  -4   2   4        844.35        758.29         9.69 o
  -3   2   4       1320.02       1222.36        13.49 o
  -2   2   4       4177.94       4203.49        42.17 o
  -1   2   4       3276.61       3227.82        34.63 o
   0   2   4        616.04        674.31         9.51 o
   1   2   4         67.20         65.77         2.73 o
   2   2   4       3157.59       3328.23        57.03 o
   3   2   4        131.52        141.27         8.75 o
   4   2   4         74.98         81.66         6.33 o
   5   2   4         20.89          6.85         4.84 o
   6   2   4        121.46        115.87        17.85 o
   7   2   4          7.76         -6.98        12.97 o
   8   2   4          4.40          2.86        16.11 o
   9   2   4          0.49         14.17        19.94 o
 -12   3   4          5.15          1.57        16.47 o
 -11   3   4         11.41         -1.58        12.82 o
 -10   3   4          0.31         -0.93         7.22 o
  -9   3   4         64.93         65.76         7.39 o
  -8   3   4          0.88          2.49         4.39 o
  -7   3   4         67.97         57.78         4.92 o
  -6   3   4         14.79         16.15         1.76 o
  -5   3   4         25.44         25.84         1.82 o
  -4   3   4        367.49        409.31         5.60 o
  -3   3   4         61.62         46.53         1.39 o
  -2   3   4       1513.31       1596.94        15.77 o
  -1   3   4       1482.77       1506.66        16.44 o
   0   3   4       1149.60       1226.37        17.74 o
   1   3   4        828.84        835.17        11.96 o
   2   3   4        413.41        392.73        11.84 o
   3   3   4          0.19         -0.40         2.43 o
   4   3   4        808.22        807.85        22.62 o
   5   3   4        117.44        125.12         7.46 o
   6   3   4          0.88         -3.87        10.53 o
   7   3   4         49.54         45.43        14.39 o
   8   3   4          4.58         16.17        14.85 o
   9   3   4          2.79         20.40        19.96 o
 -12   4   4          4.78          8.84        16.43 o
 -11   4   4         56.33         52.13        14.18 o
 -10   4   4        199.13        242.43        14.56 o
  -9   4   4         34.60         37.88         6.78 o
  -8   4   4         93.50         98.08         4.96 o
  -7   4   4        572.02        633.64        14.78 o
  -6   4   4        562.60        582.18         8.34 o
  -5   4   4       1190.29       1204.54        16.01 o
  -4   4   4        396.21        406.15         5.24 o
  -3   4   4        415.77        390.92         4.46 o
  -2   4   4       5747.50       5624.88        53.79 o
  -1   4   4       1824.10       1830.83        18.85 o
   0   4   4       1394.37       1347.10        16.75 o
   1   4   4       2379.14       2444.00        37.51 o
   2   4   4       2126.12       2054.58        27.02 o
   3   4   4        145.88        143.09         6.48 o
   4   4   4         11.05          7.80         4.14 o
   5   4   4        692.88        685.14        22.81 o
   6   4   4        174.14        190.99        11.02 o
   7   4   4        117.66        134.74        17.47 o
   8   4   4         35.55         47.31        16.94 o
   9   4   4         43.64         17.29        20.35 o
 -12   5   4          3.11         -3.81        16.38 o
 -11   5   4          1.98          1.98        12.77 o
 -10   5   4          4.79          5.70         7.28 o
  -9   5   4          3.89          4.41         5.94 o
  -8   5   4         11.56         10.18         3.24 o
  -7   5   4        112.38         96.30         5.27 o
  -6   5   4          7.43          7.08         1.23 o
  -5   5   4        527.32        552.13         9.43 o
  -4   5   4         69.69         80.80         1.79 o
  -3   5   4        150.53        167.86         2.30 o
  -2   5   4       1336.08       1414.77        14.14 o
  -1   5   4         75.72         85.49         1.65 o
   0   5   4          3.18         11.13         1.54 o
   1   5   4        309.48        311.62         6.32 o
   2   5   4         57.57         62.45         5.15 o
   3   5   4         66.74         66.60         5.74 o
   4   5   4         19.24         19.68         2.75 o
   5   5   4         50.47         49.50         7.73 o
   6   5   4         67.60         48.26        13.46 o
   7   5   4          5.68          3.14        13.67 o
   8   5   4          1.43          6.08        16.89 o
   9   5   4          1.70        -20.07        20.07 o
 -11   6   4         61.70         69.51        14.55 o
 -10   6   4         75.58         82.27         9.12 o
  -9   6   4         35.43         32.11         6.60 o
  -8   6   4        339.61        308.69         9.02 o
  -7   6   4          9.17          9.74         2.79 o
  -6   6   4       1423.43       1413.46        20.46 o
  -5   6   4        454.73        419.32        10.31 o
  -4   6   4         94.54         94.09         2.44 o
  -3   6   4       1610.86       1613.66        17.38 o
  -2   6   4       1321.77       1248.32        12.96 o
  -1   6   4        128.09        106.47         2.18 o
   0   6   4       1339.88       1348.09        15.76 o
   1   6   4        610.52        617.60        10.30 o
   2   6   4        717.36        694.89        14.34 o
   3   6   4          5.93         11.54         4.88 o
   4   6   4         14.71         10.03         4.10 o
   5   6   4        207.59        190.69         8.53 o
   6   6   4        143.40        158.31        15.88 o
   7   6   4          1.99         15.46        13.19 o
   8   6   4         10.95         14.21        17.14 o
   9   6   4          2.91         19.21        20.45 o
 -11   7   4         10.31          3.92         9.37 o
 -10   7   4          0.02         -2.86         7.15 o
  -9   7   4         32.53         24.78         6.42 o
  -8   7   4          7.60          9.44         3.42 o
  -7   7   4          6.28          6.38         2.88 o
  -6   7   4          2.96         -0.23         1.65 o
  -5   7   4        117.73        105.52         3.72 o
  -4   7   4        237.60        262.34         4.71 o
  -3   7   4          0.02          0.82         0.57 o
  -2   7   4        311.49        373.22         4.24 o
  -1   7   4         64.07         76.20         1.69 o
   0   7   4         12.17         20.36         1.26 o
   1   7   4        309.57        309.20         6.91 o
   2   7   4          4.36         11.33         3.41 o
   3   7   4         13.89          7.02         4.22 o
   4   7   4         39.55         37.07        17.77 o
   5   7   4        108.38         92.10         5.73 o
   6   7   4         11.40          4.28        10.30 o
   7   7   4         19.39         16.34        13.81 o
   8   7   4         30.38         29.10        17.09 o
   9   7   4          7.91         17.11        19.65 o
 -11   8   4         24.19         13.79         9.60 o
 -10   8   4         99.08         91.85        15.17 o
  -9   8   4         51.34         42.32         6.58 o
  -8   8   4          1.65          1.44         5.02 o
  -7   8   4        706.27        651.20        13.57 o
  -6   8   4         97.57        102.89         2.78 o
  -5   8   4       1378.76       1290.90        19.57 o
  -4   8   4         75.22         69.67         1.70 o
  -3   8   4       1401.91       1402.16        14.55 o
  -2   8   4         80.82         61.91         1.45 o
  -1   8   4        897.34        880.89        10.01 o
   0   8   4         39.35         48.20         1.70 o
   1   8   4        879.97        917.80        15.47 o
   2   8   4        299.45        271.84        12.34 o
   3   8   4         14.09         21.56         5.32 o
   4   8   4         14.64         28.71         8.36 o
   5   8   4        147.42        145.57        13.53 o
   6   8   4        113.78        126.32        14.56 o
   7   8   4         14.66         23.32        35.83 o
   8   8   4         15.44         38.61        17.44 o
   9   8   4         32.59         47.51        21.94 o
 -11   9   4          7.55         15.70         9.26 o
 -10   9   4          0.56         -1.36         7.41 o
  -9   9   4          1.21         -3.70         5.81 o
  -8   9   4          4.45          1.62         4.62 o
  -7   9   4        242.76        218.03         6.45 o
  -6   9   4        362.66        336.71        10.23 o
  -5   9   4         49.52         47.72         1.99 o
  -4   9   4         96.40         96.71         2.70 o
  -3   9   4          2.27          2.73         0.68 o
  -2   9   4        912.86        980.92        10.01 o
  -1   9   4        159.71        161.46         2.78 o
   0   9   4        291.66        324.65         4.90 o
   1   9   4         36.26         48.56         3.82 o
   2   9   4          1.32          3.68         3.40 o
   3   9   4        127.56        134.65        13.99 o
   4   9   4        241.65        236.37        14.96 o
   5   9   4         48.15         56.18        10.72 o
   6   9   4          3.17         11.33        13.45 o
   7   9   4         30.78         37.55        22.81 o
   8   9   4          0.53         19.29        17.05 o
   9   9   4          7.30          0.75        19.56 o
 -11  10   4         42.40         50.06        10.16 o
 -10  10   4         76.68         86.39         9.53 o
  -9  10   4        121.62        159.13        10.44 o
  -8  10   4         47.14         62.24         6.19 o
  -7  10   4        189.95        219.02         6.64 o
  -6  10   4       1701.03       1705.32        26.71 o
  -5  10   4        544.81        554.88         8.20 o
  -4  10   4        895.04        900.46        10.82 o
  -3  10   4       1066.44       1024.94        12.14 o
  -2  10   4       2354.74       2230.51        21.83 o
  -1  10   4        448.71        378.00         5.26 o
   0  10   4       1760.03       1735.20        22.51 o
   1  10   4        751.65        701.86        12.31 o
   2  10   4       1262.36       1164.23        31.39 o
   3  10   4        352.49        361.92        12.90 o
   4  10   4        350.81        376.98        15.18 o
   5  10   4        235.12        235.08        29.58 o
   6  10   4        195.75        200.74        16.38 o
   7  10   4         45.55         48.29        15.08 o
   8  10   4         16.64         47.26        18.36 o
 -11  11   4          0.07         -9.35         9.35 o
 -10  11   4          3.06         12.14         7.75 o
  -9  11   4          2.83          2.52         5.96 o
  -8  11   4         34.57         40.50         5.65 o
  -7  11   4         10.62          9.73         3.98 o
  -6  11   4         15.88          9.98         3.69 o
  -5  11   4        899.47        814.03        15.73 o
  -4  11   4         12.32         13.58         1.32 o
  -3  11   4        148.74        129.56         2.58 o
  -2  11   4        133.48        150.34         2.53 o
  -1  11   4         33.91         28.21         1.70 o
   0  11   4         47.78         47.33         2.38 o
   1  11   4         26.82         28.17         1.91 o
   2  11   4          3.56          8.49         3.97 o
   3  11   4        171.35        183.43         9.95 o
   4  11   4         15.94          6.20         5.71 o
   5  11   4          9.04          9.09         9.72 o
   6  11   4          0.13        -11.84        11.84 o
   7  11   4          4.72          0.97        13.73 o
   8  11   4          0.45          0.12        16.99 o
 -11  12   4         28.70         25.67        10.32 o
 -10  12   4        114.78        114.69        16.82 o
  -9  12   4         66.57         58.86         7.38 o
  -8  12   4         64.18         55.80         6.22 o
  -7  12   4        125.71        106.36         7.06 o
  -6  12   4        773.39        684.38        16.34 o
  -5  12   4        367.97        318.81         6.78 o
  -4  12   4         32.00         30.48         3.10 o
  -3  12   4        255.46        241.07         3.88 o
  -2  12   4        806.77        823.98        10.70 o
  -1  12   4        483.77        485.74         6.85 o
   0  12   4        410.31        449.23         6.77 o
   1  12   4        454.37        485.79        11.11 o
   2  12   4         61.27         60.89         7.08 o
   3  12   4        385.66        394.70        13.33 o
   4  12   4          4.11          1.81         5.81 o
   5  12   4         10.24         13.61         7.75 o
   6  12   4         73.84         71.76        21.59 o
   7  12   4         14.88         14.91        17.34 o
   8  12   4          0.46         -0.64        18.61 o
 -10  13   4          5.39          4.33         7.82 o
  -9  13   4          5.79          7.12         6.41 o
  -8  13   4         41.98         43.19         6.16 o
  -7  13   4         27.59         12.54         4.33 o
  -6  13   4          2.40          0.89         2.19 o
  -5  13   4        143.19        147.34         5.17 o
  -4  13   4        178.89        174.08         3.63 o
  -3  13   4        418.56        389.05         6.06 o
  -2  13   4        617.97        605.57         8.90 o
  -1  13   4        191.74        185.39         3.21 o
   0  13   4        619.26        578.75         8.40 o
   1  13   4        774.03        752.72        14.59 o
   2  13   4        178.95        165.19         5.70 o
   3  13   4        127.58        133.84         7.06 o
   4  13   4        290.48        288.55        15.17 o
   5  13   4         51.66         47.32         8.35 o
   6  13   4         40.26         37.15         9.97 o
   7  13   4         23.45         35.90        15.56 o
   8  13   4          1.07         28.33        26.48 o
 -10  14   4         81.54         92.18        15.69 o
  -9  14   4         68.31         96.41         8.47 o
  -8  14   4          9.64          7.00         5.44 o
  -7  14   4        208.27        234.39         7.05 o
  -6  14   4        242.72        253.68         6.81 o
  -5  14   4         62.32         67.94         4.21 o
  -4  14   4        239.99        234.83         4.42 o
  -3  14   4         92.05         81.07         2.92 o
  -2  14   4        620.68        575.19         8.54 o
  -1  14   4        991.75        923.77        12.15 o
   0  14   4        140.50        121.17         3.31 o
   1  14   4        309.91        295.80        10.54 o
   2  14   4        964.71        928.32        16.34 o
   3  14   4         78.39         67.75         5.33 o
   4  14   4        196.41        206.63        11.30 o
   5  14   4        114.50        110.52         9.70 o
   6  14   4         51.84         53.15         9.96 o
   7  14   4         34.04         36.25        23.88 o
   8  14   4         39.02         56.07        18.75 o
 -10  15   4          1.88          9.92         8.40 o
  -9  15   4          0.67         -5.15         6.70 o
  -8  15   4          0.03         -5.24         5.24 o
  -7  15   4          4.38          3.16         2.86 o
  -6  15   4         10.51          8.69         2.70 o
  -5  15   4        115.99        107.70         3.58 o
  -4  15   4         63.58         66.70         2.59 o
  -3  15   4        330.60        320.87         5.91 o
  -2  15   4        415.16        397.01         7.56 o
  -1  15   4          1.06          1.20         1.70 o
   0  15   4        250.77        244.81         5.83 o
   1  15   4         17.66         14.50         1.17 o
   2  15   4         82.14         93.02         5.03 o
   3  15   4         66.76         66.37         6.09 o
   4  15   4         15.86         18.86         4.57 o
   5  15   4          0.01          1.18         4.61 o
   6  15   4         79.35         89.84         7.87 o
   7  15   4          5.51         -0.64         8.45 o
 -10  16   4         59.16         48.91         9.74 o
  -9  16   4        103.60         93.77        13.11 o
  -8  16   4         56.00         47.69         6.78 o
  -7  16   4        266.83        243.02         7.53 o
  -6  16   4        193.19        194.85         8.14 o
  -5  16   4        557.75        526.66         9.75 o
  -4  16   4        166.93        162.17         3.76 o
  -3  16   4         66.78         72.21         2.80 o
  -2  16   4        230.16        248.70         5.06 o
  -1  16   4        691.67        701.77        10.61 o
   0  16   4          2.39          0.74         2.43 o
   1  16   4        790.16        817.03        11.57 o
   2  16   4         56.32         50.31         6.46 o
   3  16   4        205.75        228.90         8.79 o
   4  16   4        122.93        135.53         7.97 o
   5  16   4         57.89         55.34         9.04 o
   6  16   4         36.89         27.96         7.07 o
   7  16   4         15.54         10.76         9.62 o
  -9  17   4          2.64         -5.69         7.03 o
  -8  17   4         13.81         -0.02         6.02 o
  -7  17   4         10.43         12.95         5.43 o
  -6  17   4          7.86         16.81         3.79 o
  -5  17   4          7.35         13.43         2.19 o
  -4  17   4         13.55         15.25         2.47 o
  -3  17   4         27.13         23.72         1.92 o
  -2  17   4         53.43         51.23         3.60 o
  -1  17   4        318.04        305.55         6.54 o
   0  17   4        267.22        267.57         6.57 o
   1  17   4          0.24          1.82         1.60 o
   2  17   4         91.06         88.25         4.87 o
   3  17   4        141.44        139.15         6.60 o
   4  17   4         31.62         27.55         5.10 o
   5  17   4         61.19         68.09         6.76 o
   6  17   4         25.64         20.85         6.70 o
   7  17   4         19.99         12.03         7.51 o
  -9  18   4         62.14         75.35        10.60 o
  -8  18   4        146.42        155.55        10.56 o
  -7  18   4         17.05         18.32         5.73 o
  -6  18   4        382.39        379.41        12.68 o
  -5  18   4        218.29        211.71         6.67 o
  -4  18   4         52.39         46.27         2.65 o
  -3  18   4        474.41        444.01         8.07 o
  -2  18   4          6.72          6.89         1.98 o
  -1  18   4         15.90          7.19         2.54 o
   0  18   4        661.58        617.67        16.51 o
   1  18   4          6.43          4.04         1.84 o
   2  18   4        286.62        293.79         6.63 o
   3  18   4        223.34        226.44         9.75 o
   4  18   4        145.46        149.25         9.24 o
   5  18   4        157.74        154.63        11.40 o
   6  18   4        129.45        137.98         9.69 o
   7  18   4         14.77         -1.94         8.25 o
  -9  19   4         13.66          6.62         7.75 o
  -8  19   4          1.04         -7.47         7.47 o
  -7  19   4         58.37         54.66         6.66 o
  -6  19   4         12.41          9.51         3.29 o
  -5  19   4         43.35         52.85         5.22 o
  -4  19   4         53.86         58.47         4.56 o
  -3  19   4        151.00        143.09         4.57 o
  -2  19   4          0.41          0.99         2.34 o
  -1  19   4        101.07         99.69         4.09 o
   0  19   4         48.98         45.39         3.32 o
   1  19   4        212.48        182.64         5.98 o
   2  19   4         79.30         66.10         6.87 o
   3  19   4        179.17        181.00        10.99 o
   4  19   4          9.99          7.69         4.67 o
   5  19   4         18.73         13.94         6.00 o
   6  19   4          0.06          3.26         6.66 o
  -8  20   4         79.31         73.61         8.10 o
  -7  20   4        141.48        163.32        10.65 o
  -6  20   4         57.39         54.47         7.58 o
  -5  20   4        222.70        220.00         8.22 o
  -4  20   4        168.53        164.79         5.14 o
  -3  20   4        118.36        141.42         4.80 o
  -2  20   4        135.62        142.62         4.79 o
  -1  20   4         14.25         19.52         2.54 o
   0  20   4        366.84        360.77         8.99 o
   1  20   4         80.34         97.59         5.00 o
   2  20   4         32.88         35.77         4.80 o
   3  20   4         42.06         41.52         4.90 o
   4  20   4         18.64         11.96         4.93 o
   5  20   4         63.54         62.81        10.68 o
   6  20   4          2.22         -5.65         6.55 o
  -8  21   4          2.08          3.38         7.03 o
  -7  21   4          0.16          2.51         5.96 o
  -6  21   4          1.45         -1.27         5.09 o
  -5  21   4          3.38          6.17         3.41 o
  -4  21   4          3.14          4.59         3.02 o
  -3  21   4         16.45         19.41         3.32 o
  -2  21   4        100.34        107.05         5.44 o
  -1  21   4         35.76         33.94         3.83 o
   0  21   4          4.04         -2.97         2.97 o
   1  21   4         17.87         17.47         2.80 o
   2  21   4         10.41          1.78         3.85 o
   3  21   4          2.27         -0.21         6.00 o
   4  21   4          0.02         -2.35         5.76 o
   5  21   4         12.28         14.46         6.09 o
  -8  22   4        105.35        121.02        12.75 o
  -7  22   4          9.94          2.59         6.51 o
  -6  22   4         28.42         20.25         5.65 o
  -5  22   4         17.18         15.09         3.84 o
  -4  22   4         44.53         52.15         3.94 o
  -3  22   4          4.83          6.21         2.54 o
  -2  22   4          4.26          4.81         2.52 o
  -1  22   4         81.25         81.89         5.05 o
   0  22   4         57.89         48.51         5.29 o
   1  22   4         77.06         76.13         7.09 o
   2  22   4         36.76         36.48         4.55 o
   3  22   4          0.67         -3.65         4.56 o
   4  22   4         49.16         41.49         6.81 o
   5  22   4          8.67         12.11         8.71 o
  -7  23   4         58.78         69.78         8.25 o
  -6  23   4         21.09         16.32         6.10 o
  -5  23   4         12.15         18.41         5.84 o
  -4  23   4          5.39          8.74         3.54 o
  -3  23   4         27.48         32.40         3.06 o
  -2  23   4         34.98         34.81         3.25 o
  -1  23   4          5.46          6.32         2.90 o
   0  23   4          0.63         -3.07         3.07 o
   1  23   4          2.58          4.10         2.95 o
   2  23   4          1.03         -4.24         4.63 o
   3  23   4         12.05          9.74         7.06 o
   4  23   4          2.92          9.99         8.06 o
  -6  24   4         40.45         41.31         9.22 o
  -5  24   4        160.91        186.12        10.91 o
  -4  24   4        149.83        166.34         6.78 o
  -3  24   4        129.32        123.71         8.15 o
  -2  24   4        132.39        135.09         6.90 o
  -1  24   4        385.17        377.08         8.84 o
   0  24   4        229.59        201.66        14.35 o
   1  24   4        251.07        244.50         8.13 o
   2  24   4        107.18        116.67         7.81 o
   3  24   4        232.16        260.59        11.12 o
   4  24   4         69.24         66.93         7.05 o
  -6  25   4          1.32          4.75         6.82 o
  -5  25   4          2.99          0.26         6.05 o
  -4  25   4         53.33         61.93         6.44 o
  -3  25   4         27.04         26.94         4.80 o
  -2  25   4          8.97         12.94         3.38 o
  -1  25   4         39.03         38.65         7.79 o
   0  25   4         13.46          9.92         3.69 o
   1  25   4          2.03         -2.77         4.66 o
   2  25   4          0.75         -4.20         4.61 o
   3  25   4          8.87          6.88         5.35 o
  -5  26   4         68.87         56.96         7.53 o
  -4  26   4         56.32         59.29         6.19 o
  -3  26   4          6.23         16.19         4.98 o
  -2  26   4         23.57         25.93         3.63 o
  -1  26   4         52.44         55.33         7.81 o
   0  26   4         14.89         14.77         3.70 o
   1  26   4          0.65          3.10         6.87 o
   2  26   4         45.47         55.63         9.80 o
  -4  27   4         35.76         44.55         6.53 o
  -3  27   4          9.96          5.46         5.74 o
  -2  27   4         15.39         22.17         5.27 o
  -1  27   4         14.18          3.58         7.78 o
   0  27   4          7.40          1.45         6.85 o
   1  27   4         20.98         17.41         7.60 o
  -2  28   4         49.86         50.36         6.80 o
  -1  28   4         49.26         29.18         8.36 o
 -12   1   5         35.91         37.36        16.01 o
 -11   1   5         39.80         38.55        12.96 o
 -10   1   5        158.56        173.98        11.70 o
  -9   1   5         82.09         72.58         6.28 o
  -8   1   5        178.22        191.12         8.32 o
  -7   1   5         25.28         20.70         1.63 o
  -6   1   5         90.03         74.63         2.93 o
  -5   1   5        257.26        251.29         3.87 o
  -4   1   5        838.55        846.35        12.45 o
  -3   1   5        106.67         82.00         1.95 o
  -2   1   5        820.84        796.92         9.70 o
  -1   1   5        288.65        287.18         4.34 o
   0   1   5        849.19        845.55        11.25 o
   1   1   5       1544.74       1612.85        20.45 o
   2   1   5        291.76        286.08         7.93 o
   3   1   5        116.30        139.19        10.67 o
   4   1   5          1.09         11.48         8.57 o
   5   1   5        214.82        251.73        19.39 o
   6   1   5         17.85         16.29        13.52 o
   7   1   5         15.78         17.00        16.16 o
   8   1   5         11.12         18.58        18.99 o
 -12   2   5          5.12         -4.12        15.41 o
 -11   2   5          1.32          4.95        12.36 o
 -10   2   5         18.59         22.31         7.45 o
  -9   2   5         59.29         62.76         7.13 o
  -8   2   5          0.22         -2.57         2.57 o
  -7   2   5        601.94        620.13        12.81 o
  -6   2   5          0.23          0.98         1.58 o
  -5   2   5        102.50         97.85         2.67 o
  -4   2   5         10.49         10.18         1.37 o
  -3   2   5         25.33         35.25         2.70 o
  -2   2   5       1139.22       1180.57        14.01 o
  -1   2   5         61.60         64.19         2.47 o
   0   2   5         24.04         27.74         2.04 o
   1   2   5          2.40          2.35         2.09 o
   2   2   5         33.89         32.95         2.88 o
   3   2   5        191.34        175.08        17.13 o
   4   2   5        580.52        561.19        15.85 o
   5   2   5         29.11         21.67         5.95 o
   6   2   5          0.72         10.36        13.28 o
   7   2   5         42.51         50.28        17.09 o
   8   2   5          0.02         -0.39        19.78 o
 -12   3   5         36.35         45.30        16.53 o
 -11   3   5         54.64         62.21        13.37 o
 -10   3   5         77.19         68.30         8.32 o
  -9   3   5        177.01        176.08        10.98 o
  -8   3   5        199.17        174.89         6.56 o
  -7   3   5         43.34         39.71         3.86 o
  -6   3   5        440.44        409.12         6.38 o
  -5   3   5        686.41        662.56        12.55 o
  -4   3   5        285.32        248.84         4.62 o
  -3   3   5       2754.75       2644.79        29.68 o
  -2   3   5         32.36         17.40         1.22 o
  -1   3   5        263.36        266.44         3.98 o
   0   3   5       1128.04       1127.43        14.51 o
   1   3   5        217.31        225.41         4.85 o
   2   3   5        785.36        810.00        13.60 o
   3   3   5         51.23         44.76         5.86 o
   4   3   5         35.28         39.94         8.56 o
   5   3   5          3.21         22.29        11.14 o
   6   3   5         47.91         48.97        21.01 o
   7   3   5          0.39          4.61        15.41 o
   8   3   5          4.37         -3.16        18.42 o
 -12   4   5         15.52         17.09        15.86 o
 -11   4   5          6.60          8.29         9.17 o
 -10   4   5          5.72         -1.69         8.17 o
  -9   4   5          5.13         -2.32         5.54 o
  -8   4   5         83.74         61.18         5.19 o
  -7   4   5        265.84        239.76         6.19 o
  -6   4   5         53.05         69.89         4.78 o
  -5   4   5         83.76         70.85         2.29 o
  -4   4   5          9.23          6.01         1.02 o
  -3   4   5         20.13         37.45         2.21 o
  -2   4   5        237.28        257.99         3.64 o
  -1   4   5        454.52        496.68         5.91 o
   0   4   5         87.98         92.40         4.13 o
   1   4   5        316.89        346.84         6.34 o
   2   4   5          3.78          7.97         2.74 o
   3   4   5         10.28         13.55         2.88 o
   4   4   5         41.79         56.09         5.54 o
   5   4   5         23.25         19.96        10.10 o
   6   4   5          8.24         11.53        13.62 o
   7   4   5          0.01          5.91        15.07 o
   8   4   5          5.71          7.78        19.64 o
 -11   5   5         40.49         33.25         9.83 o
 -10   5   5         34.68         45.12         8.20 o
  -9   5   5        268.65        284.62        12.45 o
  -8   5   5         19.54         28.26         3.63 o
  -7   5   5        432.60        470.00        10.28 o
  -6   5   5        977.36        999.62        15.21 o
  -5   5   5        880.95        921.19        12.70 o
  -4   5   5       1994.99       1986.20        27.92 o
  -3   5   5       2062.75       2067.31        22.25 o
  -2   5   5       2632.15       2639.75        28.23 o
  -1   5   5       1166.53       1134.69        12.17 o
   0   5   5       2451.30       2540.93        30.85 o
   1   5   5       1978.65       1921.36        27.98 o
   2   5   5       1961.25       2032.96        37.13 o
   3   5   5       1077.88       1085.95        26.23 o
   4   5   5        658.06        671.03        17.19 o
   5   5   5         73.84         85.50         6.34 o
   6   5   5        176.56        187.97        19.58 o
   7   5   5        114.40        117.62        19.03 o
   8   5   5          5.60         -1.61        18.58 o
 -11   6   5          5.21          2.86        13.03 o
 -10   6   5          5.38         -2.77         6.79 o
  -9   6   5         14.35          3.19         5.48 o
  -8   6   5          4.75         15.37         3.36 o
  -7   6   5         77.82         52.14         3.52 o
  -6   6   5          0.01          2.43         1.72 o
  -5   6   5        345.26        297.80         5.85 o
  -4   6   5        145.38        156.38         4.12 o
  -3   6   5        216.90        187.20         2.91 o
  -2   6   5         15.13         13.95         0.84 o
  -1   6   5        112.18        123.75         2.43 o
   0   6   5          6.67          3.33         2.29 o
   1   6   5         29.05         34.34         3.02 o
   2   6   5          3.29          2.80         4.26 o
   3   6   5          9.84         17.45         5.86 o
   4   6   5        193.52        134.24        15.76 o
   5   6   5         14.22         11.27         5.20 o
   6   6   5         28.10         39.21        14.66 o
   7   6   5          5.54         18.32        16.89 o
   8   6   5          2.20         -2.56        19.87 o
 -11   7   5         34.12         46.97         9.97 o
 -10   7   5         70.25         70.77         8.62 o
  -9   7   5         60.52         49.65         6.60 o
  -8   7   5         40.92         46.68         5.25 o
  -7   7   5         84.84         67.23         4.19 o
  -6   7   5        215.95        195.64         5.06 o
  -5   7   5        104.18         78.93         2.93 o
  -4   7   5        393.03        399.19         7.14 o
  -3   7   5        173.03        163.08         2.83 o
  -2   7   5        214.98        199.99         3.12 o
  -1   7   5        696.02        747.13         8.78 o
   0   7   5        186.50        204.93         4.65 o
   1   7   5        380.90        389.66         8.49 o
   2   7   5         24.58         25.88         3.82 o
   3   7   5         25.14         31.79         5.99 o
   4   7   5          5.61         10.26         6.46 o
   5   7   5          8.96         -2.28        10.58 o
   6   7   5          0.30         -5.99        13.58 o
   7   7   5         25.89         20.45        17.35 o
   8   7   5          0.83        -11.02        21.01 o
 -11   8   5          0.09         -6.31         8.78 o
 -10   8   5         11.30          8.57         7.21 o
  -9   8   5          0.20         -2.07         5.53 o
  -8   8   5         15.68         25.16         4.97 o
  -7   8   5         65.84         70.00         5.94 o
  -6   8   5         13.93         23.20         2.36 o
  -5   8   5         74.14         94.03         3.35 o
  -4   8   5          5.80         11.65         0.99 o
  -3   8   5         21.26         27.77         1.47 o
  -2   8   5        494.61        514.59         6.05 o
  -1   8   5          7.62          9.69         1.04 o
   0   8   5        151.02        159.17         4.10 o
   1   8   5         34.47         29.64         2.56 o
   2   8   5         11.32         14.00         3.56 o
   3   8   5          1.10         -0.94         4.92 o
   4   8   5          0.62          5.27         6.47 o
   5   8   5         57.75         61.55        12.29 o
   6   8   5         55.62         59.55        15.40 o
   7   8   5          1.49         10.95        16.27 o
   8   8   5          1.03          1.73        26.69 o
 -11   9   5         63.87         66.08        10.50 o
 -10   9   5        150.19        193.38        12.67 o
  -9   9   5        125.63        145.33         9.47 o
  -8   9   5        283.58        313.66        11.22 o
  -7   9   5         49.00         69.63         4.16 o
  -6   9   5        637.37        715.47        12.57 o
  -5   9   5        199.78        214.67         5.14 o
  -4   9   5       1194.39       1214.80        14.24 o
  -3   9   5        836.41        854.87         9.27 o
  -2   9   5       1430.67       1482.85        17.20 o
  -1   9   5       1587.28       1602.17        20.19 o
   0   9   5        777.27        751.53        12.63 o
   1   9   5       1244.05       1244.30        20.58 o
   2   9   5        666.83        695.26        15.62 o
   3   9   5        706.47        718.56        19.62 o
   4   9   5         77.85         81.49         8.68 o
   5   9   5        143.64        137.34        20.04 o
   6   9   5        183.52        223.92        19.59 o
   7   9   5         18.62         10.14        16.20 o
   8   9   5         72.11        102.71        21.57 o
 -11  10   5          1.82         -0.21         9.38 o
 -10  10   5          1.23         -1.50         6.93 o
  -9  10   5         15.44         13.14         5.89 o
  -8  10   5         18.43         20.81         4.98 o
  -7  10   5         19.84         17.90         3.55 o
  -6  10   5        315.28        269.30         7.34 o
  -5  10   5        153.33        162.98         4.60 o
  -4  10   5        970.44        905.38        11.65 o
  -3  10   5         16.06         10.65         0.92 o
  -2  10   5       1093.43       1055.93        12.96 o
  -1  10   5          5.91          6.73         1.49 o
   0  10   5         21.07         22.94         1.85 o
   1  10   5        105.53        111.19         6.01 o
   2  10   5        124.88        149.60         8.49 o
   3  10   5          0.27          2.59         5.28 o
   4  10   5        113.16         91.25         9.87 o
   5  10   5          0.01          1.73         7.73 o
   6  10   5         11.64         -0.01         9.53 o
   7  10   5          1.40        -14.30        16.72 o
   8  10   5          1.75          4.13        21.26 o
 -11  11   5         68.36         71.92        10.73 o
 -10  11   5         58.59         53.26        12.89 o
  -9  11   5        196.44        191.12        11.18 o
  -8  11   5        101.89         77.54         6.34 o
  -7  11   5        211.57        206.27         9.19 o
  -6  11   5         15.93         12.75         2.39 o
  -5  11   5        647.28        588.37        10.67 o
  -4  11   5        167.94        152.55         2.70 o
  -3  11   5        175.15        181.58         2.88 o
  -2  11   5         49.44         53.25         2.03 o
  -1  11   5          4.87          6.00         1.23 o
   0  11   5        170.89        186.35         5.45 o
   1  11   5          7.87          8.52         2.15 o
   2  11   5        282.32        291.31         9.46 o
   3  11   5         31.11         27.59         6.01 o
   4  11   5         10.86         12.54         6.95 o
   5  11   5         13.95         11.76         9.54 o
   6  11   5          0.22         -4.47         9.35 o
   7  11   5         13.40         17.85        12.08 o
   8  11   5          0.18        -18.71        22.01 o
 -11  12   5          2.43          4.53         9.29 o
 -10  12   5          6.76          7.25         7.25 o
  -9  12   5          7.26          6.12         6.02 o
  -8  12   5         22.57         14.68         5.06 o
  -7  12   5         50.47         39.45         5.32 o
  -6  12   5         65.89         56.80         6.69 o
  -5  12   5         98.50         91.40         3.52 o
  -4  12   5        485.97        469.68         6.66 o
  -3  12   5         45.46         50.33         3.56 o
  -2  12   5        171.03        155.90         3.19 o
  -1  12   5        142.41        144.27         3.46 o
   0  12   5        606.15        607.84         9.42 o
   1  12   5         37.53         41.29         4.49 o
   2  12   5         69.93         66.89         5.90 o
   3  12   5         47.77         50.32        15.49 o
   4  12   5         48.89         43.92         7.40 o
   5  12   5         23.06         11.13         9.45 o
   6  12   5          3.19          2.86         9.85 o
   7  12   5          1.10          7.89        12.36 o
 -10  13   5         51.82         62.85         8.77 o
  -9  13   5         28.02         32.80         6.64 o
  -8  13   5        111.97        131.80         8.27 o
  -7  13   5         92.94        106.89        11.88 o
  -6  13   5         30.65         34.61         2.77 o
  -5  13   5        658.78        669.18        12.59 o
  -4  13   5        288.63        275.70         4.59 o
  -3  13   5        167.60        181.33         3.55 o
  -2  13   5         54.40         50.75         3.18 o
  -1  13   5         14.59         12.83         1.67 o
   0  13   5        263.82        254.34         5.14 o
   1  13   5        220.93        204.27         5.87 o
   2  13   5        314.03        310.10         8.02 o
   3  13   5        104.28         87.10        12.34 o
   4  13   5        158.89        165.98        12.31 o
   5  13   5        118.44        109.26        10.58 o
   6  13   5         47.18         35.26        10.76 o
   7  13   5         14.02         10.88        11.93 o
 -10  14   5          2.23         -2.15         7.70 o
  -9  14   5          1.65         -4.56         6.17 o
  -8  14   5         10.23          6.77         5.15 o
  -7  14   5         22.07         16.03         4.47 o
  -6  14   5          0.07          2.53         2.18 o
  -5  14   5         66.12         59.30         3.44 o
  -4  14   5         84.71         65.29         4.07 o
  -3  14   5         19.07         18.22         1.67 o
  -2  14   5        261.58        258.66         4.99 o
  -1  14   5        141.37        140.16         3.25 o
   0  14   5         40.96         40.09         3.46 o
   1  14   5         54.34         44.97         3.68 o
   2  14   5          8.77         10.96         2.72 o
   3  14   5         36.26         33.40         4.72 o
   4  14   5          0.00          1.42         4.53 o
   5  14   5         16.51         28.23         9.50 o
   6  14   5          3.77          3.40        10.52 o
   7  14   5          0.52        -11.93        11.93 o
 -10  15   5         18.96         10.60         8.71 o
  -9  15   5        119.54        117.43         8.96 o
  -8  15   5         83.04         80.73         8.82 o
  -7  15   5         40.11         35.02         5.88 o
  -6  15   5        464.24        457.01        10.00 o
  -5  15   5        307.50        274.83         5.82 o
  -4  15   5        362.76        329.73         5.46 o
  -3  15   5        634.96        625.03         9.32 o
  -2  15   5         70.60         69.15         2.80 o
  -1  15   5         43.94         42.93         1.84 o
   0  15   5        289.23        281.40         5.38 o
   1  15   5        369.62        386.69         8.44 o
   2  15   5         15.14          9.22         2.65 o
   3  15   5        511.45        553.84        12.69 o
   4  15   5          6.49          0.73         4.89 o
   5  15   5         60.42         61.71         6.90 o
   6  15   5         56.84         63.17         7.65 o
   7  15   5         14.91          3.58        12.18 o
 -10  16   5          2.33          4.39         8.13 o
  -9  16   5         17.16         12.68         6.88 o
  -8  16   5         29.35         25.47         5.87 o
  -7  16   5          6.35          1.21         4.37 o
  -6  16   5         72.09         46.79         4.73 o
  -5  16   5         42.20         46.20         4.51 o
  -4  16   5          2.00          3.09         1.52 o
  -3  16   5         17.72         23.62         1.93 o
  -2  16   5          0.08          2.93         1.76 o
  -1  16   5         80.89         86.55         3.89 o
   0  16   5          4.32          6.36         1.21 o
   1  16   5        223.34        203.88         9.49 o
   2  16   5        130.65        128.30         6.04 o
   3  16   5         27.82         27.38         3.88 o
   4  16   5         42.82         37.08         6.18 o
   5  16   5          5.13          4.18         5.81 o
   6  16   5         10.84         -1.17         6.36 o
  -9  17   5         93.82        106.21         9.04 o
  -8  17   5        110.09        125.59        10.16 o
  -7  17   5        136.99        141.81         8.65 o
  -6  17   5        197.46        203.38         8.59 o
  -5  17   5        336.31        331.04        10.29 o
  -4  17   5        400.13        401.28         7.47 o
  -3  17   5        136.30        143.99         3.96 o
  -2  17   5        443.43        440.72         7.51 o
  -1  17   5        113.37        120.97         7.31 o
   0  17   5        234.18        228.76         5.80 o
   1  17   5          8.20          7.45         2.20 o
   2  17   5        209.00        226.70        12.41 o
   3  17   5          0.59         -1.48         4.43 o
   4  17   5         72.73         61.06         9.93 o
   5  17   5          7.38          5.70         5.86 o
   6  17   5         22.42         25.48         7.14 o
  -9  18   5          9.78          9.88         7.38 o
  -8  18   5         13.63         11.78         6.16 o
  -7  18   5         15.42         17.18         5.24 o
  -6  18   5         98.34        140.64         9.06 o
  -5  18   5         14.76         21.55         2.76 o
  -4  18   5          0.14          2.14         2.16 o
  -3  18   5         11.74         13.04         2.32 o
  -2  18   5         16.70         16.46         2.38 o
  -1  18   5        123.68        119.60         5.42 o
   0  18   5         26.28         27.56         3.89 o
   1  18   5         35.46         45.37         3.37 o
   2  18   5         66.46         43.72         5.36 o
   3  18   5          0.48          0.09         4.37 o
   4  18   5         21.72         19.13         4.97 o
   5  18   5         33.69         28.61         6.64 o
   6  18   5          5.68          1.35         7.28 o
  -9  19   5         71.80         62.42         8.77 o
  -8  19   5         81.39         95.52         7.94 o
  -7  19   5        171.36        194.64        10.41 o
  -6  19   5        213.05        224.30         9.85 o
  -5  19   5        303.80        315.20         7.87 o
  -4  19   5        399.09        397.29         7.89 o
  -3  19   5        229.39        219.71         5.80 o
  -2  19   5        296.79        304.41         6.90 o
  -1  19   5       1022.89       1024.67        18.17 o
   0  19   5         23.25         22.83         2.96 o
   1  19   5        305.25        304.23        10.63 o
   2  19   5        298.52        316.86         9.39 o
   3  19   5         77.29         59.76        12.13 o
   4  19   5         68.26         80.90         9.40 o
   5  19   5         60.39         56.92         9.02 o
  -8  20   5          4.29          1.92         6.35 o
  -7  20   5          2.56          0.91         5.41 o
  -6  20   5          0.40         -1.68         4.61 o
  -5  20   5         99.70        100.86        13.02 o
  -4  20   5         18.95         20.06         2.72 o
  -3  20   5          8.59          9.20         2.78 o
  -2  20   5        108.20        111.43         5.53 o
  -1  20   5          8.97          5.58         2.94 o
   0  20   5         75.96         58.30         6.13 o
   1  20   5         28.57         19.92         4.25 o
   2  20   5         13.91          8.22         4.46 o
   3  20   5          5.21          3.68         3.55 o
   4  20   5         26.69         32.68         6.30 o
   5  20   5          4.57          3.40         9.07 o
  -8  21   5         10.67         12.18         7.21 o
  -7  21   5         31.03         30.66         6.52 o
  -6  21   5        109.21         99.83         7.96 o
  -5  21   5         43.85         40.97         5.37 o
  -4  21   5          2.54          4.87         2.66 o
  -3  21   5          1.53          2.56         2.59 o
  -2  21   5          0.80          1.86         3.02 o
  -1  21   5         10.45          8.48         3.15 o
   0  21   5          8.09          3.52         2.76 o
   1  21   5         21.48         19.01         4.90 o
   2  21   5          1.22          3.52         4.38 o
   3  21   5          9.86         17.36         5.26 o
   4  21   5          0.26          4.75         5.68 o
   5  21   5          7.48         -3.55         6.52 o
  -7  22   5          0.03         -2.05         6.91 o
  -6  22   5          0.26          5.28         5.50 o
  -5  22   5          9.57          8.69         5.06 o
  -4  22   5          7.31          9.69         3.21 o
  -3  22   5          8.22          8.64         2.81 o
  -2  22   5         57.13         52.53         5.38 o
  -1  22   5          6.34          9.91         3.48 o
   0  22   5         57.53         53.78         6.57 o
   1  22   5          0.26         -1.24         4.11 o
   2  22   5         10.21          6.93         4.61 o
   3  22   5          7.84          0.34         6.31 o
   4  22   5          4.83         13.66         6.22 o
  -7  23   5         61.14         80.25        12.06 o
  -6  23   5        146.07        174.61        10.85 o
  -5  23   5        162.30        165.01         9.73 o
  -4  23   5        137.68        127.76         6.29 o
  -3  23   5         85.77         90.15         4.75 o
  -2  23   5        132.01        130.68         8.97 o
  -1  23   5        107.03         95.21         5.70 o
   0  23   5         77.30         70.44         7.12 o
   1  23   5        129.11        127.26         7.65 o
   2  23   5         84.31         78.32         6.48 o
   3  23   5        119.82        125.82        15.29 o
   4  23   5         76.01         71.54         8.86 o
  -6  24   5          1.98          4.95         6.23 o
  -5  24   5          0.71          2.80         5.72 o
  -4  24   5         21.06         25.79         5.15 o
  -3  24   5          0.34          1.33         3.34 o
  -2  24   5         19.36         22.39         3.87 o
  -1  24   5          2.78          5.45         3.93 o
   0  24   5         24.87         26.30         4.53 o
   1  24   5         18.20         24.92         6.80 o
   2  24   5         30.28         30.11         5.48 o
   3  24   5          2.02          4.34         7.23 o
  -5  25   5         26.26         11.41         6.41 o
  -4  25   5         81.12         99.73         8.50 o
  -3  25   5         18.60         14.10         3.92 o
  -2  25   5         29.30         28.78         5.17 o
  -1  25   5          6.89         10.36         4.16 o
   0  25   5         34.00         33.00         4.77 o
   1  25   5          5.02          2.63         4.72 o
   2  25   5          0.30          3.47         5.98 o
  -4  26   5         17.32         18.16         5.69 o
  -3  26   5         55.48         59.23         4.82 o
  -2  26   5          0.16         -1.79         6.98 o
  -1  26   5         40.63         41.96         6.83 o
   0  26   5         15.84         26.80         4.91 o
   1  26   5         20.28         34.25         8.36 o
  -2  27   5         18.62          9.41         4.43 o
  -1  27   5         67.98         56.72         8.72 o
 -12   0   6         30.57         50.94        22.45 o
 -11   0   6        112.74        151.98        20.72 o
 -10   0   6         22.75         23.51         9.17 o
  -9   0   6        188.52        191.01        14.06 o
  -8   0   6        396.00        366.76        10.30 o
  -7   0   6        351.73        325.73         8.58 o
  -6   0   6        978.56        922.67        19.06 o
  -5   0   6         57.81         61.36         2.87 o
  -4   0   6          3.18          1.24         0.93 o
  -3   0   6       2428.60       2492.53        49.17 o
  -2   0   6          2.15          4.69         2.01 o
  -1   0   6         14.38         13.43         2.87 o
   0   0   6        392.86        411.39         9.61 o
   1   0   6        616.47        644.04        13.70 o
   2   0   6         38.00         62.02        11.16 o
   3   0   6        902.13       1016.03        31.98 o
   4   0   6          9.70         18.69         8.75 o
   5   0   6         26.16         57.27        20.58 o
   6   0   6         74.94         71.38        24.75 o
   7   0   6          1.03        -26.48        26.48 o
   8   0   6         12.79         35.69        33.38 o
 -12   1   6          0.06          0.75        15.06 o
 -11   1   6          0.19         -6.21        11.70 o
 -10   1   6          1.17          2.87         7.36 o
  -9   1   6         24.02          6.15         4.83 o
  -8   1   6         64.38         64.67         5.66 o
  -7   1   6         56.14         32.10         2.26 o
  -6   1   6         55.97         65.98         2.11 o
  -5   1   6        258.01        306.92         5.71 o
  -4   1   6          0.11          0.31         0.62 o
  -3   1   6         53.78         74.00         2.27 o
  -2   1   6         99.08        103.61         2.94 o
  -1   1   6         14.42         14.22         1.40 o
   0   1   6         36.06         39.07         3.49 o
   1   1   6          5.43         10.73         1.77 o
   2   1   6        304.70        320.75         7.85 o
   3   1   6         46.56         39.03         5.54 o
   4   1   6        268.55        267.51        14.35 o
   5   1   6          0.61         -9.97        12.76 o
   6   1   6          0.65        -13.47        15.40 o
   7   1   6          6.33         30.85        20.29 o
   8   1   6          2.87        -15.70        26.91 o
 -11   2   6         96.53        119.90        16.82 o
 -10   2   6         89.93        107.47         9.19 o
  -9   2   6         96.83        102.86         9.53 o
  -8   2   6        311.93        338.11         8.28 o
  -7   2   6        581.73        587.36         9.62 o
  -6   2   6         92.32        110.41         2.81 o
  -5   2   6         34.61         22.49         1.60 o
  -4   2   6        396.09        460.18         7.70 o
  -3   2   6        193.38        196.47         3.78 o
  -2   2   6        357.71        408.78         5.52 o
  -1   2   6         17.07         16.48         1.48 o
   0   2   6         11.53         14.33         1.62 o
   1   2   6        271.52        266.62         5.51 o
   2   2   6        326.55        323.22         7.86 o
   3   2   6         21.90         13.01         4.77 o
   4   2   6        252.21        263.71        19.21 o
   5   2   6          8.65         20.52        12.98 o
   6   2   6          0.21         -5.10        14.72 o
   7   2   6         18.36          0.84        17.62 o
   8   2   6          0.08         -0.40        22.88 o
 -11   3   6          0.09         -2.31        10.71 o
 -10   3   6          6.58          9.11         7.06 o
  -9   3   6          0.36          3.12         5.69 o
  -8   3   6         15.05          7.76         2.92 o
  -7   3   6          5.05          5.24         2.60 o
  -6   3   6         68.93         57.82         3.66 o
  -5   3   6        540.92        486.89         8.31 o
  -4   3   6         36.61         58.40         2.65 o
  -3   3   6          3.58         13.38         5.90 o
  -2   3   6          1.47          1.16         1.16 o
  -1   3   6        204.20        214.09         4.52 o
   0   3   6         45.12         52.86         2.86 o
   1   3   6        164.48        174.82         4.59 o
   2   3   6        354.95        383.52         9.16 o
   3   3   6          0.77         12.41         4.65 o
   4   3   6         73.51         56.19         7.96 o
   5   3   6          1.22         -2.24         8.81 o
   6   3   6        112.25        126.09        20.80 o
   7   3   6          0.01         14.26        25.25 o
   8   3   6          4.61         -5.24        22.37 o
 -11   4   6        116.19        128.79        11.21 o
 -10   4   6        106.22        102.49         8.89 o
  -9   4   6         65.86         58.82         6.75 o
  -8   4   6        383.80        354.91         8.55 o
  -7   4   6        494.73        500.54         9.71 o
  -6   4   6          5.80          3.26         1.53 o
  -5   4   6        225.34        213.49         7.46 o
  -4   4   6        839.10        799.02        12.42 o
  -3   4   6       1857.59       1865.39        24.35 o
  -2   4   6        679.37        653.55         9.48 o
  -1   4   6       1115.40       1091.34        19.18 o
   0   4   6        457.74        444.59         7.08 o
   1   4   6        945.66        953.73        15.12 o
   2   4   6        534.63        533.59        11.10 o
   3   4   6         80.64         78.21         4.42 o
   4   4   6        149.72        159.15        10.58 o
   5   4   6        272.55        207.26        38.49 o
   6   4   6          1.12          5.41        15.75 o
   7   4   6          4.33         24.33        18.43 o
   8   4   6         14.49         10.91        22.77 o
 -11   5   6          0.02          4.33         8.70 o
 -10   5   6         12.32         15.01         6.81 o
  -9   5   6         33.77         33.20         6.13 o
  -8   5   6          7.15          9.92         3.36 o
  -7   5   6          1.20         -1.52         2.28 o
  -6   5   6        288.36        319.76         8.33 o
  -5   5   6          1.93          4.96         1.62 o
  -4   5   6        165.51        179.12         4.23 o
  -3   5   6         27.31         41.69         2.10 o
  -2   5   6          9.03          5.81         1.08 o
  -1   5   6        259.35        265.54         4.55 o
   0   5   6        152.63        170.28         4.31 o
   1   5   6          5.80         13.68         3.08 o
   2   5   6        191.10        207.78         9.12 o
   3   5   6         20.43         19.71         5.09 o
   4   5   6         86.98         67.36         8.54 o
   5   5   6          9.01          9.05         8.60 o
   6   5   6         12.18          9.25        10.66 o
   7   5   6          3.91         16.34        19.68 o
 -11   6   6          6.72         13.18         8.61 o
 -10   6   6         53.62         64.33         8.22 o
  -9   6   6         42.12         44.23         6.11 o
  -8   6   6        193.24        185.08         8.12 o
  -7   6   6        152.55        148.34         6.52 o
  -6   6   6         13.46         21.91         2.34 o
  -5   6   6         74.82         74.89         3.06 o
  -4   6   6        409.43        413.38         7.36 o
  -3   6   6       1121.51       1163.13        14.68 o
  -2   6   6        318.58        310.03         4.07 o
  -1   6   6        133.20        139.62         4.16 o
   0   6   6        755.06        754.03        10.59 o
   1   6   6        646.31        678.72        12.12 o
   2   6   6         47.17         43.29         4.56 o
   3   6   6        254.30        274.25        11.77 o
   4   6   6        119.38        103.94        12.45 o
   5   6   6        103.47         87.60        11.05 o
   6   6   6         81.83         83.96        12.46 o
   7   6   6          3.26         -2.49        16.98 o
 -11   7   6          0.52          2.50         8.63 o
 -10   7   6          3.12         -2.20         6.71 o
  -9   7   6          4.34          9.59         5.27 o
  -8   7   6          5.10          7.90         4.22 o
  -7   7   6         61.82         45.37         3.69 o
  -6   7   6        227.21        201.03         5.38 o
  -5   7   6         40.05         30.74         2.73 o
  -4   7   6        138.59        140.08         2.99 o
  -3   7   6         15.54         16.96         1.79 o
  -2   7   6        167.02        167.85         3.00 o
  -1   7   6          1.93         -0.07         1.37 o
   0   7   6         40.57         55.16         3.12 o
   1   7   6         27.67         30.66         2.83 o
   2   7   6         22.75         20.40         4.11 o
   3   7   6          4.70          7.80         4.85 o
   4   7   6          0.09          9.39         7.62 o
   5   7   6          5.07         15.25         8.84 o
   6   7   6         14.53          8.38        10.73 o
   7   7   6          0.01         -5.44        12.61 o
 -11   8   6         20.42         19.24         9.03 o
 -10   8   6         18.30         28.42         7.26 o
  -9   8   6         73.54         85.73         7.08 o
  -8   8   6        174.49        180.56         8.38 o
  -7   8   6        456.31        472.72        10.27 o
  -6   8   6          3.83         10.53         2.01 o
  -5   8   6        350.66        367.43         6.53 o
  -4   8   6        324.55        341.93         5.57 o
  -3   8   6        314.47        345.44         5.83 o
  -2   8   6        686.61        722.22         9.14 o
  -1   8   6         14.75         14.20         1.80 o
   0   8   6        846.71        882.35        14.15 o
   1   8   6        429.33        453.70         9.17 o
   2   8   6        185.49        183.33         9.10 o
   3   8   6        149.82        151.08        15.45 o
   4   8   6         98.42         87.05        13.37 o
   5   8   6        208.65        220.46        16.02 o
   6   8   6          1.01          9.03        10.32 o
   7   8   6         11.94         12.62        16.85 o
 -11   9   6          9.68         11.58         8.84 o
 -10   9   6          5.56          2.80         6.97 o
  -9   9   6          0.08         -3.68         5.15 o
  -8   9   6         10.88          8.32         4.41 o
  -7   9   6         39.69         43.87         4.31 o
  -6   9   6          2.36          1.85         2.33 o
  -5   9   6        397.30        372.47         7.41 o
  -4   9   6          3.57          3.50         1.07 o
  -3   9   6        287.98        285.07         5.04 o
  -2   9   6        282.53        269.60         4.53 o
  -1   9   6        790.58        780.58        10.03 o
   0   9   6         59.58         66.78         3.65 o
   1   9   6        155.72        182.32         8.64 o
   2   9   6         24.97         14.98         4.10 o
   3   9   6         29.77         31.14         7.98 o
   4   9   6         29.13         24.45         9.22 o
   5   9   6          0.02          6.88         8.85 o
   6   9   6          0.19         -4.09        10.36 o
   7   9   6          0.44         -7.56        12.34 o
 -11  10   6         19.20         11.94         8.87 o
 -10  10   6         76.52         82.79         8.34 o
  -9  10   6        101.95         89.33         8.15 o
  -8  10   6        209.18        177.30         8.53 o
  -7  10   6        363.48        347.89         9.92 o
  -6  10   6        480.82        394.79         8.01 o
  -5  10   6          3.23          2.84         1.72 o
  -4  10   6        836.29        786.67        11.20 o
  -3  10   6        188.49        171.06         4.41 o
  -2  10   6        224.97        221.58         4.20 o
  -1  10   6         14.76         16.43         1.47 o
   0  10   6         41.14         38.46         2.24 o
   1  10   6        167.63        183.55         7.48 o
   2  10   6         45.59         54.26         8.27 o
   3  10   6          4.74          4.52         5.14 o
   4  10   6        114.13         87.24         8.02 o
   5  10   6          3.99         -8.58         8.58 o
   6  10   6          9.05         10.18        10.99 o
   7  10   6          0.19         -6.13        12.71 o
 -11  11   6          4.98         -3.17         8.42 o
 -10  11   6          0.00         -5.81         6.85 o
  -9  11   6          0.16         -2.79         5.32 o
  -8  11   6          9.86          7.54         4.41 o
  -7  11   6          3.52          3.28         3.33 o
  -6  11   6         21.52         22.63         3.27 o
  -5  11   6         29.12         31.96         2.59 o
  -4  11   6        219.34        219.37         4.68 o
  -3  11   6         40.37         51.04         2.02 o
  -2  11   6          0.01          0.00         1.16 o
  -1  11   6          0.19          0.40         1.23 o
   0  11   6         40.90         37.69         3.09 o
   1  11   6        218.85        208.90         6.23 o
   2  11   6          7.84          5.06         3.74 o
   3  11   6         68.90         54.79         6.55 o
   4  11   6         15.73         11.30         7.85 o
   5  11   6         71.97         59.37        12.60 o
   6  11   6         15.86         -2.96        11.21 o
   7  11   6          5.11         15.08        18.65 o
 -10  12   6         19.06         24.72         7.48 o
  -9  12   6         65.80         74.42         9.90 o
  -8  12   6        143.75        155.93         8.33 o
  -7  12   6        101.58        101.84         7.14 o
  -6  12   6        254.41        258.33         7.07 o
  -5  12   6        110.45        130.06         4.74 o
  -4  12   6         11.13          4.86         1.66 o
  -3  12   6       1865.78       1921.14        23.54 o
  -2  12   6          1.44          1.56         1.51 o
  -1  12   6        123.99        134.95         6.37 o
   0  12   6          9.39          8.44         1.77 o
   1  12   6          5.76          7.13         3.38 o
   2  12   6         30.03         26.11         5.30 o
   3  12   6         30.52         21.59         5.40 o
   4  12   6          3.57          4.67         6.50 o
   5  12   6          7.87         23.57        12.22 o
   6  12   6         15.75         11.58        10.94 o
   7  12   6          6.04         -6.65        13.33 o
 -10  13   6          2.00          0.01         7.28 o
  -9  13   6         24.04         28.80         7.69 o
  -8  13   6          3.24          3.16         4.43 o
  -7  13   6         10.17          4.95         3.65 o
  -6  13   6          2.59          3.41         2.51 o
  -5  13   6         99.82         59.99         6.00 o
  -4  13   6         19.40         18.23         2.32 o
  -3  13   6          6.60          8.38         1.42 o
  -2  13   6         17.46         13.76         1.92 o
  -1  13   6        217.43        221.61         4.32 o
   0  13   6         48.50         46.73         2.70 o
   1  13   6         18.79         16.78         2.54 o
   2  13   6          9.90          9.70         3.78 o
   3  13   6        168.97        173.59        14.52 o
   4  13   6         14.25          6.39         8.16 o
   5  13   6         36.79         25.99         9.74 o
   6  13   6          2.97         11.38        10.93 o
 -10  14   6         16.77         19.99         7.52 o
  -9  14   6          6.12         -2.52         5.73 o
  -8  14   6         65.90         66.81         7.30 o
  -7  14   6        223.76        197.77         8.22 o
  -6  14   6         81.07         70.36         4.94 o
  -5  14   6         71.96         58.34         5.23 o
  -4  14   6        685.77        647.29        10.07 o
  -3  14   6        257.55        240.28         5.46 o
  -2  14   6       1041.00       1022.04        13.39 o
  -1  14   6        456.85        453.96         6.99 o
   0  14   6          3.57          6.72         3.09 o
   1  14   6        279.76        302.67         7.66 o
   2  14   6        174.54        189.97         7.16 o
   3  14   6         27.62         29.35         4.28 o
   4  14   6         28.34         22.67         6.60 o
   5  14   6         54.76         44.33        13.48 o
   6  14   6          4.95         -1.95        12.67 o
 -10  15   6          5.32          0.46         7.60 o
  -9  15   6          8.08         10.28         6.14 o
  -8  15   6          2.22         10.66         5.06 o
  -7  15   6          0.02          3.93         4.03 o
  -6  15   6          7.33         13.94         3.43 o
  -5  15   6         68.78         61.49         6.48 o
  -4  15   6          5.75          4.80         1.79 o
  -3  15   6         87.09         90.53         3.89 o
  -2  15   6          0.67          3.04         1.21 o
  -1  15   6         70.20         59.96         2.76 o
   0  15   6         27.68         23.65         2.84 o
   1  15   6         75.56         68.23         6.23 o
   2  15   6          2.57          0.07         3.03 o
   3  15   6         90.06         74.49         9.85 o
   4  15   6          0.46         -2.62         5.68 o
   5  15   6          2.66         -1.66         5.69 o
   6  15   6          0.53         -3.49         6.64 o
  -9  16   6          5.89         11.03         6.37 o
  -8  16   6         43.97         46.44         5.84 o
  -7  16   6        137.79        168.90         8.31 o
  -6  16   6         91.89        124.85         6.11 o
  -5  16   6         70.39         66.47         4.18 o
  -4  16   6        232.92        260.92         5.54 o
  -3  16   6        208.50        206.11         5.15 o
  -2  16   6        240.34        233.54         6.23 o
  -1  16   6        130.38        123.83         5.86 o
   0  16   6         50.23         52.70         3.30 o
   1  16   6         35.97         28.07         2.66 o
   2  16   6        128.51        116.30         6.46 o
   3  16   6         17.65          8.48         4.11 o
   4  16   6          5.70         31.94        14.17 o
   5  16   6         11.19          8.44         7.75 o
   6  16   6         10.83          5.17         7.00 o
  -9  17   6          1.22          8.49         6.40 o
  -8  17   6          2.41          6.78         5.39 o
  -7  17   6         21.08         29.08         5.12 o
  -6  17   6          6.72          5.64         3.06 o
  -5  17   6         35.53         31.31         3.39 o
  -4  17   6          0.85          3.62         2.30 o
  -3  17   6          5.21          7.56         2.81 o
  -2  17   6        196.64        215.29         6.76 o
  -1  17   6          0.03         -1.80         2.96 o
   0  17   6          1.72          3.42         2.30 o
   1  17   6        263.11        260.77         7.26 o
   2  17   6         21.24         18.85         3.26 o
   3  17   6         25.10         19.81         5.00 o
   4  17   6         31.64         28.76         7.40 o
   5  17   6          2.21         -4.18         5.50 o
  -9  18   6         37.53         42.46        12.89 o
  -8  18   6         80.10         88.94        11.84 o
  -7  18   6         58.05         71.85         6.12 o
  -6  18   6        312.97        340.42         9.64 o
  -5  18   6        219.39        225.52         7.60 o
  -4  18   6        227.40        236.59         6.69 o
  -3  18   6        464.37        492.01        11.55 o
  -2  18   6        343.06        357.94         8.92 o
  -1  18   6         91.48         78.52         6.76 o
   0  18   6        437.68        488.53        11.41 o
   1  18   6        160.77        198.31         6.37 o
   2  18   6        134.81        142.13         6.63 o
   3  18   6         84.65         80.18         9.05 o
   4  18   6         88.85         84.70        10.54 o
   5  18   6          3.22         -2.35         5.96 o
  -8  19   6          9.42         12.01         5.91 o
  -7  19   6          7.45          4.30         5.12 o
  -6  19   6         17.23         12.47         5.88 o
  -5  19   6         26.44         29.81         3.67 o
  -4  19   6          0.43          0.87         2.71 o
  -3  19   6          0.50         -0.40         2.86 o
  -2  19   6         22.39         15.81         3.27 o
  -1  19   6         34.30         38.41         5.95 o
   0  19   6         25.89         20.18         3.80 o
   1  19   6         25.84         26.03         4.39 o
   2  19   6          9.74          4.31         2.77 o
   3  19   6         51.31         45.89         8.42 o
   4  19   6         26.10         21.53         7.59 o
  -8  20   6          9.83          0.70         6.82 o
  -7  20   6         44.14         47.77         6.16 o
  -6  20   6          6.91          4.71         4.57 o
  -5  20   6        136.59        137.28         8.03 o
  -4  20   6         34.10         26.45         3.30 o
  -3  20   6         67.90         63.59         9.08 o
  -2  20   6         18.48         18.09         3.45 o
  -1  20   6          7.94         10.09         4.71 o
   0  20   6          4.73          7.12         3.74 o
   1  20   6         22.61         21.72         4.64 o
   2  20   6         11.02          7.15         5.32 o
   3  20   6         28.33         22.58         5.73 o
   4  20   6          0.31         -6.36         6.36 o
  -7  21   6         30.43         39.25         6.36 o
  -6  21   6          0.14         -0.63         4.91 o
  -5  21   6          8.30         13.39         3.76 o
  -4  21   6         11.62         14.54         3.31 o
  -3  21   6          0.00          3.72         3.58 o
  -2  21   6          1.24          6.62         3.40 o
  -1  21   6          9.45         11.13         3.69 o
   0  21   6         50.85         47.89         5.13 o
   1  21   6         27.79         21.23         4.66 o
   2  21   6          2.28         -4.95         4.95 o
   3  21   6         10.08          7.65         5.92 o
   4  21   6          3.82          8.78         7.21 o
  -7  22   6         38.59         42.17         6.82 o
  -6  22   6         22.95         22.44         5.86 o
  -5  22   6        113.21        128.67         7.25 o
  -4  22   6        118.00        134.88         8.81 o
  -3  22   6        102.10        110.19         6.83 o
  -2  22   6        124.14        126.11         9.06 o
  -1  22   6         96.14         89.30        13.94 o
   0  22   6         41.88         40.78         4.94 o
   1  22   6         21.38         32.32         5.48 o
   2  22   6         14.69         16.70         7.86 o
   3  22   6          9.61         12.54         6.22 o
  -6  23   6         54.35         69.61         7.12 o
  -5  23   6          9.47         11.04         4.09 o
  -4  23   6          2.05          2.11         3.54 o
  -3  23   6          0.29          0.93         3.86 o
  -2  23   6         15.54         17.70         4.76 o
  -1  23   6         21.22         21.99         7.16 o
   0  23   6         19.03         13.22         4.72 o
   1  23   6          2.07          2.07         4.72 o
   2  23   6          3.52          4.12         5.49 o
  -5  24   6         52.87         51.40         8.59 o
  -4  24   6         53.27         49.31         4.56 o
  -3  24   6         34.10         34.62         4.84 o
  -2  24   6         93.60        110.29         7.43 o
  -1  24   6         25.47         13.26         4.78 o
   0  24   6         16.41         12.67         5.74 o
   1  24   6          0.38          2.76         5.08 o
  -4  25   6         23.11         20.62         4.38 o
  -3  25   6         44.35         47.30         5.44 o
  -2  25   6         41.35         35.13         5.19 o
  -1  25   6          3.54          3.87         4.96 o
   0  25   6         52.96         42.93         8.29 o
 -11   1   7         17.09         23.51         8.95 o
 -10   1   7         59.04         58.51         6.83 o
  -9   1   7         92.86        105.20         8.72 o
  -8   1   7         60.51         61.72         3.06 o
  -7   1   7        505.93        524.06         8.36 o
  -6   1   7         62.70         51.40         3.09 o
  -5   1   7        592.57        555.29         9.30 o
  -4   1   7        392.56        394.02         5.83 o
  -3   1   7         26.51         22.07         2.45 o
  -2   1   7        245.12        253.27         5.00 o
  -1   1   7        401.25        425.60         6.85 o
   0   1   7         20.45         19.69         2.76 o
   1   1   7         76.08         91.19         4.17 o
   2   1   7          1.79          3.10         2.25 o
   3   1   7         68.29         49.51         6.81 o
   4   1   7         19.80         10.35         3.95 o
   5   1   7        151.19         92.30        12.99 o
   6   1   7          0.47         -9.56         9.56 o
   7   1   7          0.59        -13.27        15.73 o
 -11   2   7          4.44          4.69         8.70 o
 -10   2   7          5.61         14.32         6.93 o
  -9   2   7          4.35          2.72         2.93 o
  -8   2   7         19.20         30.78         2.42 o
  -7   2   7          5.06          2.36         2.11 o
  -6   2   7         11.77         16.92         1.80 o
  -5   2   7        257.61        251.23         5.40 o
  -4   2   7         96.21         85.07         2.09 o
  -3   2   7         36.88         32.93         2.35 o
  -2   2   7        190.19        208.48         3.85 o
  -1   2   7        214.85        226.97         4.75 o
   0   2   7          0.36          4.69         1.88 o
   1   2   7         17.58         18.63         3.23 o
   2   2   7         31.80         27.04         3.16 o
   3   2   7         35.59         25.98         3.29 o
   4   2   7          2.81          4.01         4.32 o
   5   2   7          0.12         -2.56         4.80 o
   6   2   7          3.90          0.87         9.52 o
   7   2   7          3.10         -9.75        11.45 o
 -11   3   7         11.67         13.15         8.98 o
 -10   3   7         66.58         78.86         9.26 o
  -9   3   7        145.46        163.96         8.17 o
  -8   3   7        291.20        313.60         6.31 o
  -7   3   7        175.26        203.94         6.03 o
  -6   3   7        749.62        789.60        12.74 o
  -5   3   7        214.11        247.36         5.39 o
  -4   3   7         28.46         35.51         3.63 o
  -3   3   7        314.58        366.69         5.60 o
  -2   3   7        269.93        309.38         4.66 o
  -1   3   7         35.07         34.25         3.41 o
   0   3   7        596.14        646.24         9.69 o
   1   3   7         52.77         53.87         3.16 o
   2   3   7         88.41         67.31         5.86 o
   3   3   7         47.72         51.46         6.01 o
   4   3   7        205.23        208.81        19.45 o
   5   3   7          0.26         -3.87         3.87 o
   6   3   7         48.98         28.16        10.64 o
   7   3   7          1.43         -5.68        11.38 o
 -11   4   7          3.11          8.15         8.40 o
 -10   4   7         18.23         15.76         6.79 o
  -9   4   7         12.71          9.79         2.70 o
  -8   4   7          0.81         -1.05         3.93 o
  -7   4   7          1.34         -1.11         2.35 o
  -6   4   7         33.41         26.54         2.17 o
  -5   4   7          0.07          2.71         1.47 o
  -4   4   7         74.77         89.27         3.34 o
  -3   4   7          8.65          5.31         1.09 o
  -2   4   7         32.37         29.29         3.45 o
  -1   4   7         85.41         86.04         3.28 o
   0   4   7         18.46         26.49         3.47 o
   1   4   7          6.53          6.24         1.87 o
   2   4   7         40.34         39.48         4.30 o
   3   4   7          1.87          2.46         2.38 o
   4   4   7          4.75         -0.72         6.46 o
   5   4   7          9.59         -0.38         7.77 o
   6   4   7          2.21         -0.92         9.79 o
   7   4   7          0.10         -1.98        11.30 o
 -11   5   7         51.13         45.53         9.21 o
 -10   5   7         52.34         33.37         7.12 o
  -9   5   7        102.87         94.42         7.90 o
  -8   5   7        276.98        242.51        12.01 o
  -7   5   7        273.10        229.75         6.62 o
  -6   5   7        800.58        724.74        12.21 o
  -5   5   7          1.28          3.51         2.06 o
  -4   5   7        184.05        165.68         4.58 o
  -3   5   7         48.00         34.24         3.55 o
  -2   5   7        191.33        170.58         3.50 o
  -1   5   7        120.39        105.11         4.21 o
   0   5   7         35.76         27.20         2.09 o
   1   5   7         79.16         71.98         7.24 o
   2   5   7         57.02         45.01         4.55 o
   3   5   7         14.82         14.84         6.19 o
   4   5   7         12.61          5.15         6.40 o
   5   5   7          4.85         -8.83         8.83 o
   6   5   7          1.21         -7.87         9.95 o
   7   5   7          3.82        -10.78        11.41 o
 -11   6   7         10.36         14.23         8.57 o
 -10   6   7         10.90         15.93         6.44 o
  -9   6   7          0.37          0.37         4.62 o
  -8   6   7         47.80         38.63         5.98 o
  -7   6   7          4.26          5.92         2.75 o
  -6   6   7         50.00         36.17         3.15 o
  -5   6   7        147.84        122.39         4.18 o
  -4   6   7        129.33        136.93         4.24 o
  -3   6   7         32.27         28.18         2.60 o
  -2   6   7         18.40         16.94         1.81 o
  -1   6   7        140.56        143.00         4.18 o
   0   6   7         56.72         60.47         5.29 o
   1   6   7        172.12        178.61         7.53 o
   2   6   7          1.73          4.59         4.62 o
   3   6   7         44.11         38.11         6.62 o
   4   6   7         23.57         16.81         7.02 o
   5   6   7          4.78          9.90         8.16 o
   6   6   7          0.38         -3.84         9.79 o
 -11   7   7         48.38         56.62         9.06 o
 -10   7   7         37.29         53.70         7.15 o
  -9   7   7         43.80         45.31         5.36 o
  -8   7   7        104.23        126.94         9.78 o
  -7   7   7        383.41        432.83        10.31 o
  -6   7   7        228.55        249.14         6.51 o
  -5   7   7        284.51        316.70         6.78 o
  -4   7   7         26.59         45.00         2.56 o
  -3   7   7        810.00        891.00        11.84 o
  -2   7   7        300.32        327.11         4.78 o
  -1   7   7        524.98        557.19         8.57 o
   0   7   7        173.90        189.19         5.75 o
   1   7   7        267.37        288.30         8.87 o
   2   7   7        355.58        392.67        11.71 o
   3   7   7        192.49        198.17        11.87 o
   4   7   7        104.09         93.96         8.51 o
   5   7   7        154.56        148.03        26.30 o
   6   7   7         35.27         21.52        10.04 o
 -11   8   7         23.38         20.59         8.31 o
 -10   8   7          9.12         -3.12         6.02 o
  -9   8   7          3.96         -2.12         4.52 o
  -8   8   7          1.94         -0.29         2.40 o
  -7   8   7         19.99         10.78         3.23 o
  -6   8   7          0.57          0.34         2.52 o
  -5   8   7          6.71          2.96         2.40 o
  -4   8   7          2.16          2.93         1.09 o
  -3   8   7         99.54         95.03         2.95 o
  -2   8   7         33.13         28.04         2.73 o
  -1   8   7         36.77         35.94         2.42 o
   0   8   7        107.89        107.01         4.71 o
   1   8   7        328.13        335.74         9.61 o
   2   8   7         19.83         18.32         4.25 o
   3   8   7          6.64          1.52         5.39 o
   4   8   7          9.30         11.08         6.96 o
   5   8   7          1.59          6.86         8.20 o
   6   8   7         12.34         11.77        10.18 o
 -11   9   7         57.04         66.52         9.22 o
 -10   9   7         12.37         11.12         6.31 o
  -9   9   7         17.97         10.86         4.58 o
  -8   9   7         74.56         53.83         8.56 o
  -7   9   7         89.49         71.58         7.61 o
  -6   9   7        144.47        118.53         5.49 o
  -5   9   7        229.18        182.92         5.61 o
  -4   9   7          1.81         -0.30         1.26 o
  -3   9   7        496.66        455.99         7.42 o
  -2   9   7         68.89         63.03         3.56 o
  -1   9   7        112.48        110.15         3.69 o
   0   9   7          1.41          3.87         2.35 o
   1   9   7          0.88          4.23         3.20 o
   2   9   7          0.46         -2.25         3.94 o
   3   9   7          1.78          0.04         5.55 o
   4   9   7          0.21         -4.72        10.05 o
   5   9   7          0.86          1.63         8.16 o
   6   9   7          9.04          4.42        10.19 o
 -10  10   7          1.78          1.70         6.14 o
  -9  10   7          5.24          6.63         4.89 o
  -8  10   7          0.02          3.22         3.18 o
  -7  10   7          0.06          0.67         1.87 o
  -6  10   7         10.47         16.34         3.48 o
  -5  10   7        286.24        263.54         6.79 o
  -4  10   7         51.50         47.52         3.56 o
  -3  10   7         47.20         49.20         2.74 o
  -2  10   7        108.73         95.11         3.07 o
  -1  10   7         31.15         28.29         2.77 o
   0  10   7         84.67         93.77         4.14 o
   1  10   7        125.78        116.89         7.96 o
   2  10   7         10.25         11.23         4.15 o
   3  10   7         10.14          4.61         5.56 o
   4  10   7         18.90         18.73         8.12 o
   5  10   7         10.20         -1.62         8.09 o
   6  10   7          0.02         -9.52         9.52 o
 -10  11   7         41.46         34.21         6.67 o
  -9  11   7         14.19         28.02         4.96 o
  -8  11   7         35.09         47.20         4.25 o
  -7  11   7        143.62        171.53         7.80 o
  -6  11   7        122.12        145.28         7.04 o
  -5  11   7         15.07         20.09         2.96 o
  -4  11   7        614.66        635.09         9.67 o
  -3  11   7         27.57         18.56         2.27 o
  -2  11   7        535.52        562.40         8.73 o
  -1  11   7        167.53        169.22         4.52 o
   0  11   7         72.75         69.84         3.58 o
   1  11   7         24.52         26.22         5.54 o
   2  11   7         80.08         58.07         5.09 o
   3  11   7          0.62         -4.79         5.35 o
   4  11   7         22.09         11.69         6.85 o
   5  11   7         28.76         34.59        10.68 o
   6  11   7          1.02         -9.80         9.80 o
 -10  12   7         15.93         15.91         6.33 o
  -9  12   7          0.26         -2.69         4.68 o
  -8  12   7         17.15         13.81         3.86 o
  -7  12   7          6.97         11.64         2.63 o
  -6  12   7          0.87          1.49         2.16 o
  -5  12   7          6.06          4.01         2.87 o
  -4  12   7         28.79         27.75         3.09 o
  -3  12   7         13.05         12.16         1.64 o
  -2  12   7         18.80         18.21         2.48 o
  -1  12   7         46.83         38.98         2.64 o
   0  12   7          2.73          5.49         2.20 o
   1  12   7         97.43         88.52         4.65 o
   2  12   7         31.76         22.77         4.44 o
   3  12   7          5.53          5.04         6.09 o
   4  12   7         17.91         10.88         7.04 o
   5  12   7         18.79         -6.80         8.13 o
   6  12   7          0.55         -9.56         9.56 o
 -10  13   7         52.00         57.13         7.25 o
  -9  13   7         45.17         48.69         6.87 o
  -8  13   7         59.84         70.98         7.20 o
  -7  13   7        114.14        102.78         5.13 o
  -6  13   7        152.99        149.17         5.57 o
  -5  13   7        226.12        217.69         8.37 o
  -4  13   7         76.15         65.08         3.75 o
  -3  13   7        173.44        185.39         4.55 o
  -2  13   7        256.34        240.12         5.00 o
  -1  13   7        257.32        273.18         5.76 o
   0  13   7        292.64        323.79         7.79 o
   1  13   7        170.03        184.16         6.85 o
   2  13   7         22.45         24.05         3.92 o
   3  13   7         37.80         32.17         6.17 o
   4  13   7         45.93         31.30         7.37 o
   5  13   7          7.31          6.61         9.14 o
 -10  14   7          7.34         12.06         6.50 o
  -9  14   7          8.74         15.80         5.45 o
  -8  14   7          8.28          1.76         4.12 o
  -7  14   7          0.01          0.47         2.85 o
  -6  14   7          0.07         -2.44         2.44 o
  -5  14   7          2.08          0.63         3.10 o
  -4  14   7        100.26        110.29         6.98 o
  -3  14   7          2.29          6.15         1.47 o
  -2  14   7         13.11          7.13         1.70 o
  -1  14   7        134.70        140.23         4.95 o
   0  14   7          0.02          4.55         2.29 o
   1  14   7          0.15          3.30         3.58 o
   2  14   7          0.01         -1.00         3.41 o
   3  14   7         79.27         68.81         5.84 o
   4  14   7          4.96         -6.70         6.70 o
   5  14   7          3.37          2.23         8.17 o
  -9  15   7         77.32         93.23         9.36 o
  -8  15   7         17.00         12.86         4.55 o
  -7  15   7         61.66         57.10         4.13 o
  -6  15   7        112.33        102.28         8.76 o
  -5  15   7        139.74        133.52         5.68 o
  -4  15   7          7.28          7.46         2.71 o
  -3  15   7        224.72        230.89         6.02 o
  -2  15   7        116.87        115.04         5.83 o
  -1  15   7         82.28         77.84         5.93 o
   0  15   7        190.71        209.80         6.53 o
   1  15   7        119.87        142.63         7.42 o
   2  15   7          0.91         -1.65         3.58 o
   3  15   7        129.78        114.81        12.80 o
   4  15   7         14.66         11.39         5.63 o
   5  15   7          3.26          0.91         7.79 o
  -9  16   7          0.54         -2.97         5.57 o
  -8  16   7          5.80          3.56         4.74 o
  -7  16   7         46.96         56.35         5.09 o
  -6  16   7         30.00         43.63         6.21 o
  -5  16   7         22.44         15.24         3.02 o
  -4  16   7          0.67         -0.50         2.71 o
  -3  16   7         15.77         22.64         5.19 o
  -2  16   7          0.06          2.51         1.78 o
  -1  16   7         32.22         32.35         4.59 o
   0  16   7         11.72         12.56         3.36 o
   1  16   7          7.93         10.86         2.84 o
   2  16   7          0.11         -0.94         4.23 o
   3  16   7         21.04         18.84         4.86 o
   4  16   7         39.10         36.82         6.14 o
  -9  17   7         22.10         24.63         6.35 o
  -8  17   7          7.51         11.43         5.13 o
  -7  17   7        100.10         90.10         9.16 o
  -6  17   7         46.08         39.41         3.78 o
  -5  17   7         78.48        100.86         7.25 o
  -4  17   7        142.47        162.03         6.81 o
  -3  17   7        149.24        179.22         7.94 o
  -2  17   7        290.23        307.86         8.59 o
  -1  17   7        140.76        150.15         7.40 o
   0  17   7        107.30        105.36         8.42 o
   1  17   7         29.67         28.59         4.18 o
   2  17   7        110.48        106.30         6.46 o
   3  17   7         19.45         16.15         4.94 o
   4  17   7         18.13         11.43         6.87 o
  -8  18   7          9.24         13.17         6.87 o
  -7  18   7         11.70          6.55         4.62 o
  -6  18   7         19.50         19.58         3.53 o
  -5  18   7          0.36         -0.72         3.47 o
  -4  18   7         18.75         23.37         3.81 o
  -3  18   7          6.88          3.16         3.29 o
  -2  18   7          0.10         -0.52         3.57 o
  -1  18   7         11.18          6.84         2.14 o
   0  18   7         21.64         16.93         2.28 o
   1  18   7          5.48          1.64         3.29 o
   2  18   7          7.04          6.53         5.39 o
   3  18   7          2.34         -1.54         4.50 o
   4  18   7          1.77         -5.48         5.48 o
  -8  19   7         28.24         25.98         6.02 o
  -7  19   7          8.38          8.11         4.82 o
  -6  19   7         57.36         42.95         5.30 o
  -5  19   7          0.78          4.39         3.55 o
  -4  19   7         57.10         47.36         5.40 o
  -3  19   7         43.43         33.98         4.22 o
  -2  19   7         70.74         61.95         5.00 o
  -1  19   7         80.26         82.58        11.50 o
   0  19   7         14.23         15.20         4.35 o
   1  19   7          6.11          3.96         4.50 o
   2  19   7         22.19         18.25         5.39 o
   3  19   7          7.95         17.98        10.62 o
  -7  20   7          0.34          6.47         5.18 o
  -6  20   7          2.29         11.18         3.87 o
  -5  20   7          1.84          3.14         3.78 o
  -4  20   7         22.89         23.54         4.17 o
  -3  20   7          3.04         -0.19         3.69 o
  -2  20   7          6.64          2.43         3.91 o
  -1  20   7         34.71         36.66         4.93 o
   0  20   7         47.06         47.53         5.61 o
   1  20   7         17.34         16.53         5.21 o
   2  20   7          7.64         14.41         6.33 o
   3  20   7         11.93          6.15         6.18 o
  -7  21   7         22.99         35.21         9.81 o
  -6  21   7         52.95         64.52         6.90 o
  -5  21   7         24.77         33.84         4.65 o
  -4  21   7          5.31          6.40         3.96 o
  -3  21   7        206.22        237.83         9.38 o
  -2  21   7         90.22         85.56        13.63 o
  -1  21   7        121.97        130.59         9.35 o
   0  21   7         83.45         71.73         7.77 o
   1  21   7         53.54         44.77         5.77 o
   2  21   7         97.00         87.86         8.20 o
  -6  22   7         26.70         31.73         6.00 o
  -5  22   7          0.47         -0.67         4.28 o
  -4  22   7         36.64         33.86         4.83 o
  -3  22   7         20.85         16.65         6.29 o
  -2  22   7         12.83          8.03         4.65 o
  -1  22   7          0.07          1.96         6.31 o
   0  22   7         10.76          9.27         5.19 o
   1  22   7         23.54         28.09         6.16 o
  -5  23   7         10.78          9.94         5.36 o
  -4  23   7         14.10         15.20         4.67 o
  -3  23   7         17.48         20.57         4.92 o
  -2  23   7         50.02         46.34         7.73 o
  -1  23   7          5.11          4.12         4.92 o
   0  23   7         15.48         15.45         5.59 o
   1  23   7          8.68          3.30         5.89 o
  -4  24   7          0.86          5.89         4.80 o
  -3  24   7          0.69         -2.63         4.67 o
  -2  24   7          4.21         12.37         5.11 o
  -1  24   7         14.44         18.34         5.58 o
 -11   0   8          4.16          3.89        10.48 o
 -10   0   8          2.07          1.30         7.87 o
  -9   0   8         18.42         23.91         5.57 o
  -8   0   8        216.28        233.34        22.02 o
  -7   0   8          0.83          3.79         3.74 o
  -6   0   8        267.11        262.21        12.31 o
  -5   0   8        100.64         95.10         3.21 o
  -4   0   8         27.37         29.76         2.68 o
  -3   0   8        419.82        439.03        12.05 o
  -2   0   8          6.18         12.90         6.12 o
  -1   0   8         69.31         82.47         5.49 o
   0   0   8        261.32        271.13        11.17 o
   1   0   8         14.34         17.60         3.44 o
   2   0   8         19.56         14.84         3.87 o
   3   0   8          0.31         -0.22         4.15 o
   4   0   8         28.81         13.90         5.30 o
   5   0   8          1.46         -7.31         7.31 o
   6   0   8         11.20         26.85        15.86 o
 -11   1   8          0.12         -8.14         8.14 o
 -10   1   8          1.16          4.41         5.79 o
  -9   1   8          8.63         11.67         5.72 o
  -8   1   8          1.40         -1.39         3.89 o
  -7   1   8          0.00         -0.10         2.23 o
  -6   1   8         22.18         30.81         4.22 o
  -5   1   8         53.64         33.08         3.33 o
  -4   1   8        106.47        134.11         4.00 o
  -3   1   8         70.28        100.07         7.69 o
  -2   1   8         57.21         50.46         2.66 o
  -1   1   8        111.31        147.09         4.44 o
   0   1   8         15.27         21.18         2.26 o
   1   1   8          0.13          0.91         2.18 o
   2   1   8          1.23          2.74         2.50 o
   3   1   8         42.69         33.26         3.50 o
   4   1   8         32.74         22.10         4.40 o
   5   1   8         41.57         30.49         7.44 o
   6   1   8          0.92          0.76        10.48 o
 -11   2   8         16.13         18.93         8.27 o
 -10   2   8          6.46         -4.52         5.55 o
  -9   2   8         18.51         10.50         5.76 o
  -8   2   8        100.76        118.52        11.05 o
  -7   2   8        111.71        114.22         4.36 o
  -6   2   8         69.43         69.57         5.12 o
  -5   2   8        414.67        415.58         7.91 o
  -4   2   8        265.45        279.61         4.87 o
  -3   2   8        181.94        209.36         4.90 o
  -2   2   8         83.30         88.44         3.53 o
  -1   2   8        138.70        153.56         5.06 o
   0   2   8        325.70        365.99         7.01 o
   1   2   8        108.42        129.51         5.70 o
   2   2   8         11.10          9.56         2.59 o
   3   2   8        118.29         93.87        10.83 o
   4   2   8          6.36          1.01         3.47 o
   5   2   8         45.03         30.87         8.21 o
   6   2   8          2.66         -8.17        14.64 o
 -11   3   8          3.15         10.02         7.61 o
 -10   3   8          1.48         -2.54         8.44 o
  -9   3   8          7.97          6.83         5.60 o
  -8   3   8          4.34          2.40         3.00 o
  -7   3   8          3.54          9.62         2.38 o
  -6   3   8          8.89          5.46         1.86 o
  -5   3   8         22.10         36.01         2.38 o
  -4   3   8        224.68        206.10         5.34 o
  -3   3   8          1.60          0.25         1.86 o
  -2   3   8          4.47          2.04         1.31 o
  -1   3   8          0.51          7.34         1.92 o
   0   3   8         42.30         39.49         5.16 o
   1   3   8          0.03          2.83         2.20 o
   2   3   8          0.60          3.31         2.57 o
   3   3   8         12.82          6.97         3.76 o
   4   3   8          2.12         -4.98         6.83 o
   5   3   8          3.92         -7.16         7.16 o
   6   3   8          5.24         -2.10        10.90 o
 -11   4   8         35.54         46.89         8.34 o
 -10   4   8         14.05          9.56         8.56 o
  -9   4   8         52.54         41.97         6.48 o
  -8   4   8         65.56         58.44         4.54 o
  -7   4   8        143.62        158.74         5.38 o
  -6   4   8        146.90        126.37         4.53 o
  -5   4   8        322.33        317.22         6.91 o
  -4   4   8        883.19        903.62        13.07 o
  -3   4   8         12.70          4.14         1.61 o
  -2   4   8         26.27         25.47         3.25 o
  -1   4   8        111.26        151.57         6.21 o
   0   4   8          5.31          6.57         2.27 o
   1   4   8          2.08          2.03         2.10 o
   2   4   8          2.31         -1.03         2.20 o
   3   4   8         27.67         11.14         5.32 o
   4   4   8         45.46         35.45         6.96 o
   5   4   8          3.15         -3.33         7.50 o
   6   4   8          1.65         -2.10        10.85 o
 -11   5   8          1.71          8.62        10.51 o
 -10   5   8         18.89         12.30         8.85 o
  -9   5   8         17.20         30.48         7.36 o
  -8   5   8          9.90         10.90         3.66 o
  -7   5   8          1.71          3.51         2.33 o
  -6   5   8          8.15          4.09         2.05 o
  -5   5   8         33.30         56.76         5.83 o
  -4   5   8         13.70         13.61         2.03 o
  -3   5   8          1.53          5.21         1.66 o
  -2   5   8         45.42         30.87         3.21 o
  -1   5   8          3.67          3.93         1.85 o
   0   5   8          2.44          6.57         2.77 o
   1   5   8         35.43         35.41         4.39 o
   2   5   8          1.65          3.81         4.42 o
   3   5   8          2.65         -4.00         5.35 o
   4   5   8         17.29         10.22         9.89 o
   5   5   8          5.75         -5.16         7.74 o
   6   5   8          0.29         48.32        23.89 o
 -11   6   8         37.87         36.97        11.39 o
 -10   6   8         46.97         47.10         9.50 o
  -9   6   8        142.77        127.72        31.30 o
  -8   6   8        113.52        138.92         8.40 o
  -7   6   8        215.27        237.88         9.39 o
  -6   6   8        167.47        189.96         5.66 o
  -5   6   8       1056.75       1037.15        16.45 o
  -4   6   8        373.35        407.09         7.15 o
  -3   6   8        245.12        272.43         5.05 o
  -2   6   8         51.76         57.03         6.10 o
  -1   6   8        389.19        435.82         7.71 o
   0   6   8        267.44        331.06         8.44 o
   1   6   8         74.89         75.26         5.71 o
   2   6   8          0.88          7.72         6.46 o
   3   6   8        117.37         97.21         7.24 o
   4   6   8         24.08         24.15         7.97 o
   5   6   8         32.49         30.23         9.28 o
 -10   7   8         12.01         11.84         8.80 o
  -9   7   8          9.26         13.76         7.12 o
  -8   7   8         15.15         19.57         4.15 o
  -7   7   8          9.02          5.82         3.18 o
  -6   7   8         11.33         12.63         2.35 o
  -5   7   8          0.19          3.15         2.09 o
  -4   7   8          0.27          3.81         1.43 o
  -3   7   8         27.53         20.37         2.18 o
  -2   7   8         82.48         85.03         3.16 o
  -1   7   8          0.38          2.39         1.94 o
   0   7   8         53.71         56.54         8.12 o
   1   7   8          6.98          3.92         3.65 o
   2   7   8          3.22         -0.42         4.20 o
   3   7   8          0.15         -5.42         5.42 o
   4   7   8          0.53         -6.37         6.37 o
   5   7   8          0.05         -7.91         9.00 o
 -10   8   8         63.67         58.37         9.97 o
  -9   8   8        105.80        104.28        19.43 o
  -8   8   8         90.12         99.90         6.89 o
  -7   8   8         54.46         45.64         4.25 o
  -6   8   8        221.24        222.44         7.19 o
  -5   8   8        128.10        117.91         5.04 o
  -4   8   8        471.18        452.66         7.47 o
  -3   8   8          3.14          1.71         1.59 o
  -2   8   8        116.07        106.65         3.81 o
  -1   8   8        188.79        209.06         5.33 o
   0   8   8        320.01        352.82         9.61 o
   1   8   8         47.96         55.20         7.81 o
   2   8   8          4.97          1.44         5.27 o
   3   8   8         23.00         21.18         6.05 o
   4   8   8         30.95         25.91         7.45 o
   5   8   8          7.48         -3.02        10.28 o
 -10   9   8         12.70          8.65         8.89 o
  -9   9   8         12.29         15.64         7.15 o
  -8   9   8          9.52          2.53         4.70 o
  -7   9   8          1.83         -0.95         3.34 o
  -6   9   8          1.02         -0.83         2.33 o
  -5   9   8         34.64         23.76         3.32 o
  -4   9   8        127.62        133.46         5.38 o
  -3   9   8         12.05         13.96         1.80 o
  -2   9   8          3.35          4.15         1.90 o
  -1   9   8        140.80        153.97         5.01 o
   0   9   8         23.39         24.75         3.56 o
   1   9   8         36.26         29.14         4.44 o
   2   9   8          6.60          1.96         4.81 o
   3   9   8          0.03          4.14         5.55 o
   4   9   8         12.96          5.62         6.86 o
   5   9   8          0.01        -16.91        16.91 o
 -10  10   8         12.48         12.77         9.20 o
  -9  10   8         20.55         22.82         7.50 o
  -8  10   8         33.81         36.55         4.79 o
  -7  10   8          5.05          5.43         3.41 o
  -6  10   8          9.52         11.15         3.24 o
  -5  10   8         45.37         52.73         6.58 o
  -4  10   8         15.34         22.29         2.66 o
  -3  10   8          2.88          3.22         1.77 o
  -2  10   8          4.24          5.68         2.02 o
  -1  10   8         34.78         34.44         3.10 o
   0  10   8         49.01         56.97         4.52 o
   1  10   8         76.71         67.09         6.58 o
   2  10   8         11.34          4.56         4.72 o
   3  10   8         10.23          7.49         5.95 o
   4  10   8          4.59         -4.74         7.02 o
   5  10   8          0.27         -3.83        13.37 o
 -10  11   8         25.16         27.34         9.82 o
  -9  11   8          0.70         -6.99         6.99 o
  -8  11   8          0.00         -3.09         4.01 o
  -7  11   8          0.08         -3.39         3.39 o
  -6  11   8          2.15         -3.00         3.20 o
  -5  11   8          1.51          0.99         2.27 o
  -4  11   8         26.98         35.64         2.86 o
  -3  11   8         98.28         91.45         5.63 o
  -2  11   8        182.72        206.23         4.92 o
  -1  11   8         71.92         59.97         4.06 o
   0  11   8          9.50         13.99         2.90 o
   1  11   8          0.85          6.32         3.19 o
   2  11   8          1.36          0.86         6.43 o
   3  11   8         18.42          6.44         5.83 o
   4  11   8          3.54          2.20         7.01 o
   5  11   8          0.29         -4.21         9.30 o
 -10  12   8          0.34         -5.95         9.14 o
  -9  12   8         26.83         25.39         8.16 o
  -8  12   8         14.21         13.84         6.55 o
  -7  12   8         31.58         29.06         4.36 o
  -6  12   8         34.14         23.78         3.89 o
  -5  12   8         78.10         85.61         7.29 o
  -4  12   8         44.38         46.34         3.64 o
  -3  12   8        199.14        204.60         5.55 o
  -2  12   8         24.94         29.73         2.91 o
  -1  12   8         32.12         28.98         2.99 o
   0  12   8        273.66        298.67        11.41 o
   1  12   8         18.76         17.37         4.59 o
   2  12   8        135.79        154.28         9.25 o
   3  12   8          7.77          1.05         5.85 o
   4  12   8         55.47         39.04         8.79 o
  -9  13   8          5.32          7.00         7.85 o
  -8  13   8          6.38         10.09         6.57 o
  -7  13   8          0.53         -3.74         3.80 o
  -6  13   8          2.28          0.47         3.62 o
  -5  13   8          1.95          4.43         3.39 o
  -4  13   8          3.79         11.08         2.50 o
  -3  13   8        106.30         99.72         7.57 o
  -2  13   8        237.38        265.42         7.32 o
  -1  13   8         62.67         43.35         3.26 o
   0  13   8         15.64         16.70         3.25 o
   1  13   8         18.06         13.37         3.64 o
   2  13   8          6.74          2.35         3.93 o
   3  13   8          0.65         -0.35        11.98 o
   4  13   8         10.39          8.12        12.35 o
  -9  14   8          1.08         -5.89         7.70 o
  -8  14   8        106.68        116.06        10.46 o
  -7  14   8         40.36         35.40         5.33 o
  -6  14   8         38.79         31.16         4.46 o
  -5  14   8         86.28         70.62        10.00 o
  -4  14   8         91.20        109.71         5.16 o
  -3  14   8        108.25        112.82         5.36 o
  -2  14   8          9.91         14.15         2.48 o
  -1  14   8         83.65         82.90         6.23 o
   0  14   8          4.78          5.84         3.20 o
   1  14   8         63.95         54.55         4.28 o
   2  14   8          9.17          4.26         4.10 o
   3  14   8         30.95         22.07         5.22 o
   4  14   8          3.23         -5.23         5.52 o
  -9  15   8         28.35         37.01         5.35 o
  -8  15   8          9.16         19.11         7.31 o
  -7  15   8          1.50          9.48         4.33 o
  -6  15   8          3.96          7.20         4.16 o
  -5  15   8         26.30         43.02         3.67 o
  -4  15   8         21.29         26.68         3.45 o
  -3  15   8          0.34          3.47         2.10 o
  -2  15   8          2.33          4.23         2.27 o
  -1  15   8          6.99         10.45         2.69 o
   0  15   8          2.22          4.90         3.93 o
   1  15   8         40.24         33.79         4.10 o
   2  15   8          4.65          2.36         4.15 o
   3  15   8          0.21          0.24         4.90 o
   4  15   8          4.11         -1.57         7.29 o
  -8  16   8         94.55        109.52        15.69 o
  -7  16   8         77.71         76.17         6.56 o
  -6  16   8         42.73         39.21         5.14 o
  -5  16   8         58.84         53.06         5.19 o
  -4  16   8        161.70        169.42         6.97 o
  -3  16   8         42.42         50.28         3.89 o
  -2  16   8        105.05         99.08         6.68 o
  -1  16   8        150.59        167.66         8.78 o
   0  16   8         90.63         87.02         7.58 o
   1  16   8         56.05         57.86         5.65 o
   2  16   8        122.50         92.18        10.18 o
   3  16   8          0.26         -2.73         4.99 o
  -8  17   8         25.06         17.72         9.28 o
  -7  17   8          4.42         11.13         5.06 o
  -6  17   8          0.31         -0.02         4.55 o
  -5  17   8         24.90         17.92         3.47 o
  -4  17   8         12.60          9.38         3.49 o
  -3  17   8          1.62          9.44         4.17 o
  -2  17   8          0.03          1.07         2.17 o
  -1  17   8         17.26         15.59         2.58 o
   0  17   8          6.52          8.67         3.67 o
   1  17   8         20.09         18.68         3.90 o
   2  17   8          1.78          0.07         4.38 o
   3  17   8          3.86          6.76         6.10 o
  -7  18   8         31.98         19.61         5.32 o
  -6  18   8         27.75         21.22         8.09 o
  -5  18   8         21.21         14.05         3.77 o
  -4  18   8          0.46         -4.01         4.01 o
  -3  18   8         13.68          9.98         4.02 o
  -2  18   8         10.55          4.14         4.15 o
  -1  18   8          0.30          0.41         4.34 o
   0  18   8         74.65         69.40         6.33 o
   1  18   8          4.16          4.84         5.24 o
   2  18   8          9.54          1.44         5.47 o
  -7  19   8         25.89         27.14         5.70 o
  -6  19   8          0.02          3.11         4.80 o
  -5  19   8         24.61         18.86         4.43 o
  -4  19   8          9.59         13.18         4.13 o
  -3  19   8          2.58         -1.99         3.99 o
  -2  19   8         14.29          5.96         4.39 o
  -1  19   8          6.60          8.01         4.68 o
   0  19   8          7.54          6.40         5.02 o
   1  19   8          5.34          7.20         5.61 o
   2  19   8          0.74          5.92         6.05 o
  -6  20   8         55.74         62.27         8.95 o
  -5  20   8         13.44         18.94         4.69 o
  -4  20   8         66.26         75.68         6.81 o
  -3  20   8          6.43          1.08         4.33 o
  -2  20   8         53.23         55.20         8.37 o
  -1  20   8         85.81         83.52         6.37 o
   0  20   8         44.18         45.19         6.09 o
   1  20   8        113.92        107.42        11.09 o
  -5  21   8          4.61          8.97         5.19 o
  -4  21   8          0.22          1.18         4.43 o
  -3  21   8         12.77         13.77         4.73 o
  -2  21   8          1.07          6.66         4.85 o
  -1  21   8          0.67          1.48         5.06 o
   0  21   8          0.42          2.58         5.54 o
  -4  22   8          5.69          1.76         4.60 o
  -3  22   8         15.61         14.28         4.99 o
  -2  22   8          8.41          2.26         5.07 o
  -1  22   8         18.91         21.15         5.69 o
 -10   1   9         32.77         23.96        10.28 o
  -9   1   9         15.26         12.59         8.30 o
  -8   1   9          4.78          0.56         3.51 o
  -7   1   9         40.05         39.93         4.15 o
  -6   1   9         65.69         48.28         4.24 o
  -5   1   9         78.63         84.45         3.29 o
  -4   1   9        320.17        348.32         6.68 o
  -3   1   9         12.59         14.36         2.95 o
  -2   1   9         51.83         52.29         3.53 o
  -1   1   9        154.08        181.64         6.18 o
   0   1   9          2.19          3.59         2.63 o
   1   1   9         41.67         35.82         3.66 o
   2   1   9         36.13         29.69         5.75 o
   3   1   9          8.36         -3.20         5.17 o
   4   1   9         17.43         14.40         9.08 o
   5   1   9          4.91         -1.36        10.39 o
 -10   2   9         14.00         14.34         9.87 o
  -9   2   9          0.00          4.17         7.64 o
  -8   2   9          0.11         -0.85         4.28 o
  -7   2   9         29.45         22.01         3.74 o
  -6   2   9         32.03         25.86         3.07 o
  -5   2   9         44.34         41.75         3.43 o
  -4   2   9         28.39         23.19         1.63 o
  -3   2   9         19.20         16.15         2.21 o
  -2   2   9         96.55         96.40         3.90 o
  -1   2   9         10.33         11.52         2.53 o
   0   2   9          1.41         -0.02         2.51 o
   1   2   9         40.96         38.94         4.87 o
   2   2   9          0.61         -1.22         3.11 o
   3   2   9          9.36          2.12         5.35 o
   4   2   9          1.88         -0.14         7.53 o
   5   2   9          2.16        -10.74        10.74 o
 -10   3   9         21.60         14.08         8.55 o
  -9   3   9         44.78         47.42         6.60 o
  -8   3   9          3.67          0.83         3.56 o
  -7   3   9         17.95         12.91         2.98 o
  -6   3   9         33.71         32.22         2.52 o
  -5   3   9         82.32         59.58         5.14 o
  -4   3   9         39.81         32.61         2.33 o
  -3   3   9        216.84        205.17         6.00 o
  -2   3   9         72.28         48.67         6.00 o
  -1   3   9          0.53         -2.39         2.39 o
   0   3   9        172.01        188.11         8.38 o
   1   3   9          1.11          0.77         2.66 o
   2   3   9          4.07          3.86         3.00 o
   3   3   9         12.26          6.45         5.88 o
   4   3   9          0.12         -3.36         6.30 o
 -10   4   9          0.00         -0.48         8.99 o
  -9   4   9          6.93          7.98         6.12 o
  -8   4   9          0.21          2.33         3.83 o
  -7   4   9         13.04         14.29         2.68 o
  -6   4   9          0.02         -0.47         2.10 o
  -5   4   9          0.00          1.80         2.02 o
  -4   4   9          7.10          4.58         1.71 o
  -3   4   9         13.04         14.88         1.83 o
  -2   4   9          1.40          3.56         2.82 o
  -1   4   9          0.34         -0.86         2.30 o
   0   4   9          2.15          6.40         2.51 o
   1   4   9          3.96          6.34         2.63 o
   2   4   9          4.09         -4.52         4.52 o
   3   4   9          0.10         -3.77         6.79 o
   4   4   9          1.07         -6.75         6.75 o
 -10   5   9         42.65         60.76        20.15 o
  -9   5   9         28.08         49.49         8.12 o
  -8   5   9         93.04        117.03         9.43 o
  -7   5   9         24.17         31.12         3.29 o
  -6   5   9         71.76         91.60         6.25 o
  -5   5   9         72.32         81.91         7.13 o
  -4   5   9        157.49        202.23         6.24 o
  -3   5   9        328.92        384.24         8.07 o
  -2   5   9        104.17        126.99         4.24 o
  -1   5   9         88.55        105.60         5.57 o
   0   5   9         23.91         30.76         2.97 o
   1   5   9        216.12        253.31         9.93 o
   2   5   9          0.35         -5.60         5.60 o
   3   5   9         12.33         17.70         5.97 o
   4   5   9          3.36          7.38         7.20 o
 -10   6   9          0.31         -8.80         8.80 o
  -9   6   9          1.41         -5.54        10.43 o
  -8   6   9          1.67         -3.87         3.87 o
  -7   6   9          1.80          6.23         2.77 o
  -6   6   9         13.16         13.31         2.59 o
  -5   6   9          8.57          5.85         2.37 o
  -4   6   9        135.07        151.51         5.62 o
  -3   6   9          0.02          1.97         1.94 o
  -2   6   9         23.78         32.30         3.61 o
  -1   6   9          0.04          1.32         2.51 o
   0   6   9          5.05          7.02         3.63 o
   1   6   9          0.41         -0.79         4.02 o
   2   6   9          0.97          2.90         4.82 o
   3   6   9         10.51          6.53         6.13 o
   4   6   9          4.98         -6.68         7.10 o
 -10   7   9         43.95         45.65         9.77 o
  -9   7   9         22.28         19.20         8.27 o
  -8   7   9        106.91         90.89        12.16 o
  -7   7   9        137.33        136.40         8.60 o
  -6   7   9         45.34         27.84         3.86 o
  -5   7   9        173.47        169.16         6.11 o
  -4   7   9        232.00        214.35         5.30 o
  -3   7   9        285.68        251.88         6.17 o
  -2   7   9        124.72        109.01         6.65 o
  -1   7   9         18.41          8.88         3.47 o
   0   7   9        133.24        146.26         7.82 o
   1   7   9         36.13         24.83         4.54 o
   2   7   9         92.30         70.23         6.59 o
   3   7   9          0.26         -1.10         6.08 o
   4   7   9          2.45         -7.11         7.14 o
 -10   8   9          0.08         -1.60         9.00 o
  -9   8   9          1.08          2.14         8.35 o
  -8   8   9         17.75         16.90         4.53 o
  -7   8   9          0.99         -2.31         3.40 o
  -6   8   9          2.80          4.33         2.69 o
  -5   8   9          1.96          1.68         2.57 o
  -4   8   9          6.47          6.13         2.17 o
  -3   8   9          0.18          3.80         1.92 o
  -2   8   9         65.08         54.91         3.75 o
  -1   8   9         43.56         36.16         3.43 o
   0   8   9         15.69         10.60         3.76 o
   1   8   9         67.16         65.58         7.11 o
   2   8   9         77.76         60.99         6.93 o
   3   8   9         19.17         17.04         6.52 o
   4   8   9          8.72         -4.09         7.48 o
  -9   9   9         18.04         26.99         7.71 o
  -8   9   9         30.90         35.51         4.77 o
  -7   9   9         39.42         45.32         4.68 o
  -6   9   9         26.68         33.48         3.31 o
  -5   9   9         62.57         73.31         8.10 o
  -4   9   9         39.65         53.04         5.03 o
  -3   9   9        130.00        157.31         4.81 o
  -2   9   9          0.79          3.31         2.66 o
  -1   9   9          0.67          1.39         2.80 o
   0   9   9         47.00         53.46         6.31 o
   1   9   9          6.37          7.39         4.49 o
   2   9   9         50.21         43.93         5.91 o
   3   9   9          9.89         11.41         6.59 o
   4   9   9          3.52          9.53         8.86 o
  -9  10   9         24.55         30.99        10.00 o
  -8  10   9         27.79         40.09         6.53 o
  -7  10   9          4.82          7.88         3.81 o
  -6  10   9          0.58         -1.31         2.72 o
  -5  10   9          8.40          9.01         2.93 o
  -4  10   9          3.88          6.03         1.80 o
  -3  10   9         67.67         64.19         4.95 o
  -2  10   9        120.46        100.81         5.33 o
  -1  10   9         26.64         22.49         3.27 o
   0  10   9          4.13          4.62         3.30 o
   1  10   9          0.00         -0.90         5.75 o
   2  10   9          1.76         -5.27         5.27 o
   3  10   9          0.07         -6.30         6.30 o
   4  10   9          1.48         -7.58         7.58 o
  -9  11   9          3.28          2.58         7.74 o
  -8  11   9         29.94         29.45         5.12 o
  -7  11   9         10.57          3.47         4.09 o
  -6  11   9         12.73         11.65         3.80 o
  -5  11   9          5.75          4.40         2.75 o
  -4  11   9        117.81        112.65         5.32 o
  -3  11   9          5.65          6.05         2.63 o
  -2  11   9         32.69         23.96         3.62 o
  -1  11   9         17.04         15.47         3.20 o
   0  11   9          0.29         -2.17         3.44 o
   1  11   9         41.73         38.81         4.56 o
   2  11   9          4.64          2.39         5.42 o
   3  11   9          8.21         -2.42         6.54 o
  -9  12   9          4.38          7.71         8.02 o
  -8  12   9         33.39         35.86         5.48 o
  -7  12   9          1.92          0.86         4.09 o
  -6  12   9          1.59          3.07         3.71 o
  -5  12   9          1.96         -1.58         2.73 o
  -4  12   9         48.79         41.70         6.07 o
  -3  12   9         15.77         11.20         2.79 o
  -2  12   9          7.63          8.26         2.97 o
  -1  12   9          4.69          9.63         3.20 o
   0  12   9          3.73          3.80         3.78 o
   1  12   9          2.19          1.92         4.01 o
   2  12   9          0.11         -4.46         4.46 o
   3  12   9          4.92         -2.71        10.13 o
  -8  13   9          2.97         -0.22         4.78 o
  -7  13   9         63.12         57.14         7.63 o
  -6  13   9         14.22         15.96         4.22 o
  -5  13   9         28.36         29.50         3.82 o
  -4  13   9         32.58         31.12         3.25 o
  -3  13   9         23.53         21.79         3.01 o
  -2  13   9          3.68          6.23         2.94 o
  -1  13   9         67.80         63.80         4.27 o
   0  13   9          3.19          1.76         3.69 o
   1  13   9         22.86         20.10         4.40 o
   2  13   9          0.29         -4.57         4.57 o
   3  13   9          7.60         -2.14         5.49 o
  -8  14   9         25.90         36.75         7.24 o
  -7  14   9          1.56          0.49         4.38 o
  -6  14   9          1.41          4.10         4.18 o
  -5  14   9          0.95          2.99         5.06 o
  -4  14   9          7.86          7.90         3.07 o
  -3  14   9          7.74         17.25         2.95 o
  -2  14   9          4.03          8.93         3.14 o
  -1  14   9          0.56          4.57         3.37 o
   0  14   9          0.12          2.98         3.71 o
   1  14   9          2.64         -3.20         4.90 o
   2  14   9          0.58         -5.60         5.96 o
  -8  15   9         39.90         43.74        11.36 o
  -7  15   9         14.01         10.96         4.78 o
  -6  15   9        143.44        157.61         9.53 o
  -5  15   9         45.43         46.76         5.12 o
  -4  15   9         28.13         25.17         3.26 o
  -3  15   9        105.77        110.29        10.18 o
  -2  15   9         43.74         44.01         3.67 o
  -1  15   9         12.68         12.81         3.56 o
   0  15   9        127.77        135.45        14.71 o
   1  15   9         21.49         21.88         6.64 o
   2  15   9         15.68         13.56         5.24 o
  -7  16   9         15.57         18.67         5.32 o
  -6  16   9          5.94          7.06         4.93 o
  -5  16   9          7.49          3.11         4.32 o
  -4  16   9         11.85          9.06         6.38 o
  -3  16   9         18.45         19.49         4.14 o
  -2  16   9          1.17          1.00         3.12 o
  -1  16   9          0.16          1.00         3.34 o
   0  16   9          0.88          8.20         3.84 o
   1  16   9          8.34          3.64         4.33 o
   2  16   9          7.04          4.01         5.32 o
  -7  17   9         40.97         41.54         6.11 o
  -6  17   9         22.00         13.31         5.24 o
  -5  17   9         32.07         32.36         5.21 o
  -4  17   9         55.23         46.57        10.23 o
  -3  17   9          2.52         -1.79         4.48 o
  -2  17   9          8.42          3.45         3.28 o
  -1  17   9          0.64         -1.13         4.03 o
   0  17   9          1.27         -3.88         3.88 o
   1  17   9         15.99         12.58         5.47 o
  -6  18   9         21.26         15.91         5.48 o
  -5  18   9          2.80         -1.54         4.72 o
  -4  18   9          0.06         -4.66         4.66 o
  -3  18   9          1.16         -1.57         4.46 o
  -2  18   9          0.57         -4.63         4.63 o
  -1  18   9          7.66          8.75         5.23 o
   0  18   9          0.63          2.16         5.41 o
  -5  19   9         31.59         40.46         5.84 o
  -4  19   9         53.22         62.89         7.77 o
  -3  19   9         27.53         26.96         5.83 o
  -2  19   9          6.34          9.46         5.60 o
  -1  19   9          6.94         10.38         5.52 o
  -4  20   9          4.67          3.66         5.48 o
  -3  20   9          0.01          1.30         5.25 o
  -2  20   9          4.79          2.48         5.07 o
  -9   0  10        106.71        108.51        16.98 o
  -8   0  10         36.52         42.77         6.99 o
  -7   0  10          6.39          6.26         5.48 o
  -6   0  10         12.20         13.18         5.90 o
  -5   0  10         94.36        109.26        10.75 o
  -4   0  10          0.53          2.46         3.25 o
  -3   0  10        216.82        248.17        13.98 o
  -2   0  10        131.76        150.46        12.44 o
  -1   0  10          2.35          3.94         7.84 o
   0   0  10        110.53        112.09        27.56 o
   1   0  10         14.82         17.89         7.92 o
   2   0  10          9.86         12.70         5.82 o
   3   0  10          9.57         58.85        26.76 o
  -9   1  10          0.36          8.32         9.16 o
  -8   1  10          3.08          6.51         4.02 o
  -7   1  10          1.93          4.08         3.73 o
  -6   1  10          6.42          3.18         3.51 o
  -5   1  10          6.57         16.17         2.39 o
  -4   1  10          7.23          5.00         1.83 o
  -3   1  10          2.93          8.54         3.53 o
  -2   1  10         36.27         36.42         4.12 o
  -1   1  10         10.57          3.93         3.57 o
   0   1  10          1.31          4.43         4.29 o
   1   1  10          6.14          2.71         3.45 o
   2   1  10          0.27         -1.39         6.08 o
   3   1  10          2.35         -6.72         7.46 o
  -9   2  10         44.31         53.44        10.94 o
  -8   2  10         27.72         22.74         5.52 o
  -7   2  10         18.01         11.10         4.12 o
  -6   2  10          3.41          1.55         2.09 o
  -5   2  10         36.65         34.53         2.78 o
  -4   2  10         15.81         14.92         1.99 o
  -3   2  10         44.48         32.54         3.11 o
  -2   2  10         30.92         19.24         3.75 o
  -1   2  10         58.07         51.00         5.42 o
   0   2  10          0.33         -0.87         3.20 o
   1   2  10         10.60         10.01         4.11 o
   2   2  10          6.29          6.98         7.62 o
   3   2  10          6.13          5.29        10.72 o
  -9   3  10          1.58         -2.82         8.53 o
  -8   3  10          0.05          5.04         4.13 o
  -7   3  10          6.58          7.87         3.74 o
  -6   3  10          1.21          3.11         2.36 o
  -5   3  10         11.42          9.40         2.44 o
  -4   3  10          2.16          2.27         2.04 o
  -3   3  10         24.71         26.27         3.03 o
  -2   3  10         49.76         39.69         4.90 o
  -1   3  10          1.26          0.37         3.05 o
   0   3  10          4.48          0.96         3.05 o
   1   3  10         15.56         13.39         5.00 o
   2   3  10          6.93         -0.49         7.79 o
   3   3  10          4.37          8.28        10.58 o
  -9   4  10          6.42         -5.11         8.78 o
  -8   4  10         44.19         42.89         4.88 o
  -7   4  10          9.05          8.46         3.14 o
  -6   4  10         43.90         42.39         4.79 o
  -5   4  10          6.01         11.95         3.04 o
  -4   4  10         88.67        122.24         6.04 o
  -3   4  10          6.63          5.15         2.69 o
  -2   4  10        127.95        157.58        10.55 o
  -1   4  10         49.01         51.10         4.04 o
   0   4  10         15.01         13.37         3.47 o
   1   4  10          7.75          8.59         4.95 o
   2   4  10         52.41         49.92         6.75 o
   3   4  10         19.55         18.86         7.08 o
  -9   5  10          0.46         -6.49         7.08 o
  -8   5  10          3.01          1.91         4.20 o
  -7   5  10          3.13          5.62         3.01 o
  -6   5  10          8.38          6.39         2.66 o
  -5   5  10          3.50          4.10         2.60 o
  -4   5  10         22.37         18.45         2.13 o
  -3   5  10          4.85          6.64         2.82 o
  -2   5  10         47.98         42.15         3.45 o
  -1   5  10          0.24          2.85         3.12 o
   0   5  10         19.94         18.16         6.07 o
   1   5  10          3.08          2.32         5.10 o
   2   5  10          0.22         -1.94         5.99 o
   3   5  10          1.40         -4.35         6.81 o
  -9   6  10         87.85         95.08         9.33 o
  -8   6  10          5.84          9.47         4.62 o
  -7   6  10         14.99         12.58         3.17 o
  -6   6  10         73.56         55.13         4.55 o
  -5   6  10         43.64         41.23         3.56 o
  -4   6  10          1.86          2.66         1.91 o
  -3   6  10         44.64         37.11         3.39 o
  -2   6  10         26.20         19.73         3.00 o
  -1   6  10         80.10         84.69         9.61 o
   0   6  10          6.55          4.29         4.50 o
   1   6  10          0.17         -1.06         5.18 o
   2   6  10         19.43         26.16         6.52 o
   3   6  10         16.57         15.42         7.41 o
  -9   7  10          0.47          8.57         7.97 o
  -8   7  10          2.46          0.02         4.41 o
  -7   7  10          0.78          3.59         3.34 o
  -6   7  10          4.18          1.44         2.70 o
  -5   7  10          1.56          3.13         2.74 o
  -4   7  10         16.74         16.88         3.02 o
  -3   7  10          2.49          2.56         2.88 o
  -2   7  10          0.47          0.71         3.22 o
  -1   7  10          7.55          8.15         3.36 o
   0   7  10          5.40         -0.22         4.43 o
   1   7  10          0.05         -0.66         5.36 o
   2   7  10          1.01         -1.62         6.03 o
   3   7  10          5.01         -2.34         7.41 o
  -9   8  10         35.32         51.60         8.83 o
  -8   8  10          9.30          9.98         4.73 o
  -7   8  10         12.54          8.24         3.36 o
  -6   8  10         32.95         35.01         5.13 o
  -5   8  10         25.63         23.73         3.28 o
  -4   8  10         28.64         23.85         3.43 o
  -3   8  10         10.95          6.68         3.17 o
  -2   8  10         65.55         58.47         4.46 o
  -1   8  10         81.80         78.73         4.72 o
   0   8  10          0.85         -2.21         4.40 o
   1   8  10          4.99          6.19         5.57 o
   2   8  10          5.11          0.71         7.33 o
  -9   9  10         13.00         14.36         8.11 o
  -8   9  10          8.19          3.13         4.64 o
  -7   9  10          1.77          3.35         4.12 o
  -6   9  10          0.17          2.56         3.27 o
  -5   9  10          6.03          1.00         3.02 o
  -4   9  10          0.00          1.58         3.08 o
  -3   9  10          0.84          3.78         3.23 o
  -2   9  10          8.94         12.08         3.66 o
  -1   9  10          1.28          4.50         3.31 o
   0   9  10          5.43          0.19         3.76 o
   1   9  10          0.72         -5.51         6.11 o
   2   9  10          0.04         -1.23         6.29 o
  -8  10  10         12.38         14.29         5.04 o
  -7  10  10          6.88          5.65         4.20 o
  -6  10  10         28.15         20.17         3.51 o
  -5  10  10         32.51         34.31         3.71 o
  -4  10  10          4.04          2.23         3.17 o
  -3  10  10         84.89         73.98         8.81 o
  -2  10  10         19.88         18.02         3.80 o
  -1  10  10         51.10         54.77         4.34 o
   0  10  10          5.48         11.27         4.06 o
   1  10  10         14.70         18.26         6.62 o
   2  10  10          4.81          2.11         6.40 o
  -8  11  10          0.86          3.59         5.03 o
  -7  11  10          5.46         11.30         4.58 o
  -6  11  10         10.53          8.18         3.42 o
  -5  11  10          1.68          1.39         3.28 o
  -4  11  10          4.11         -0.37         3.20 o
  -3  11  10          7.30          3.74         3.42 o
  -2  11  10         33.22         24.91         4.14 o
  -1  11  10          1.04         -1.96         3.59 o
   0  11  10          0.43          1.01         4.00 o
   1  11  10          4.64          3.98         4.69 o
   2  11  10          7.82         -2.63         6.59 o
  -8  12  10         65.72         58.75        13.31 o
  -7  12  10         16.30         23.71         5.11 o
  -6  12  10         29.89         27.54         5.37 o
  -5  12  10         29.06         28.69         3.84 o
  -4  12  10         27.07         25.37         3.76 o
  -3  12  10          1.23         -0.03         3.43 o
  -2  12  10         81.88         68.34         4.92 o
  -1  12  10         40.73         32.00         4.70 o
   0  12  10         56.65         51.67         6.52 o
   1  12  10          1.24         -2.81         4.69 o
  -7  13  10         23.99         33.55         5.48 o
  -6  13  10          3.28         11.17         4.54 o
  -5  13  10          0.37          5.01         3.53 o
  -4  13  10          6.68          5.86         3.53 o
  -3  13  10         11.32         11.09         3.75 o
  -2  13  10          0.39          2.13         3.82 o
  -1  13  10          9.56         10.61         5.98 o
   0  13  10          7.97         10.12         4.61 o
   1  13  10          7.06         -5.36         5.36 o
  -7  14  10         69.72         69.66         7.12 o
  -6  14  10         15.53         12.97         4.88 o
  -5  14  10         59.24         63.59         4.57 o
  -4  14  10         61.13         76.58        10.31 o
  -3  14  10         44.38         44.98         5.23 o
  -2  14  10          0.26         -1.62         3.88 o
  -1  14  10         73.77         76.17         5.58 o
   0  14  10          0.51         -4.38         4.38 o
  -6  15  10          2.60          2.23         4.84 o
  -5  15  10          1.05         -1.11         4.66 o
  -4  15  10          5.67         11.28         3.67 o
  -3  15  10          0.01          0.01         3.57 o
  -2  15  10          0.72          1.32         3.87 o
  -1  15  10          2.18          5.48         4.27 o
   0  15  10          1.18         -3.14         4.59 o
  -5  16  10         35.17         30.74         5.66 o
  -4  16  10         28.79         19.26         4.01 o
  -3  16  10         11.46         14.25         3.98 o
  -2  16  10         11.29          9.00         4.01 o
  -1  16  10          2.86         -0.16         4.22 o
  -4  17  10         13.06         13.16         5.24 o
  -3  17  10         10.16          0.82         5.21 o
  -2  17  10          0.01          3.77         5.53 o
  -8   1  11         50.05         56.04         5.83 o
  -7   1  11         35.23         21.84         4.93 o
  -6   1  11         41.70         39.57         5.01 o
  -5   1  11          2.02          4.66         2.49 o
  -4   1  11         13.51          9.44         2.33 o
  -3   1  11          1.46         -2.24         2.89 o
  -2   1  11          5.35          6.82         4.24 o
  -1   1  11         74.44         70.82         5.57 o
   0   1  11          0.42         -3.48         4.40 o
   1   1  11          3.76         11.25         6.83 o
  -8   2  11          8.37         11.99         4.94 o
  -7   2  11          2.91          5.77         4.62 o
  -6   2  11          0.03         -1.45         4.16 o
  -5   2  11          2.06          4.64         2.62 o
  -4   2  11          0.90          0.53         2.19 o
  -3   2  11          8.01          7.71         3.12 o
  -2   2  11         23.33         20.14         4.59 o
  -1   2  11          0.92         -0.22         4.23 o
   0   2  11         13.99          8.35         5.70 o
   1   2  11         13.79         19.22         6.33 o
  -8   3  11         13.35          8.89         4.83 o
  -7   3  11         28.05         27.92         4.97 o
  -6   3  11         21.27         26.85         3.85 o
  -5   3  11         21.21         24.79         3.28 o
  -4   3  11          2.98          2.97         2.24 o
  -3   3  11         14.74         22.73         3.46 o
  -2   3  11         33.85         35.54         4.75 o
  -1   3  11          0.58         -1.38         5.05 o
   0   3  11         40.90         39.18         6.42 o
   1   3  11          1.17         -5.22         5.95 o
  -8   4  11          0.20         -4.80         4.80 o
  -7   4  11         13.67         11.40         4.62 o
  -6   4  11          0.05         -1.16         2.86 o
  -5   4  11          0.35          2.74         2.84 o
  -4   4  11          3.74          2.57         3.02 o
  -3   4  11          7.35          7.00         3.30 o
  -2   4  11          3.95          6.45         3.36 o
  -1   4  11          3.40          7.86         5.17 o
   0   4  11          4.25         -3.62         5.73 o
   1   4  11          0.75         -6.11         6.35 o
  -8   5  11         30.82         26.54         5.24 o
  -7   5  11         22.76         19.15         3.60 o
  -6   5  11          4.40          4.34         3.02 o
  -5   5  11         26.33         20.95         3.33 o
  -4   5  11          5.34          2.59         3.12 o
  -3   5  11         27.16         18.99         3.55 o
  -2   5  11          1.88          2.62         3.65 o
  -1   5  11          9.35         11.06         5.56 o
   0   5  11          5.96         -0.26         5.69 o
   1   5  11          9.05         12.14         6.77 o
  -8   6  11          4.57          8.09         4.78 o
  -7   6  11          0.02          0.77         3.49 o
  -6   6  11          1.67         -0.78         3.00 o
  -5   6  11          0.33          3.12         3.04 o
  -4   6  11          2.25         -1.11         3.18 o
  -3   6  11          0.01         -0.01         3.27 o
  -2   6  11          0.47          3.81         3.31 o
  -1   6  11          1.23         -0.32         5.12 o
   0   6  11          1.01          2.90         5.82 o
   1   6  11          3.11          0.10         6.85 o
  -8   7  11         37.45         47.41         6.46 o
  -7   7  11         31.88         35.13         4.23 o
  -6   7  11          1.34          5.08         3.28 o
  -5   7  11          8.39         13.04         3.55 o
  -4   7  11         21.76         21.58         3.79 o
  -3   7  11          0.80          3.99         3.62 o
  -2   7  11          5.60          3.98         3.92 o
  -1   7  11          0.21         -1.73         4.15 o
   0   7  11          4.31         -0.41         6.02 o
   1   7  11          2.23         10.80         7.09 o
  -7   8  11         30.28         26.48         4.22 o
  -6   8  11          6.21          1.65         3.41 o
  -5   8  11          0.67         -1.90         3.39 o
  -4   8  11          8.28          5.00         3.67 o
  -3   8  11          6.96          2.80         3.81 o
  -2   8  11          1.59          1.35         4.01 o
  -1   8  11          0.08         -4.20         4.20 o
   0   8  11          2.48          7.15         4.83 o
  -7   9  11         25.85         30.94         4.34 o
  -6   9  11         15.41         12.99         3.81 o
  -5   9  11         15.09          9.10         3.69 o
  -4   9  11         21.52         18.24         3.92 o
  -3   9  11          6.47          0.29         3.74 o
  -2   9  11         13.93         13.61         4.27 o
  -1   9  11         11.77          7.53         4.56 o
   0   9  11         33.71         31.07         5.26 o
  -7  10  11         19.85         28.59         5.37 o
  -6  10  11          5.02         10.85         3.83 o
  -5  10  11          0.35          3.19         3.68 o
  -4  10  11          5.45          9.27         3.88 o
  -3  10  11          0.97          2.35         3.83 o
  -2  10  11         12.14         12.66         4.39 o
  -1  10  11         11.58          7.30         4.69 o
   0  10  11          2.55          0.60         5.01 o
  -6  11  11         18.01         23.60         5.01 o
  -5  11  11         18.90         27.30         4.24 o
  -4  11  11         16.20         15.14         4.17 o
  -3  11  11         20.15         22.68         4.86 o
  -2  11  11          2.62          7.84         4.45 o
  -1  11  11         52.27         52.26         5.58 o
  -6  12  11          2.42         -1.31         3.99 o
  -5  12  11          8.78         14.69         4.16 o
  -4  12  11          1.72          1.25         3.94 o
  -3  12  11          8.20          8.84         4.16 o
  -2  12  11         19.70         19.75         4.71 o
  -5  13  11         21.99         23.57         4.43 o
  -4  13  11         15.04         16.12         5.40 o
  -3  13  11         10.13         16.41         4.58 o
  -2  13  11         36.60         40.93         5.19 o
  -6   0  12         28.06         24.86         7.97 o
  -5   0  12         13.12         10.42         3.02 o
  -4   0  12          2.61          0.48         3.88 o
  -3   0  12          7.72          5.79         4.15 o
  -2   0  12          2.45         -1.68         7.72 o
  -1   0  12          9.20          3.89         8.29 o
  -6   1  12          0.42          0.63         5.12 o
  -5   1  12          0.11         -3.18         3.18 o
  -4   1  12          0.11         -1.71         2.74 o
  -3   1  12          0.18          3.09         3.69 o
  -2   1  12          2.20          6.28         5.31 o
  -6   2  12         16.61         16.16         5.50 o
  -5   2  12         14.67         22.73         3.49 o
  -4   2  12         19.22         18.45         2.91 o
  -3   2  12          1.17          3.05         3.69 o
  -2   2  12         10.22         16.22         5.46 o
  -6   3  12          0.01          2.85         2.88 o
  -5   3  12          7.89          5.66         3.46 o
  -4   3  12          3.45          5.16         2.73 o
  -3   3  12          4.12          5.24         3.81 o
  -2   3  12          5.41          2.76         4.56 o
  -6   4  12         19.50         24.07         3.63 o
  -5   4  12         18.82         18.45         3.71 o
  -4   4  12          1.97         -0.08         2.67 o
  -3   4  12         18.56         15.55         4.02 o
  -2   4  12          0.19         -3.89         4.34 o
  -5   5  12          0.66         -3.54         3.54 o
  -4   5  12          0.45          2.14         2.68 o
  -3   5  12          7.37          0.79         4.24 o
  -2   5  12         11.30          7.67         5.30 o
  -5   6  12          0.41         -1.24         3.72 o
  -4   6  12          2.50          6.17         3.93 o
  -3   6  12          1.46          8.89         4.42 o
  -4   7  12          0.41          1.43         4.53 o
  -3   7  12          0.05         -0.97         4.30 o
                                                
